# Supplementary material for: Emergent mechanics of a networked multivalent protein condensate
Source: Nat Commun. 2025 Jun 5;16:5237. doi: 10.1038/s41467-025-60345-9 (PMC12141447; doi:10.1038/s41467-025-60345-9)
Supplement: Supplementary file 4 — Source Data [file 41467_2025_60345_MOESM4_ESM.xlsx]

## Sheet: Fig 1e
Time (s)	Approach	Time (s)	Relaxation
-0.1007	-0.00458	0	1
-0.1006	0.00124	0.0001	1.08563
-0.1005	-0.00335	0.0002	1.15797
-0.1004	0.00432	0.0003	1.09545
-0.1003	0.03288	0.0004	0.88959
-0.1002	0.03268	0.0005	0.78317
-0.1001	0.02992	0.0006	0.88272
-0.1	0.03605	0.0007	0.95391
-0.0999	0.04385	0.0008	0.91611
-0.0998	0.04723	0.0009	0.84394
-0.0997	0.04802	0.001	0.76265
-0.0996	0.04714	0.0011	0.74058
-0.0995	0.04422	0.0012	0.79561
-0.0994	0.04815	0.0013	0.79598
-0.0993	0.0511	0.0014	0.7326
-0.0992	0.05198	0.0015	0.69799
-0.0991	0.0477	0.0016	0.67616
-0.099	0.05717	0.0017	0.66034
-0.0989	0.05296	0.0018	0.66281
-0.0988	0.05305	0.0019	0.62914
-0.0987	0.04938	0.002	0.59301
-0.0986	0.04618	0.0021	0.61585
-0.0985	0.04558	0.0022	0.6146
-0.0984	0.04997	0.0023	0.57431
-0.0983	0.05453	0.0024	0.5647
-0.0982	0.0401	0.0025	0.55865
-0.0981	0.03915	0.0026	0.53043
-0.098	0.03435	0.0027	0.53116
-0.0979	0.03754	0.0028	0.53951
-0.0978	0.04005	0.0029	0.50602
-0.0977	0.03368	0.003	0.4794
-0.0976	0.04027	0.0031	0.47288
-0.0975	0.04701	0.0032	0.47276
-0.0974	0.04938	0.0033	0.4853
-0.0973	0.04043	0.0034	0.49227
-0.0972	0.04922	0.0035	0.46941
-0.0971	0.04696	0.0036	0.44054
-0.097	0.03252	0.0037	0.4227
-0.0969	0.04377	0.0038	0.41346
-0.0968	0.04301	0.0039	0.43419
-0.0967	0.03539	0.004	0.45343
-0.0966	0.03963	0.0041	0.42548
-0.0965	0.0353	0.0042	0.38697
-0.0964	0.03644	0.0043	0.38114
-0.0963	0.0388	0.0044	0.39699
-0.0962	0.03122	0.0045	0.41568
-0.0961	0.0243	0.0046	0.41809
-0.096	0.03915	0.0047	0.38172
-0.0959	0.04263	0.0048	0.34104
-0.0958	0.03754	0.0049	0.33222
-0.0957	0.0258	0.005	0.35528
-0.0956	0.02144	0.0051	0.38138
-0.0955	0.02017	0.0052	0.37575
-0.0954	0.0365	0.0053	0.34193
-0.0953	0.04374	0.0054	0.31567
-0.0952	0.02961	0.0055	0.32611
-0.0951	0.03245	0.0056	0.34755
-0.095	0.02687	0.0057	0.35264
-0.0949	0.03831	0.0058	0.33549
-0.0948	0.03551	0.0059	0.30657
-0.0947	0.03704	0.006	0.29118
-0.0946	0.03082	0.0061	0.29322
-0.0945	0.03857	0.0062	0.30232
-0.0944	0.03437	0.0063	0.30563
-0.0943	0.02982	0.0064	0.30228
-0.0942	0.03006	0.0065	0.28755
-0.0941	0.02862	0.0066	0.27652
-0.094	0.0094	0.0067	0.27674
-0.0939	0.021	0.0068	0.28124
-0.0938	0.01737	0.0069	0.28377
-0.0937	0.02482	0.007	0.28541
-0.0936	0.02597	0.0071	0.27361
-0.0935	0.02153	0.0072	0.24928
-0.0934	0.0207	0.0073	0.24257
-0.0933	0.02379	0.0074	0.25517
-0.0932	0.02411	0.0075	0.26991
-0.0931	0.01279	0.0076	0.27293
-0.093	0.01602	0.0077	0.26356
-0.0929	0.0192	0.0078	0.24842
-0.0928	0.02562	0.0079	0.24575
-0.0927	0.03234	0.008	0.25589
-0.0926	0.02097	0.0081	0.26195
-0.0925	0.01632	0.0082	0.25654
-0.0924	0.02533	0.0083	0.24175
-0.0923	0.01523	0.0084	0.22967
-0.0922	0.02041	0.0085	0.23231
-0.0921	0.02038	0.0086	0.24378
-0.092	0.01254	0.0087	0.25466
-0.0919	0.0182	0.0088	0.25352
-0.0918	0.01179	0.0089	0.24598
-0.0917	0.01197	0.009	0.23508
-0.0916	0.02108	0.0091	0.22696
-0.0915	0.02464	0.0092	0.22967
-0.0914	0.01121	0.0093	0.23304
-0.0913	0.00998	0.0094	0.233
-0.0912	0.02442	0.0095	0.22652
-0.0911	0.0221	0.0096	0.21935
-0.091	0.01947	0.0097	0.21304
-0.0909	0.01982	0.0098	0.21639
-0.0908	0.01166	0.0099	0.22476
-0.0907	0.01404	0.01	0.23022
-0.0906	0.0226	0.0101	0.22707
-0.0905	0.01823	0.0102	0.21649
-0.0904	0.01896	0.0103	0.20714
-0.0903	0.01182	0.0104	0.21077
-0.0902	0.01312	0.0105	0.2182
-0.0901	0.00729	0.0106	0.22546
-0.09	0.01646	0.0107	0.21823
-0.0899	0.02455	0.0108	0.20486
-0.0898	0.00478	0.0109	0.19889
-0.0897	0.01786	0.011	0.20626
-0.0896	0.01591	0.0111	0.21776
-0.0895	0.01576	0.0112	0.22471
-0.0894	0.02147	0.0113	0.21582
-0.0893	0.02585	0.0114	0.19973
-0.0892	0.00706	0.0115	0.18926
-0.0891	0.0107	0.0116	0.19247
-0.089	0.01358	0.0117	0.20003
-0.0889	0.01271	0.0118	0.20263
-0.0888	0.01526	0.0119	0.19728
-0.0887	0.01721	0.012	0.18904
-0.0886	0.01071	0.0121	0.18562
-0.0885	0.01962	0.0122	0.19284
-0.0884	0.02309	0.0123	0.20184
-0.0883	0.01648	0.0124	0.20544
-0.0882	-0.0044	0.0125	0.1955
-0.0881	0.01207	0.0126	0.1854
-0.088	0.01485	0.0127	0.18045
-0.0879	0.00289	0.0128	0.18297
-0.0878	0.00919	0.0129	0.18863
-0.0877	0.01806	0.013	0.19267
-0.0876	0.00498	0.0131	0.19142
-0.0875	0.01036	0.0132	0.19051
-0.0874	0.01683	0.0133	0.18715
-0.0873	0.01177	0.0134	0.18933
-0.0872	0.01052	0.0135	0.19594
-0.0871	0.00646	0.0136	0.20061
-0.087	0.02089	0.0137	0.19687
-0.0869	0.01049	0.0138	0.18878
-0.0868	0.00224	0.0139	0.18163
-0.0867	0.00252	0.014	0.18138
-0.0866	-0.00204	0.0141	0.18465
-0.0865	0.01749	0.0142	0.19166
-0.0864	0.00737	0.0143	0.19524
-0.0863	0.00143	0.0144	0.18608
-0.0862	0.00459	0.0145	0.17761
-0.0861	-0.000101044	0.0146	0.17931
-0.086	0.00651	0.0147	0.18662
-0.0859	0.00513	0.0148	0.19024
-0.0858	0.00298	0.0149	0.18626
-0.0857	-0.0116	0.015	0.17504
-0.0856	0.00796	0.0151	0.1662
-0.0855	0.00846	0.0152	0.16683
-0.0854	0.01038	0.0153	0.17215
-0.0853	0.00352	0.0154	0.1764
-0.0852	0.006	0.0155	0.17762
-0.0851	0.00936	0.0156	0.17162
-0.085	0.00187	0.0157	0.16576
-0.0849	0.00323	0.0158	0.16668
-0.0848	0.0027	0.0159	0.17284
-0.0847	-0.00152	0.016	0.17377
-0.0846	-0.00739	0.0161	0.17015
-0.0845	-0.0039	0.0162	0.16657
-0.0844	-0.000203013	0.0163	0.16036
-0.0843	-0.0013	0.0164	0.15873
-0.0842	-0.00226	0.0165	0.16521
-0.0841	-0.01892	0.0166	0.17266
-0.084	-0.0144	0.0167	0.17635
-0.0839	0.00343	0.0168	0.17462
-0.0838	0.00194	0.0169	0.16715
-0.0837	-0.00236	0.017	0.16238
-0.0836	0.00425	0.0171	0.16653
-0.0835	0.00444	0.0172	0.17211
-0.0834	-0.00729	0.0173	0.17175
-0.0833	-0.00172	0.0174	0.16688
-0.0832	0.00711	0.0175	0.16049
-0.0831	0.00333	0.0176	0.15664
-0.083	-0.00394	0.0177	0.16443
-0.0829	-0.00404	0.0178	0.17256
-0.0828	-0.00375	0.0179	0.17278
-0.0827	-0.00818	0.018	0.16715
-0.0826	-0.00111	0.0181	0.16159
-0.0825	0.00315	0.0182	0.15921
-0.0824	-0.000228621	0.0183	0.16127
-0.0823	-0.00414	0.0184	0.16591
-0.0822	-0.00726	0.0185	0.1649
-0.0821	0.000485321	0.0186	0.15823
-0.082	-0.00682	0.0187	0.15442
-0.0819	-0.00205	0.0188	0.15232
-0.0818	-0.00483	0.0189	0.15484
-0.0817	-0.01058	0.019	0.1579
-0.0816	-0.00228	0.0191	0.15849
-0.0815	-0.01965	0.0192	0.15855
-0.0814	-0.01885	0.0193	0.15362
-0.0813	-0.01755	0.0194	0.15045
-0.0812	-0.00602	0.0195	0.15112
-0.0811	-0.007	0.0196	0.15279
-0.081	-0.01078	0.0197	0.15374
-0.0809	-0.00584	0.0198	0.15398
-0.0808	-0.00669	0.0199	0.15038
-0.0807	-0.00962	0.02	0.14755
-0.0806	-0.01839	0.0201	0.14935
-0.0805	-0.01499	0.0202	0.15522
-0.0804	-0.01318	0.0203	0.16132
-0.0803	-0.01243	0.0204	0.16069
-0.0802	-0.01411	0.0205	0.15451
-0.0801	-0.01458	0.0206	0.14812
-0.08	-0.01596	0.0207	0.14995
-0.0799	-0.01931	0.0208	0.15386
-0.0798	-0.01711	0.0209	0.15692
-0.0797	-0.00874	0.021	0.15307
-0.0796	-0.01568	0.0211	0.14966
-0.0795	-0.01605	0.0212	0.14439
-0.0794	-0.01207	0.0213	0.14702
-0.0793	-0.01248	0.0214	0.15305
-0.0792	-0.01748	0.0215	0.15589
-0.0791	-0.01435	0.0216	0.15019
-0.079	-0.00723	0.0217	0.14745
-0.0789	-0.00868	0.0218	0.14458
-0.0788	-0.01767	0.0219	0.14432
-0.0787	-0.02315	0.022	0.14695
-0.0786	-0.01462	0.0221	0.14606
-0.0785	-0.01176	0.0222	0.1459
-0.0784	-0.02405	0.0223	0.14304
-0.0783	-0.01842	0.0224	0.14051
-0.0782	-0.01174	0.0225	0.1425
-0.0781	-0.01021	0.0226	0.14544
-0.078	-0.01879	0.0227	0.14875
-0.0779	-0.02252	0.0228	0.14704
-0.0778	-0.01897	0.0229	0.14403
-0.0777	-0.02199	0.023	0.13612
-0.0776	-0.02025	0.0231	0.13831
-0.0775	-0.02328	0.0232	0.14028
-0.0774	-0.0115	0.0233	0.14221
-0.0773	-0.0174	0.0234	0.14399
-0.0772	-0.01857	0.0235	0.14224
-0.0771	-0.01412	0.0236	0.14007
-0.077	-0.01439	0.0237	0.14103
-0.0769	-0.02236	0.0238	0.14236
-0.0768	-0.01113	0.0239	0.14599
-0.0767	-0.01198	0.024	0.14476
-0.0766	-0.02489	0.0241	0.13947
-0.0765	-0.0267	0.0242	0.13382
-0.0764	-0.02168	0.0243	0.13414
-0.0763	-0.01897	0.0244	0.13945
-0.0762	-0.02645	0.0245	0.14026
-0.0761	-0.02428	0.0246	0.14062
-0.076	-0.02172	0.0247	0.13763
-0.0759	-0.02523	0.0248	0.13583
-0.0758	-0.02099	0.0249	0.13742
-0.0757	-0.0271	0.025	0.13889
-0.0756	-0.02738	0.0251	0.13726
-0.0755	-0.02028	0.0252	0.13484
-0.0754	-0.02178	0.0253	0.13224
-0.0753	-0.0226	0.0254	0.13139
-0.0752	-0.02285	0.0255	0.12811
-0.0751	-0.02803	0.0256	0.12849
-0.075	-0.02632	0.0257	0.12917
-0.0749	-0.02339	0.0258	0.13086
-0.0748	-0.02603	0.0259	0.13395
-0.0747	-0.01753	0.026	0.13311
-0.0746	-0.02554	0.0261	0.13131
-0.0745	-0.02041	0.0262	0.13208
-0.0744	-0.02777	0.0263	0.13348
-0.0743	-0.02212	0.0264	0.13416
-0.0742	-0.02326	0.0265	0.13276
-0.0741	-0.02083	0.0266	0.12982
-0.074	-0.02598	0.0267	0.12938
-0.0739	-0.02651	0.0268	0.12943
-0.0738	-0.02625	0.0269	0.13448
-0.0737	-0.03401	0.027	0.13628
-0.0736	-0.02289	0.0271	0.13633
-0.0735	-0.0241	0.0272	0.13247
-0.0734	-0.01642	0.0273	0.13191
-0.0733	-0.0199	0.0274	0.13234
-0.0732	-0.02001	0.0275	0.13631
-0.0731	-0.02261	0.0276	0.13311
-0.073	-0.01691	0.0277	0.12846
-0.0729	-0.01934	0.0278	0.12646
-0.0728	-0.02089	0.0279	0.12663
-0.0727	-0.02572	0.028	0.12897
-0.0726	-0.01835	0.0281	0.13108
-0.0725	-0.01816	0.0282	0.13044
-0.0724	-0.01874	0.0283	0.13038
-0.0723	-0.01629	0.0284	0.1293
-0.0722	-0.02257	0.0285	0.12829
-0.0721	-0.02103	0.0286	0.12861
-0.072	-0.01154	0.0287	0.12858
-0.0719	-0.02023	0.0288	0.12725
-0.0718	-0.02385	0.0289	0.12602
-0.0717	-0.02438	0.029	0.12375
-0.0716	-0.02071	0.0291	0.12393
-0.0715	-0.01892	0.0292	0.12449
-0.0714	-0.01272	0.0293	0.12628
-0.0713	-0.0118	0.0294	0.12886
-0.0712	-0.01872	0.0295	0.13178
-0.0711	-0.00714	0.0296	0.1297
-0.071	-0.00405	0.0297	0.12592
-0.0709	-0.00967	0.0298	0.12389
-0.0708	-0.01579	0.0299	0.12515
-0.0707	-0.01748	0.03	0.12753
-0.0706	-0.01654	0.0301	0.12534
-0.0705	-0.01104	0.0302	0.12402
-0.0704	-0.02343	0.0303	0.12265
-0.0703	-0.02871	0.0304	0.124
-0.0702	-0.01572	0.0305	0.1297
-0.0701	-0.01329	0.0306	0.13145
-0.07	-0.01943	0.0307	0.12749
-0.0699	-0.01281	0.0308	0.12392
-0.0698	-0.02421	0.0309	0.12084
-0.0697	-0.01503	0.031	0.12001
-0.0696	-0.01801	0.0311	0.12201
-0.0695	-0.01605	0.0312	0.12192
-0.0694	0.000447061	0.0313	0.11852
-0.0693	-0.0011	0.0314	0.11736
-0.0692	-0.01996	0.0315	0.11801
-0.0691	-0.01043	0.0316	0.11852
-0.069	-0.01229	0.0317	0.12147
-0.0689	-0.00594	0.0318	0.12153
-0.0688	-0.00342	0.0319	0.12195
-0.0687	-0.00394	0.032	0.11753
-0.0686	-0.01252	0.0321	0.11628
-0.0685	-0.00723	0.0322	0.11727
-0.0684	-0.01776	0.0323	0.11657
-0.0683	-0.01629	0.0324	0.11614
-0.0682	-0.01769	0.0325	0.11642
-0.0681	-0.00516	0.0326	0.11675
-0.068	-0.00625	0.0327	0.11615
-0.0679	-0.00762	0.0328	0.11711
-0.0678	-0.00987	0.0329	0.11798
-0.0677	-0.0122	0.033	0.12014
-0.0676	-0.00545	0.0331	0.11925
-0.0675	-0.00721	0.0332	0.1188
-0.0674	-0.01169	0.0333	0.11539
-0.0673	-0.00655	0.0334	0.11308
-0.0672	-0.00347	0.0335	0.11694
-0.0671	-0.00463	0.0336	0.11819
-0.067	-0.00683	0.0337	0.11723
-0.0669	0.000357741	0.0338	0.11499
-0.0668	-0.01546	0.0339	0.11751
-0.0667	-0.000585437	0.034	0.11771
-0.0666	0.00572	0.0341	0.11791
-0.0665	-0.00637	0.0342	0.11707
-0.0664	-0.01043	0.0343	0.11453
-0.0663	-0.00503	0.0344	0.11303
-0.0662	-0.01507	0.0345	0.11315
-0.0661	-0.01598	0.0346	0.11289
-0.066	-0.00992	0.0347	0.11428
-0.0659	-0.00141	0.0348	0.11304
-0.0658	-0.002	0.0349	0.1129
-0.0657	-0.00627	0.035	0.11299
-0.0656	-0.00897	0.0351	0.11308
-0.0655	-0.01552	0.0352	0.11527
-0.0654	-0.01267	0.0353	0.11382
-0.0653	-0.00141	0.0354	0.11167
-0.0652	0.00241	0.0355	0.11038
-0.0651	0.000956906	0.0356	0.10931
-0.065	-0.00892	0.0357	0.11072
-0.0649	-0.00974	0.0358	0.11094
-0.0648	-0.01561	0.0359	0.11018
-0.0647	-0.00973	0.036	0.11347
-0.0646	-0.0189	0.0361	0.11292
-0.0645	-0.00189	0.0362	0.11391
-0.0644	-0.000330591	0.0363	0.11136
-0.0643	-0.00748	0.0364	0.11074
-0.0642	-0.00641	0.0365	0.11203
-0.0641	-0.00438	0.0366	0.1134
-0.064	-0.00621	0.0367	0.11386
-0.0639	-0.00401	0.0368	0.11143
-0.0638	-0.00073847	0.0369	0.10807
-0.0637	-0.01754	0.037	0.10895
-0.0636	-0.01675	0.0371	0.11058
-0.0635	-0.01217	0.0372	0.11449
-0.0634	0.00195	0.0373	0.11392
-0.0633	-0.00175	0.0374	0.11333
-0.0632	-0.00312	0.0375	0.11199
-0.0631	-0.004	0.0376	0.11165
-0.063	0.00493	0.0377	0.11078
-0.0629	-0.00154	0.0378	0.11172
-0.0628	-0.01096	0.0379	0.10999
-0.0627	-0.00901	0.038	0.11034
-0.0626	-0.00483	0.0381	0.10995
-0.0625	-5.01363e-05	0.0382	0.10986
-0.0624	-0.00743	0.0383	0.11023
-0.0623	-0.00512	0.0384	0.10939
-0.0622	-0.00489	0.0385	0.11305
-0.0621	0.00435	0.0386	0.11384
-0.062	-0.00294	0.0387	0.11236
-0.0619	-0.00797	0.0388	0.1119
-0.0618	-0.01262	0.0389	0.11156
-0.0617	-0.01212	0.039	0.10939
-0.0616	-0.00693	0.0391	0.11075
-0.0615	-7.55902e-05	0.0392	0.11054
-0.0614	-0.00194	0.0393	0.1102
-0.0613	-0.0033	0.0394	0.10874
-0.0612	0.000485321	0.0395	0.10985
-0.0611	-0.00697	0.0396	0.11173
-0.061	-0.00208	0.0397	0.1131
-0.0609	-0.00208	0.0398	0.11294
-0.0608	0.00138	0.0399	0.11107
-0.0607	-0.00363	0.04	0.10959
-0.0606	-0.00934	0.0401	0.10637
-0.0605	-0.00299	0.0402	0.10714
-0.0604	-0.00479	0.0403	0.10994
-0.0603	-0.01078	0.0404	0.10892
-0.0602	-0.00103	0.0405	0.10721
-0.0601	-0.00017756	0.0406	0.10726
-0.06	0.00544	0.0407	0.10895
-0.0599	-0.006	0.0408	0.11005
-0.0598	-0.00702	0.0409	0.11005
-0.0597	-0.0011	0.041	0.10773
-0.0596	-0.00301	0.0411	0.1063
-0.0595	-0.00131	0.0412	0.10579
-0.0594	-0.01023	0.0413	0.10547
-0.0593	-0.00112	0.0414	0.10599
-0.0592	-0.01275	0.0415	0.10366
-0.0591	-0.00497	0.0416	0.10523
-0.059	-0.00752	0.0417	0.10663
-0.0589	-0.0111	0.0418	0.10848
-0.0588	0.000268576	0.0419	0.10703
-0.0587	-0.00669	0.042	0.10702
-0.0586	-0.00252	0.0421	0.10648
-0.0585	-0.01601	0.0422	0.11167
-0.0584	-0.00798	0.0423	0.10839
-0.0583	-0.01022	0.0424	0.10613
-0.0582	-0.00359	0.0425	0.10397
-0.0581	-0.00693	0.0426	0.10408
-0.058	-0.00737	0.0427	0.10731
-0.0579	-0.01282	0.0428	0.1069
-0.0578	-0.01345	0.0429	0.10469
-0.0577	-0.0084	0.043	0.10363
-0.0576	-0.00201	0.0431	0.10421
-0.0575	-0.00102	0.0432	0.10495
-0.0574	-0.01226	0.0433	0.10659
-0.0573	-0.01068	0.0434	0.10717
-0.0572	-0.00454	0.0435	0.10628
-0.0571	-0.01226	0.0436	0.1045
-0.057	-0.01174	0.0437	0.10419
-0.0569	-0.00236	0.0438	0.10374
-0.0568	-0.00594	0.0439	0.10484
-0.0567	-0.00381	0.044	0.10588
-0.0566	-0.0064	0.0441	0.10551
-0.0565	-0.000700211	0.0442	0.10418
-0.0564	-0.01487	0.0443	0.10543
-0.0563	-0.00883	0.0444	0.10647
-0.0562	-0.00621	0.0445	0.10429
-0.0561	-0.0131	0.0446	0.10287
-0.056	-0.00302	0.0447	0.10287
-0.0559	-0.00918	0.0448	0.10289
-0.0558	-0.01402	0.0449	0.10121
-0.0557	-0.01063	0.045	0.10142
-0.0556	-0.01306	0.0451	0.10239
-0.0555	-0.01635	0.0452	0.10321
-0.0554	-0.01647	0.0453	0.10607
-0.0553	-0.01402	0.0454	0.10684
-0.0552	-0.01718	0.0455	0.10509
-0.0551	-0.01373	0.0456	0.10401
-0.055	-0.02232	0.0457	0.10732
-0.0549	-0.01707	0.0458	0.10717
-0.0548	-0.01799	0.0459	0.1074
-0.0547	-0.00557	0.046	0.10383
-0.0546	-0.01012	0.0461	0.10404
-0.0545	-0.01027	0.0462	0.1034
-0.0544	-0.02585	0.0463	0.10373
-0.0543	-0.01524	0.0464	0.10263
-0.0542	-0.01227	0.0465	0.10461
-0.0541	-0.01412	0.0466	0.10448
-0.054	-0.00916	0.0467	0.10576
-0.0539	-0.01011	0.0468	0.10484
-0.0538	-0.01685	0.0469	0.10467
-0.0537	-0.01132	0.047	0.10319
-0.0536	-0.00557	0.0471	0.10329
-0.0535	-0.00734	0.0472	0.10312
-0.0534	-0.01444	0.0473	0.10149
-0.0533	-0.01058	0.0474	0.10387
-0.0532	-0.01862	0.0475	0.10188
-0.0531	-0.01346	0.0476	0.10316
-0.053	-0.01479	0.0477	0.10322
-0.0529	-0.00729	0.0478	0.10231
-0.0528	-0.01651	0.0479	0.10286
-0.0527	-0.01301	0.048	0.10383
-0.0526	-0.0181	0.0481	0.10258
-0.0525	-0.01971	0.0482	0.10236
-0.0524	-0.0247	0.0483	0.10276
-0.0523	-0.02478	0.0484	0.10442
-0.0522	-0.0228	0.0485	0.10253
-0.0521	-0.01611	0.0486	0.10423
-0.052	-0.01965	0.0487	0.1037
-0.0519	-0.02153	0.0488	0.10312
-0.0518	-0.0252	0.0489	0.10539
-0.0517	-0.03476	0.049	0.10359
-0.0516	-0.01783	0.0491	0.10271
-0.0515	-0.02515	0.0492	0.10098
-0.0514	-0.0219	0.0493	0.10374
-0.0513	-0.02247	0.0494	0.10234
-0.0512	-0.01945	0.0495	0.10132
-0.0511	-0.01113	0.0496	0.09931
-0.051	-0.02167	0.0497	0.09927
-0.0509	-0.02769	0.0498	0.10091
-0.0508	-0.03058	0.0499	0.10251
-0.0507	-0.02212	0.05	0.10337
-0.0506	-0.03528	0.0501	0.10196
-0.0505	-0.025	0.0502	0.09988
-0.0504	-0.02386	0.0503	0.09881
-0.0503	-0.02311	0.0504	0.10011
-0.0502	-0.03524	0.0505	0.10266
-0.0501	-0.02636	0.0506	0.10059
-0.05	-0.02122	0.0507	0.10011
-0.0499	-0.02259	0.0508	0.10179
-0.0498	-0.0226	0.0509	0.10312
-0.0497	-0.03754	0.051	0.10255
-0.0496	-0.03012	0.0511	0.10239
-0.0495	-0.03516	0.0512	0.10003
-0.0494	-0.03305	0.0513	0.10048
-0.0493	-0.03408	0.0514	0.10057
-0.0492	-0.03495	0.0515	0.09928
-0.0491	-0.03371	0.0516	0.09979
-0.049	-0.02899	0.0517	0.09881
-0.0489	-0.02408	0.0518	0.09823
-0.0488	-0.0335	0.0519	0.09973
-0.0487	-0.02825	0.052	0.10005
-0.0486	-0.02584	0.0521	0.09936
-0.0485	-0.03266	0.0522	0.0972
-0.0484	-0.03359	0.0523	0.09718
-0.0483	-0.03331	0.0524	0.10114
-0.0482	-0.03294	0.0525	0.10089
-0.0481	-0.02619	0.0526	0.1008
-0.048	-0.03236	0.0527	0.09883
-0.0479	-0.03198	0.0528	0.09641
-0.0478	-0.02661	0.0529	0.09595
-0.0477	-0.02375	0.053	0.09698
-0.0476	-0.03034	0.0531	0.09711
-0.0475	-0.0403	0.0532	0.09709
-0.0474	-0.03038	0.0533	0.09723
-0.0473	-0.03746	0.0534	0.09974
-0.0472	-0.03031	0.0535	0.10027
-0.0471	-0.03754	0.0536	0.10002
-0.047	-0.02776	0.0537	0.097
-0.0469	-0.04004	0.0538	0.09552
-0.0468	-0.03846	0.0539	0.09602
-0.0467	-0.03948	0.054	0.09715
-0.0466	-0.03003	0.0541	0.0976
-0.0465	-0.03614	0.0542	0.09731
-0.0464	-0.04389	0.0543	0.09735
-0.0463	-0.04424	0.0544	0.09991
-0.0462	-0.03342	0.0545	0.10009
-0.0461	-0.04655	0.0546	0.09823
-0.046	-0.04033	0.0547	0.09866
-0.0459	-0.04501	0.0548	0.09776
-0.0458	-0.04501	0.0549	0.0989
-0.0457	-0.03839	0.055	0.09557
-0.0456	-0.04821	0.0551	0.09665
-0.0455	-0.03946	0.0552	0.09632
-0.0454	-0.04953	0.0553	0.09525
-0.0453	-0.04172	0.0554	0.09657
-0.0452	-0.05151	0.0555	0.09684
-0.0451	-0.04932	0.0556	0.09888
-0.045	-0.04299	0.0557	0.09712
-0.0449	-0.05304	0.0558	0.09723
-0.0448	-0.04559	0.0559	0.09515
-0.0447	-0.03754	0.056	0.09613
-0.0446	-0.04871	0.0561	0.09581
-0.0445	-0.04319	0.0562	0.09506
-0.0444	-0.03253	0.0563	0.09391
-0.0443	-0.03898	0.0564	0.09433
-0.0442	-0.04155	0.0565	0.09655
-0.0441	-0.05583	0.0566	0.09486
-0.044	-0.0562	0.0567	0.09678
-0.0439	-0.04366	0.0568	0.0953
-0.0438	-0.04795	0.0569	0.09467
-0.0437	-0.04724	0.057	0.09553
-0.0436	-0.05022	0.0571	0.09659
-0.0435	-0.04412	0.0572	0.09192
-0.0434	-0.05569	0.0573	0.09144
-0.0433	-0.04261	0.0574	0.09318
-0.0432	-0.048	0.0575	0.09288
-0.0431	-0.04413	0.0576	0.09367
-0.043	-0.04445	0.0577	0.0941
-0.0429	-0.04665	0.0578	0.09357
-0.0428	-0.05445	0.0579	0.09421
-0.0427	-0.04828	0.058	0.09314
-0.0426	-0.04403	0.0581	0.09385
-0.0425	-0.04878	0.0582	0.09386
-0.0424	-0.04478	0.0583	0.09228
-0.0423	-0.05387	0.0584	0.09144
-0.0422	-0.05902	0.0585	0.08902
-0.0421	-0.04075	0.0586	0.08999
-0.042	-0.05495	0.0587	0.09027
-0.0419	-0.04924	0.0588	0.09091
-0.0418	-0.04748	0.0589	0.09228
-0.0417	-0.04828	0.059	0.09163
-0.0416	-0.04319	0.0591	0.09412
-0.0415	-0.03809	0.0592	0.09267
-0.0414	-0.04549	0.0593	0.09199
-0.0413	-0.04307	0.0594	0.08986
-0.0412	-0.04865	0.0595	0.08944
-0.0411	-0.0525	0.0596	0.09069
-0.041	-0.03577	0.0597	0.09126
-0.0409	-0.03731	0.0598	0.09093
-0.0408	-0.04084	0.0599	0.09003
-0.0407	-0.05002	0.06	0.09019
-0.0406	-0.04265	0.0601	0.0934
-0.0405	-0.0394	0.0602	0.09488
-0.0404	-0.04297	0.0603	0.09332
-0.0403	-0.03858	0.0604	0.09119
-0.0402	-0.04586	0.0605	0.09217
-0.0401	-0.04896	0.0606	0.09312
-0.04	-0.03773	0.0607	0.09249
-0.0399	-0.05001	0.0608	0.09093
-0.0398	-0.04449	0.0609	0.08954
-0.0397	-0.04256	0.061	0.09211
-0.0396	-0.05268	0.0611	0.09449
-0.0395	-0.03937	0.0612	0.0939
-0.0394	-0.04288	0.0613	0.09374
-0.0393	-0.04682	0.0614	0.09305
-0.0392	-0.05152	0.0615	0.09323
-0.0391	-0.04897	0.0616	0.0927
-0.039	-0.04204	0.0617	0.09324
-0.0389	-0.04368	0.0618	0.08979
-0.0388	-0.05152	0.0619	0.08835
-0.0387	-0.04844	0.062	0.09129
-0.0386	-0.03884	0.0621	0.09056
-0.0385	-0.04358	0.0622	0.09199
-0.0384	-0.05844	0.0623	0.09014
-0.0383	-0.04868	0.0624	0.08943
-0.0382	-0.04153	0.0625	0.08799
-0.0381	-0.0399	0.0626	0.0906
-0.038	-0.04329	0.0627	0.09235
-0.0379	-0.03899	0.0628	0.09214
-0.0378	-0.05349	0.0629	0.09016
-0.0377	-0.04257	0.063	0.09016
-0.0376	-0.04094	0.0631	0.0908
-0.0375	-0.04382	0.0632	0.09041
-0.0374	-0.0529	0.0633	0.08985
-0.0373	-0.05239	0.0634	0.08953
-0.0372	-0.04692	0.0635	0.08914
-0.0371	-0.04863	0.0636	0.08915
-0.037	-0.05171	0.0637	0.09269
-0.0369	-0.04576	0.0638	0.09258
-0.0368	-0.0522	0.0639	0.09162
-0.0367	-0.05147	0.064	0.09232
-0.0366	-0.05703	0.0641	0.09072
-0.0365	-0.05206	0.0642	0.0879
-0.0364	-0.05009	0.0643	0.09039
-0.0363	-0.05814	0.0644	0.08916
-0.0362	-0.04895	0.0645	0.08959
-0.0361	-0.05101	0.0646	0.09008
-0.036	-0.03658	0.0647	0.08941
-0.0359	-0.0418	0.0648	0.09127
-0.0358	-0.03813	0.0649	0.09125
-0.0357	-0.03621	0.065	0.08988
-0.0356	-0.04625	0.0651	0.08962
-0.0355	-0.04897	0.0652	0.08991
-0.0354	-0.04316	0.0653	0.08898
-0.0353	-0.0383	0.0654	0.0876
-0.0352	-0.03907	0.0655	0.08983
-0.0351	-0.04083	0.0656	0.0914
-0.035	-0.04326	0.0657	0.0922
-0.0349	-0.03336	0.0658	0.09246
-0.0348	-0.03603	0.0659	0.0904
-0.0347	-0.04619	0.066	0.091
-0.0346	-0.04252	0.0661	0.08964
-0.0345	-0.04531	0.0662	0.09008
-0.0344	-0.04163	0.0663	0.09046
-0.0343	-0.0357	0.0664	0.08846
-0.0342	-0.03734	0.0665	0.08741
-0.0341	-0.03844	0.0666	0.08863
-0.034	-0.03876	0.0667	0.08785
-0.0339	-0.04147	0.0668	0.08794
-0.0338	-0.04553	0.0669	0.08754
-0.0337	-0.03973	0.067	0.08923
-0.0336	-0.03343	0.0671	0.08883
-0.0335	-0.02902	0.0672	0.08993
-0.0334	-0.02608	0.0673	0.08916
-0.0333	-0.04712	0.0674	0.0873
-0.0332	-0.04213	0.0675	0.08666
-0.0331	-0.03406	0.0676	0.08721
-0.033	-0.03945	0.0677	0.08742
-0.0329	-0.04204	0.0678	0.08935
-0.0328	-0.03963	0.0679	0.08788
-0.0327	-0.04631	0.068	0.08578
-0.0326	-0.04228	0.0681	0.08714
-0.0325	-0.03934	0.0682	0.08828
-0.0324	-0.03111	0.0683	0.08813
-0.0323	-0.03496	0.0684	0.08833
-0.0322	-0.04218	0.0685	0.0877
-0.0321	-0.02883	0.0686	0.08702
-0.032	-0.02732	0.0687	0.08673
-0.0319	-0.03516	0.0688	0.08587
-0.0318	-0.03595	0.0689	0.08394
-0.0317	-0.034	0.069	0.08406
-0.0316	-0.02599	0.0691	0.08478
-0.0315	-0.03897	0.0692	0.08598
-0.0314	-0.04078	0.0693	0.08833
-0.0313	-0.03055	0.0694	0.08708
-0.0312	-0.03516	0.0695	0.08538
-0.0311	-0.02929	0.0696	0.08506
-0.031	-0.02316	0.0697	0.08606
-0.0309	-0.03475	0.0698	0.08632
-0.0308	-0.03514	0.0699	0.0859
-0.0307	-0.03227	0.07	0.08494
-0.0306	-0.02772	0.0701	0.08566
-0.0305	-0.02747	0.0702	0.0845
-0.0304	-0.02498	0.0703	0.08481
-0.0303	-0.02905	0.0704	0.08718
-0.0302	-0.02809	0.0705	0.08704
-0.0301	-0.02519	0.0706	0.08527
-0.03	-0.03058	0.0707	0.08466
-0.0299	-0.03465	0.0708	0.08332
-0.0298	-0.02501	0.0709	0.08363
-0.0297	-0.0342	0.071	0.08293
-0.0296	-0.03383	0.0711	0.08382
-0.0295	-0.0395	0.0712	0.08247
-0.0294	-0.03142	0.0713	0.08259
-0.0293	-0.03436	0.0714	0.08544
-0.0292	-0.02515	0.0715	0.08559
-0.0291	-0.03169	0.0716	0.08723
-0.029	-0.03749	0.0717	0.08671
-0.0289	-0.03115	0.0718	0.08663
-0.0288	-0.02246	0.0719	0.08606
-0.0287	-0.03063	0.072	0.08451
-0.0286	-0.02203	0.0721	0.0834
-0.0285	-0.04102	0.0722	0.08394
-0.0284	-0.03897	0.0723	0.08253
-0.0283	-0.03328	0.0724	0.08213
-0.0282	-0.03101	0.0725	0.08462
-0.0281	-0.02661	0.0726	0.08618
-0.028	-0.02925	0.0727	0.0859
-0.0279	-0.03996	0.0728	0.08534
-0.0278	-0.02913	0.0729	0.08445
-0.0277	-0.02705	0.073	0.08511
-0.0276	-0.03428	0.0731	0.08275
-0.0275	-0.03066	0.0732	0.08407
-0.0274	-0.02596	0.0733	0.0842
-0.0273	-0.02868	0.0734	0.08369
-0.0272	-0.02627	0.0735	0.08219
-0.0271	-0.0175	0.0736	0.08346
-0.027	-0.02953	0.0737	0.08157
-0.0269	-0.02159	0.0738	0.08128
-0.0268	-0.02535	0.0739	0.08408
-0.0267	-0.03308	0.074	0.08398
-0.0266	-0.03577	0.0741	0.0821
-0.0265	-0.03451	0.0742	0.08354
-0.0264	-0.02971	0.0743	0.08333
-0.0263	-0.01521	0.0744	0.08304
-0.0262	-0.01976	0.0745	0.08313
-0.0261	-0.02353	0.0746	0.08058
-0.026	-0.01317	0.0747	0.08299
-0.0259	-0.01025	0.0748	0.08339
-0.0258	-0.01258	0.0749	0.08443
-0.0257	-0.02794	0.075	0.08509
-0.0256	-0.01883	0.0751	0.08537
-0.0255	-0.00997	0.0752	0.08599
-0.0254	-0.02614	0.0753	0.08428
-0.0253	-0.02489	0.0754	0.0853
-0.0252	-0.01946	0.0755	0.08452
-0.0251	-0.02079	0.0756	0.08395
-0.025	-0.01932	0.0757	0.08259
-0.0249	-0.02326	0.0758	0.08371
-0.0248	-0.0179	0.0759	0.08606
-0.0247	-0.02855	0.076	0.08521
-0.0246	-0.02582	0.0761	0.0851
-0.0245	-0.01443	0.0762	0.08432
-0.0244	-0.01847	0.0763	0.08297
-0.0243	-0.01161	0.0764	0.08155
-0.0242	-0.02813	0.0765	0.08069
-0.0241	-0.02943	0.0766	0.08088
-0.024	-0.01004	0.0767	0.08112
-0.0239	-0.01666	0.0768	0.08132
-0.0238	-0.02544	0.0769	0.08324
-0.0237	-0.01387	0.077	0.0823
-0.0236	-0.01457	0.0771	0.08272
-0.0235	-0.02222	0.0772	0.08206
-0.0234	-0.01487	0.0773	0.08296
-0.0233	-0.01396	0.0774	0.08392
-0.0232	-0.00881	0.0775	0.08257
-0.0231	-0.02008	0.0776	0.08188
-0.023	-0.02887	0.0777	0.08137
-0.0229	-0.00885	0.0778	0.0823
-0.0228	-0.02051	0.0779	0.08105
-0.0227	-0.0162	0.078	0.08147
-0.0226	-0.02126	0.0781	0.08211
-0.0225	-0.01806	0.0782	0.08
-0.0224	-0.00929	0.0783	0.08029
-0.0223	-0.02294	0.0784	0.0833
-0.0222	-0.01238	0.0785	0.08383
-0.0221	-0.00632	0.0786	0.081
-0.022	-0.01284	0.0787	0.07987
-0.0219	-0.00964	0.0788	0.0812
-0.0218	-0.00287	0.0789	0.081
-0.0217	-0.01666	0.079	0.07993
-0.0216	-0.02265	0.0791	0.07748
-0.0215	-0.02445	0.0792	0.07835
-0.0214	-0.01807	0.0793	0.07806
-0.0213	-0.01494	0.0794	0.08095
-0.0212	-0.01556	0.0795	0.08115
-0.0211	-0.01443	0.0796	0.07972
-0.021	-0.00761	0.0797	0.07926
-0.0209	-0.01621	0.0798	0.07862
-0.0208	-0.00567	0.0799	0.0799
-0.0207	-0.00692	0.08	0.08094
-0.0206	-0.00391	0.0801	0.08107
-0.0205	-0.00663	0.0802	0.07856
-0.0204	-0.00813	0.0803	0.07933
-0.0203	-0.00452	0.0804	0.0824
-0.0202	-0.00664	0.0805	0.07958
-0.0201	0.00761	0.0806	0.08114
-0.02	-0.01495	0.0807	0.0816
-0.0199	-0.000636497	0.0808	0.08005
-0.0198	-0.000891344	0.0809	0.07956
-0.0197	0.00316	0.081	0.08047
-0.0196	-0.00192	0.0811	0.07797
-0.0195	-0.00354	0.0812	0.07675
-0.0194	-0.00774	0.0813	0.07678
-0.0193	-0.000356045	0.0814	0.07744
-0.0192	-0.000483468	0.0815	0.07691
-0.0191	-0.00424	0.0816	0.07986
-0.019	-0.00265	0.0817	0.07933
-0.0189	-0.000751116	0.0818	0.07769
-0.0188	-0.00524	0.0819	0.07732
-0.0187	-0.00409	0.082	0.07901
-0.0186	-0.00723	0.0821	0.07835
-0.0185	-0.01043	0.0822	0.07926
-0.0184	0.00177	0.0823	0.07837
-0.0183	-0.00231	0.0824	0.0781
-0.0182	-0.00342	0.0825	0.07882
-0.0181	-0.0072	0.0826	0.07643
-0.018	0.000255772	0.0827	0.07698
-0.0179	-0.00399	0.0828	0.07807
-0.0178	5.18331e-05	0.0829	0.07982
-0.0177	-0.01248	0.083	0.07941
-0.0176	-0.00256	0.0831	0.07942
-0.0175	0.00106	0.0832	0.0771
-0.0174	-0.000712861	0.0833	0.07606
-0.0173	-0.01328	0.0834	0.0761
-0.0172	-0.01672	0.0835	0.07685
-0.0171	-0.01081	0.0836	0.07886
-0.017	-0.01378	0.0837	0.07594
-0.0169	-0.00507	0.0838	0.07669
-0.0168	-0.00294	0.0839	0.07656
-0.0167	-0.01303	0.084	0.07833
-0.0166	-0.00623	0.0841	0.0763
-0.0165	-0.00138	0.0842	0.07772
-0.0164	0.00845	0.0843	0.07787
-0.0163	-0.01059	0.0844	0.0764
-0.0162	-0.01095	0.0845	0.07784
-0.0161	-0.00125	0.0846	0.07584
-0.016	-0.00371	0.0847	0.0762
-0.0159	0.000676454	0.0848	0.07758
-0.0158	-0.00266	0.0849	0.07662
-0.0157	0.00358	0.085	0.07728
-0.0156	-0.00409	0.0851	0.0778
-0.0155	-0.00127	0.0852	0.07693
-0.0154	-0.0051	0.0853	0.07651
-0.0153	0.00264	0.0854	0.0768
-0.0152	-0.0037	0.0855	0.07504
-0.0151	-0.00791	0.0856	0.07359
-0.015	-0.00343	0.0857	0.07322
-0.0149	0.00147	0.0858	0.0724
-0.0148	-0.000381498	0.0859	0.07285
-0.0147	0.003	0.086	0.07531
-0.0146	0.00525	0.0861	0.07542
-0.0145	0.00386	0.0862	0.07603
-0.0144	0.000956906	0.0863	0.07408
-0.0143	0.00648	0.0864	0.07459
-0.0142	0.00054903	0.0865	0.07412
-0.0141	0.00216	0.0866	0.07322
-0.014	0.00191	0.0867	0.07419
-0.0139	0.00259	0.0868	0.07484
-0.0138	0.00371	0.0869	0.07396
-0.0137	-0.00135	0.087	0.07509
-0.0136	0.00117	0.0871	0.07393
-0.0135	0.000944102	0.0872	0.07468
-0.0134	0.00295	0.0873	0.0736
-0.0133	-0.000955058	0.0874	0.07526
-0.0132	-0.0128	0.0875	0.07533
-0.0131	-0.00206	0.0876	0.07518
-0.013	-0.0044	0.0877	0.07461
-0.0129	0.00488	0.0878	0.07481
-0.0128	-0.00802	0.0879	0.07551
-0.0127	-0.00551	0.088	0.07528
-0.0126	-0.00712	0.0881	0.07621
-0.0125	-0.00992	0.0882	0.07522
-0.0124	-0.00115	0.0883	0.0762
-0.0123	-0.00645	0.0884	0.07422
-0.0122	-0.01671	0.0885	0.07406
-0.0121	-0.0085	0.0886	0.07409
-0.012	-0.00364	0.0887	0.07515
-0.0119	0.00144	0.0888	0.07497
-0.0118	-0.00711	0.0889	0.07733
-0.0117	-0.00191	0.089	0.07707
-0.0116	-0.00548	0.0891	0.07486
-0.0115	-0.004	0.0892	0.07533
-0.0114	-0.00017756	0.0893	0.07509
-0.0113	-0.00498	0.0894	0.07306
-0.0112	-0.00835	0.0895	0.07348
-0.0111	-0.0069	0.0896	0.07385
-0.011	-0.00289	0.0897	0.07488
-0.0109	-0.00169	0.0898	0.07386
-0.0108	-0.00534	0.0899	0.07413
-0.0107	-0.000993313	0.09	0.07598
-0.0106	-0.00845	0.0901	0.07518
-0.0105	-0.00229	0.0902	0.07349
-0.0104	-0.00232	0.0903	0.07258
-0.0103	-0.00472	0.0904	0.07286
-0.0102	-0.00135	0.0905	0.07036
-0.0101	-0.00080218	0.0906	0.07275
-0.01	0.0073	0.0907	0.0725
-0.0099	0.0107	0.0908	0.07325
-0.0098	-0.000304982	0.0909	0.07574
-0.0097	0.01029	0.091	0.0755
-0.0096	0.00959	0.0911	0.07463
-0.0095	0.00334	0.0912	0.07262
-0.0094	0.00221	0.0913	0.07262
-0.0093	0.00999	0.0914	0.07203
-0.0092	0.00357	0.0915	0.07272
-0.0091	0.00715	0.0916	0.07245
-0.009	0.00639	0.0917	0.07402
-0.0089	0.00414	0.0918	0.07279
-0.0088	-0.00144	0.0919	0.07088
-0.0087	0.00236	0.092	0.07323
-0.0086	0.00161	0.0921	0.07363
-0.0085	0.00201	0.0922	0.07377
-0.0084	0.00734	0.0923	0.07444
-0.0083	0.00131	0.0924	0.07313
-0.0082	0.00755	0.0925	0.07381
-0.0081	0.00602	0.0926	0.07433
-0.008	0.0034	0.0927	0.07145
-0.0079	-0.00264	0.0928	0.07304
-0.0078	0.00743	0.0929	0.07203
-0.0077	0.01342	0.093	0.07533
-0.0076	0.01114	0.0931	0.07651
-0.0075	0.00491	0.0932	0.07587
-0.0074	0.00897	0.0933	0.07357
-0.0073	0.00802	0.0934	0.07657
-0.0072	0.00593	0.0935	0.07452
-0.0071	0.00913	0.0936	0.07332
-0.007	0.00184	0.0937	0.07336
-0.0069	0.01022	0.0938	0.07279
-0.0068	0.000523576	0.0939	0.07242
-0.0067	0.01671	0.094	0.0721
-0.0066	0.0104	0.0941	0.07316
-0.0065	0.00527	0.0942	0.07248
-0.0064	0.00513	0.0943	0.07264
-0.0063	0.0142	0.0944	0.07249
-0.0062	0.01244	0.0945	0.07267
-0.0061	0.00585	0.0946	0.06986
-0.006	0.009	0.0947	0.0721
-0.0059	0.00933	0.0948	0.07369
-0.0058	0.01152	0.0949	0.07182
-0.0057	0.01443	0.095	0.07227
-0.0056	0.00866	0.0951	0.07445
-0.0055	0.00808	0.0952	0.07246
-0.0054	0.00725	0.0953	0.0721
-0.0053	0.00528	0.0954	0.07333
-0.0052	0.01256	0.0955	0.07142
-0.0051	0.00436	0.0956	0.07135
-0.005	0.00622	0.0957	0.07174
-0.0049	0.01484	0.0958	0.07045
-0.0048	0.01031	0.0959	0.0704
-0.0047	0.01129	0.096	0.07148
-0.0046	0.01768	0.0961	0.07093
-0.0045	0.01443	0.0962	0.07239
-0.0044	0.00571	0.0963	0.07055
-0.0043	0.000880392	0.0964	0.07033
-0.0042	0.00529	0.0965	0.07022
-0.0041	0.02422	0.0966	0.06986
-0.004	0.00964	0.0967	0.07055
-0.0039	0.0159	0.0968	0.0708
-0.0038	0.01781	0.0969	0.07221
-0.0037	0.02241	0.097	0.07039
-0.0036	0.00866	0.0971	0.06956
-0.0035	0.0204	0.0972	0.07061
-0.0034	0.01061	0.0973	0.07197
-0.0033	0.02114	0.0974	0.07366
-0.0032	0.02617	0.0975	0.07182
-0.0031	0.03418	0.0976	0.07202
-0.003	0.02748	0.0977	0.07124
-0.0029	0.02644	0.0978	0.07285
-0.0028	0.03163	0.0979	0.07145
-0.0027	0.02767	0.098	0.07122
-0.0026	0.03581	0.0981	0.07142
-0.0025	0.03159	0.0982	0.06996
-0.0024	0.04017	0.0983	0.06992
-0.0023	0.03583	0.0984	0.07196
-0.0022	0.05407	0.0985	0.07322
-0.0021	0.04867	0.0986	0.06993
-0.002	0.0535	0.0987	0.06924
-0.0019	0.05861	0.0988	0.06975
-0.0018	0.07514	0.0989	0.07014
-0.0017	0.10167	0.099	0.07023
-0.0016	0.12483	0.0991	0.07025
-0.0015	0.16302	0.0992	0.07275
-0.0014	0.19827	0.0993	0.07017
-0.0013	0.23024	0.0994	0.07099
-0.0012	0.27584	0.0995	0.07223
-0.0011	0.31229	0.0996	0.0712
-0.001	0.36595	0.0997	0.07181
-0.0009	0.41765	0.0998	0.07107
-0.0008	0.47117	0.0999	0.07054
-0.0007	0.51143	0.1	0.07045
-0.0006	0.57401	0.1001	0.07251
-0.0005	0.63981	0.1002	0.07339
-0.0004	0.70077	0.1003	0.07325
-0.0003	0.76978	0.1004	0.07129
-0.0002	0.84076	0.1005	0.07069
-0.0001	0.91352	0.1006	0.07037
0	1	0.1007	0.07142
		0.1008	0.07092
		0.1009	0.07146
		0.101	0.07272
		0.1011	0.07076
		0.1012	0.0688
		0.1013	0.07145
		0.1014	0.07194
		0.1015	0.0721
		0.1016	0.07173
		0.1017	0.07274
		0.1018	0.07198
		0.1019	0.07101
		0.102	0.07156
		0.1021	0.06955
		0.1022	0.06989
		0.1023	0.07082
		0.1024	0.07336
		0.1025	0.07147
		0.1026	0.06936
		0.1027	0.06956
		0.1028	0.06865
		0.1029	0.06991
		0.103	0.06901
		0.1031	0.06903
		0.1032	0.06857
		0.1033	0.06892
		0.1034	0.07205
		0.1035	0.07231
		0.1036	0.07165
		0.1037	0.0683
		0.1038	0.06883
		0.1039	0.07027
		0.104	0.06931
		0.1041	0.06814
		0.1042	0.06621
		0.1043	0.0691
		0.1044	0.06826
		0.1045	0.06859
		0.1046	0.06793
		0.1047	0.0687
		0.1048	0.06876
		0.1049	0.06669
		0.105	0.06601
		0.1051	0.06858
		0.1052	0.06932
		0.1053	0.06882
		0.1054	0.0698
		0.1055	0.06962
		0.1056	0.06836
		0.1057	0.06835
		0.1058	0.06955
		0.1059	0.07054
		0.106	0.07089
		0.1061	0.06835
		0.1062	0.06957
		0.1063	0.06993
		0.1064	0.06765
		0.1065	0.06903
		0.1066	0.06985
		0.1067	0.06822
		0.1068	0.06655
		0.1069	0.06974
		0.107	0.06784
		0.1071	0.06745
		0.1072	0.06874
		0.1073	0.06841
		0.1074	0.06915
		0.1075	0.06827
		0.1076	0.06892
		0.1077	0.06666
		0.1078	0.06702
		0.1079	0.06912
		0.108	0.06886
		0.1081	0.07112
		0.1082	0.07086
		0.1083	0.07039
		0.1084	0.07033
		0.1085	0.06964
		0.1086	0.0687
		0.1087	0.0666
		0.1088	0.06716
		0.1089	0.06828
		0.109	0.0684
		0.1091	0.06902
		0.1092	0.06877
		0.1093	0.06809
		0.1094	0.06774
		0.1095	0.06969
		0.1096	0.06805
		0.1097	0.0669
		0.1098	0.06769
		0.1099	0.06661
		0.11	0.06805
		0.1101	0.0655
		0.1102	0.066
		0.1103	0.06629
		0.1104	0.06587
		0.1105	0.06755
		0.1106	0.06517
		0.1107	0.06608
		0.1108	0.06502
		0.1109	0.06673
		0.111	0.06624
		0.1111	0.06403
		0.1112	0.06535
		0.1113	0.0648
		0.1114	0.06644
		0.1115	0.06588
		0.1116	0.06573
		0.1117	0.06512
		0.1118	0.06643
		0.1119	0.06703
		0.112	0.06589
		0.1121	0.06572
		0.1122	0.06432
		0.1123	0.06464
		0.1124	0.06417
		0.1125	0.06314
		0.1126	0.065
		0.1127	0.06527
		0.1128	0.06589
		0.1129	0.06543
		0.113	0.06569
		0.1131	0.06626
		0.1132	0.06451
		0.1133	0.0641
		0.1134	0.06478
		0.1135	0.06616
		0.1136	0.06575
		0.1137	0.06655
		0.1138	0.06716
		0.1139	0.0655
		0.114	0.06573
		0.1141	0.06608
		0.1142	0.06482
		0.1143	0.06444
		0.1144	0.06515
		0.1145	0.06284
		0.1146	0.06045
		0.1147	0.06197
		0.1148	0.06299
		0.1149	0.06247
		0.115	0.06676
		0.1151	0.06712
		0.1152	0.06401
		0.1153	0.06295
		0.1154	0.06436
		0.1155	0.06326
		0.1156	0.06525
		0.1157	0.06488
		0.1158	0.06454
		0.1159	0.06513
		0.116	0.06431
		0.1161	0.06552
		0.1162	0.06746
		0.1163	0.0678
		0.1164	0.06461
		0.1165	0.0662
		0.1166	0.06553
		0.1167	0.0652
		0.1168	0.0635
		0.1169	0.06355
		0.117	0.06317
		0.1171	0.06577
		0.1172	0.06559
		0.1173	0.06424
		0.1174	0.0635
		0.1175	0.06228
		0.1176	0.06396
		0.1177	0.06526
		0.1178	0.06483
		0.1179	0.06636
		0.118	0.06495
		0.1181	0.06567
		0.1182	0.06689
		0.1183	0.06788
		0.1184	0.06524
		0.1185	0.06441
		0.1186	0.06707
		0.1187	0.065
		0.1188	0.06323
		0.1189	0.06136
		0.119	0.06296
		0.1191	0.0643
		0.1192	0.06365
		0.1193	0.06476
		0.1194	0.06362
		0.1195	0.0649
		0.1196	0.0668
		0.1197	0.06463
		0.1198	0.06436
		0.1199	0.06268
		0.12	0.0635
		0.1201	0.06371
		0.1202	0.06265
		0.1203	0.06374
		0.1204	0.06378
		0.1205	0.06459
		0.1206	0.0614
		0.1207	0.06474
		0.1208	0.06255
		0.1209	0.06352
		0.121	0.06375
		0.1211	0.06253
		0.1212	0.06366
		0.1213	0.06289
		0.1214	0.06222
		0.1215	0.06289
		0.1216	0.06357
		0.1217	0.06423
		0.1218	0.06437
		0.1219	0.06567
		0.122	0.06351
		0.1221	0.06169
		0.1222	0.06255
		0.1223	0.06451
		0.1224	0.06389
		0.1225	0.06201
		0.1226	0.06158
		0.1227	0.06219
		0.1228	0.06302
		0.1229	0.06495
		0.123	0.06419
		0.1231	0.06347
		0.1232	0.06417
		0.1233	0.06389
		0.1234	0.06314
		0.1235	0.06217
		0.1236	0.06118
		0.1237	0.0628
		0.1238	0.06347
		0.1239	0.06237
		0.124	0.06291
		0.1241	0.06348
		0.1242	0.06547
		0.1243	0.06328
		0.1244	0.06565
		0.1245	0.06474
		0.1246	0.06283
		0.1247	0.06526
		0.1248	0.06252
		0.1249	0.06224
		0.125	0.06359
		0.1251	0.06265
		0.1252	0.06277
		0.1253	0.06255
		0.1254	0.06371
		0.1255	0.06257
		0.1256	0.06058
		0.1257	0.06141
		0.1258	0.0639
		0.1259	0.0618
		0.126	0.06211
		0.1261	0.06224
		0.1262	0.06147
		0.1263	0.06201
		0.1264	0.06259
		0.1265	0.06296
		0.1266	0.06105
		0.1267	0.06011
		0.1268	0.06333
		0.1269	0.06507
		0.127	0.06326
		0.1271	0.06283
		0.1272	0.06281
		0.1273	0.06475
		0.1274	0.06391
		0.1275	0.06229
		0.1276	0.06408
		0.1277	0.06431
		0.1278	0.06334
		0.1279	0.06188
		0.128	0.06099
		0.1281	0.06403
		0.1282	0.06462
		0.1283	0.06688
		0.1284	0.06505
		0.1285	0.06216
		0.1286	0.06355
		0.1287	0.06419
		0.1288	0.06423
		0.1289	0.06372
		0.129	0.06506
		0.1291	0.06356
		0.1292	0.06375
		0.1293	0.06211
		0.1294	0.06236
		0.1295	0.0616
		0.1296	0.06108
		0.1297	0.06258
		0.1298	0.06325
		0.1299	0.06302
		0.13	0.0612
		0.1301	0.05999
		0.1302	0.0604
		0.1303	0.0632
		0.1304	0.06234
		0.1305	0.06077
		0.1306	0.06033
		0.1307	0.06127
		0.1308	0.06258
		0.1309	0.06312
		0.131	0.06167
		0.1311	0.06198
		0.1312	0.06191
		0.1313	0.06234
		0.1314	0.0618
		0.1315	0.06317
		0.1316	0.06129
		0.1317	0.05955
		0.1318	0.06073
		0.1319	0.06217
		0.132	0.06245
		0.1321	0.06139
		0.1322	0.0621
		0.1323	0.06128
		0.1324	0.06161
		0.1325	0.06313
		0.1326	0.06323
		0.1327	0.06217
		0.1328	0.06178
		0.1329	0.06219
		0.133	0.06078
		0.1331	0.06059
		0.1332	0.06159
		0.1333	0.06312
		0.1334	0.06261
		0.1335	0.06129
		0.1336	0.06083
		0.1337	0.06284
		0.1338	0.06055
		0.1339	0.05979
		0.134	0.06177
		0.1341	0.05957
		0.1342	0.06098
		0.1343	0.06133
		0.1344	0.06179
		0.1345	0.05913
		0.1346	0.0595
		0.1347	0.05898
		0.1348	0.05905
		0.1349	0.06066
		0.135	0.06164
		0.1351	0.06125
		0.1352	0.06313
		0.1353	0.06203
		0.1354	0.06019
		0.1355	0.06245
		0.1356	0.0632
		0.1357	0.06023
		0.1358	0.06006
		0.1359	0.0588
		0.136	0.0589
		0.1361	0.05951
		0.1362	0.06006
		0.1363	0.05925
		0.1364	0.05933
		0.1365	0.0575
		0.1366	0.05908
		0.1367	0.05844
		0.1368	0.05693
		0.1369	0.0568
		0.137	0.05768
		0.1371	0.05586
		0.1372	0.05835
		0.1373	0.05867
		0.1374	0.06096
		0.1375	0.05921
		0.1376	0.05792
		0.1377	0.05911
		0.1378	0.05891
		0.1379	0.06013
		0.138	0.05974
		0.1381	0.06009
		0.1382	0.06117
		0.1383	0.0594
		0.1384	0.06244
		0.1385	0.06219
		0.1386	0.06341
		0.1387	0.0623
		0.1388	0.05973
		0.1389	0.06054
		0.139	0.05981
		0.1391	0.06049
		0.1392	0.06103
		0.1393	0.05904
		0.1394	0.0599
		0.1395	0.05893
		0.1396	0.06028
		0.1397	0.05998
		0.1398	0.0605
		0.1399	0.06087
		0.14	0.06253
		0.1401	0.06034
		0.1402	0.06103
		0.1403	0.06115
		0.1404	0.06173
		0.1405	0.06087
		0.1406	0.05885
		0.1407	0.05769
		0.1408	0.05978
		0.1409	0.05755
		0.141	0.05929
		0.1411	0.05907
		0.1412	0.05893
		0.1413	0.06001
		0.1414	0.05904
		0.1415	0.05911
		0.1416	0.05818
		0.1417	0.05564
		0.1418	0.05663
		0.1419	0.05897
		0.142	0.05751
		0.1421	0.05962
		0.1422	0.05929
		0.1423	0.06015
		0.1424	0.05925
		0.1425	0.05943
		0.1426	0.05924
		0.1427	0.0607
		0.1428	0.06037
		0.1429	0.06062
		0.143	0.05959
		0.1431	0.0574
		0.1432	0.0581
		0.1433	0.05774
		0.1434	0.05868
		0.1435	0.05887
		0.1436	0.05893
		0.1437	0.05963
		0.1438	0.05887
		0.1439	0.05698
		0.144	0.05609
		0.1441	0.0567
		0.1442	0.05589
		0.1443	0.05799
		0.1444	0.05965
		0.1445	0.05768
		0.1446	0.05781
		0.1447	0.05951
		0.1448	0.05802
		0.1449	0.05516
		0.145	0.05424
		0.1451	0.0564
		0.1452	0.05854
		0.1453	0.05801
		0.1454	0.05863
		0.1455	0.05895
		0.1456	0.05662
		0.1457	0.05839
		0.1458	0.05776
		0.1459	0.05873
		0.146	0.05932
		0.1461	0.05797
		0.1462	0.0603
		0.1463	0.05712
		0.1464	0.05684
		0.1465	0.05661
		0.1466	0.05651
		0.1467	0.05831
		0.1468	0.05852
		0.1469	0.05842
		0.147	0.05709
		0.1471	0.05557
		0.1472	0.05782
		0.1473	0.05715
		0.1474	0.05704
		0.1475	0.05748
		0.1476	0.05633
		0.1477	0.05413
		0.1478	0.05776
		0.1479	0.05808
		0.148	0.05642
		0.1481	0.05779
		0.1482	0.05853
		0.1483	0.05849
		0.1484	0.0578
		0.1485	0.05468
		0.1486	0.05556
		0.1487	0.05549
		0.1488	0.05558
		0.1489	0.05717
		0.149	0.05655
		0.1491	0.0577
		0.1492	0.05768
		0.1493	0.05658
		0.1494	0.05988
		0.1495	0.05882
		0.1496	0.05837
		0.1497	0.05884
		0.1498	0.05806
		0.1499	0.05712
		0.15	0.05868
		0.1501	0.0567
		0.1502	0.0558
		0.1503	0.05616
		0.1504	0.05626
		0.1505	0.05789
		0.1506	0.05674
		0.1507	0.05654
		0.1508	0.05561
		0.1509	0.058
		0.151	0.05726
		0.1511	0.05621
		0.1512	0.05579
		0.1513	0.05645
		0.1514	0.05711
		0.1515	0.05376
		0.1516	0.05562
		0.1517	0.05396
		0.1518	0.05487
		0.1519	0.05577
		0.152	0.0565
		0.1521	0.05472
		0.1522	0.05431
		0.1523	0.05477
		0.1524	0.05365
		0.1525	0.05483
		0.1526	0.05562
		0.1527	0.05613
		0.1528	0.05646
		0.1529	0.05455
		0.153	0.05466
		0.1531	0.055
		0.1532	0.0548
		0.1533	0.05355
		0.1534	0.05451
		0.1535	0.05269
		0.1536	0.05452
		0.1537	0.05221
		0.1538	0.05481
		0.1539	0.05612
		0.154	0.05833
		0.1541	0.05618
		0.1542	0.05445
		0.1543	0.05408
		0.1544	0.05401
		0.1545	0.05317
		0.1546	0.05442
		0.1547	0.05509
		0.1548	0.05618
		0.1549	0.05654
		0.155	0.05491
		0.1551	0.05505
		0.1552	0.05534
		0.1553	0.05463
		0.1554	0.05468
		0.1555	0.05476
		0.1556	0.05228
		0.1557	0.05252
		0.1558	0.05418
		0.1559	0.05458
		0.156	0.05324
		0.1561	0.05198
		0.1562	0.05338
		0.1563	0.05408
		0.1564	0.05668
		0.1565	0.05472
		0.1566	0.05528
		0.1567	0.05466
		0.1568	0.05428
		0.1569	0.05469
		0.157	0.05702
		0.1571	0.05508
		0.1572	0.05593
		0.1573	0.05338
		0.1574	0.05361
		0.1575	0.05377
		0.1576	0.05477
		0.1577	0.0525
		0.1578	0.05313
		0.1579	0.05381
		0.158	0.05297
		0.1581	0.05207
		0.1582	0.05536
		0.1583	0.05506
		0.1584	0.05574
		0.1585	0.05714
		0.1586	0.05472
		0.1587	0.05383
		0.1588	0.053
		0.1589	0.05444
		0.159	0.05527
		0.1591	0.05502
		0.1592	0.05359
		0.1593	0.05448
		0.1594	0.0567
		0.1595	0.05383
		0.1596	0.05486
		0.1597	0.05324
		0.1598	0.05656
		0.1599	0.05402
		0.16	0.05335
		0.1601	0.05476
		0.1602	0.05307
		0.1603	0.05107
		0.1604	0.05411
		0.1605	0.05634
		0.1606	0.05672
		0.1607	0.05582
		0.1608	0.05481
		0.1609	0.05358
		0.161	0.05573
		0.1611	0.05361
		0.1612	0.05338
		0.1613	0.05547
		0.1614	0.05454
		0.1615	0.05489
		0.1616	0.05643
		0.1617	0.05373
		0.1618	0.0547
		0.1619	0.05604
		0.162	0.05658
		0.1621	0.05554
		0.1622	0.05535
		0.1623	0.05623
		0.1624	0.05543
		0.1625	0.05555
		0.1626	0.05554
		0.1627	0.05402
		0.1628	0.05457
		0.1629	0.05469
		0.163	0.05602
		0.1631	0.05338
		0.1632	0.05399
		0.1633	0.05363
		0.1634	0.05495
		0.1635	0.05623
		0.1636	0.05283
		0.1637	0.05531
		0.1638	0.05552
		0.1639	0.05535
		0.164	0.0556
		0.1641	0.05456
		0.1642	0.05485
		0.1643	0.05382
		0.1644	0.0539
		0.1645	0.05626
		0.1646	0.05408
		0.1647	0.05354
		0.1648	0.05429
		0.1649	0.05471
		0.165	0.05399
		0.1651	0.05355
		0.1652	0.05318
		0.1653	0.05203
		0.1654	0.05157
		0.1655	0.05235
		0.1656	0.05343
		0.1657	0.05329
		0.1658	0.05377
		0.1659	0.05351
		0.166	0.05295
		0.1661	0.0519
		0.1662	0.05295
		0.1663	0.05374
		0.1664	0.05324
		0.1665	0.05333
		0.1666	0.054
		0.1667	0.05458
		0.1668	0.05539
		0.1669	0.05697
		0.167	0.0553
		0.1671	0.0535
		0.1672	0.05401
		0.1673	0.05469
		0.1674	0.05348
		0.1675	0.05353
		0.1676	0.05267
		0.1677	0.05376
		0.1678	0.05384
		0.1679	0.05246
		0.168	0.05283
		0.1681	0.05323
		0.1682	0.0534
		0.1683	0.05241
		0.1684	0.05292
		0.1685	0.0527
		0.1686	0.05358
		0.1687	0.0544
		0.1688	0.05381
		0.1689	0.05388
		0.169	0.05176
		0.1691	0.05279
		0.1692	0.054
		0.1693	0.05318
		0.1694	0.05107
		0.1695	0.05207
		0.1696	0.05133
		0.1697	0.05216
		0.1698	0.05375
		0.1699	0.05148
		0.17	0.05045
		0.1701	0.05208
		0.1702	0.05028
		0.1703	0.05196
		0.1704	0.054
		0.1705	0.05131
		0.1706	0.05318
		0.1707	0.05517
		0.1708	0.05294
		0.1709	0.04964
		0.171	0.05124
		0.1711	0.05321
		0.1712	0.053
		0.1713	0.05168
		0.1714	0.05109
		0.1715	0.04978
		0.1716	0.05298
		0.1717	0.05415
		0.1718	0.05213
		0.1719	0.0533
		0.172	0.05276
		0.1721	0.05422
		0.1722	0.05047
		0.1723	0.05093
		0.1724	0.05114
		0.1725	0.0519
		0.1726	0.05422
		0.1727	0.05287
		0.1728	0.05097
		0.1729	0.05142
		0.173	0.05042
		0.1731	0.0536
		0.1732	0.05346
		0.1733	0.05065
		0.1734	0.05099
		0.1735	0.04875
		0.1736	0.0502
		0.1737	0.04941
		0.1738	0.0502
		0.1739	0.05133
		0.174	0.04902
		0.1741	0.04839
		0.1742	0.04948
		0.1743	0.05114
		0.1744	0.0467
		0.1745	0.04868
		0.1746	0.04965
		0.1747	0.04864
		0.1748	0.05025
		0.1749	0.05016
		0.175	0.04926
		0.1751	0.05045
		0.1752	0.05005
		0.1753	0.04846
		0.1754	0.04772
		0.1755	0.04997
		0.1756	0.05087
		0.1757	0.05124
		0.1758	0.05043
		0.1759	0.05016
		0.176	0.04939
		0.1761	0.0506
		0.1762	0.0525
		0.1763	0.05099
		0.1764	0.05039
		0.1765	0.04862
		0.1766	0.04999
		0.1767	0.05072
		0.1768	0.04985
		0.1769	0.05169
		0.177	0.05107
		0.1771	0.04854
		0.1772	0.04889
		0.1773	0.04986
		0.1774	0.05075
		0.1775	0.05152
		0.1776	0.05175
		0.1777	0.05033
		0.1778	0.04904
		0.1779	0.05124
		0.178	0.04862
		0.1781	0.04918
		0.1782	0.04861
		0.1783	0.0509
		0.1784	0.04997
		0.1785	0.04966
		0.1786	0.05085
		0.1787	0.04967
		0.1788	0.05044
		0.1789	0.04917
		0.179	0.05099
		0.1791	0.05042
		0.1792	0.04916
		0.1793	0.05109
		0.1794	0.05015
		0.1795	0.04878
		0.1796	0.04899
		0.1797	0.04863
		0.1798	0.04889
		0.1799	0.04999
		0.18	0.0492
		0.1801	0.04919
		0.1802	0.04871
		0.1803	0.05015
		0.1804	0.0507
		0.1805	0.04938
		0.1806	0.05101
		0.1807	0.05058
		0.1808	0.04848
		0.1809	0.04958
		0.181	0.05108
		0.1811	0.04987
		0.1812	0.04933
		0.1813	0.05026
		0.1814	0.05096
		0.1815	0.05058
		0.1816	0.05016
		0.1817	0.04813
		0.1818	0.04717
		0.1819	0.048
		0.182	0.04749
		0.1821	0.04804
		0.1822	0.04897
		0.1823	0.04964
		0.1824	0.04857
		0.1825	0.04772
		0.1826	0.05141
		0.1827	0.05145
		0.1828	0.05119
		0.1829	0.04891
		0.183	0.04807
		0.1831	0.04897
		0.1832	0.0491
		0.1833	0.04816
		0.1834	0.04834
		0.1835	0.04826
		0.1836	0.04729
		0.1837	0.04905
		0.1838	0.04758
		0.1839	0.04648
		0.184	0.04686
		0.1841	0.04801
		0.1842	0.04779
		0.1843	0.05017
		0.1844	0.04939
		0.1845	0.04824
		0.1846	0.04978
		0.1847	0.05035
		0.1848	0.04854
		0.1849	0.04771
		0.185	0.04743
		0.1851	0.0478
		0.1852	0.04721
		0.1853	0.04879
		0.1854	0.04886
		0.1855	0.05026
		0.1856	0.05124
		0.1857	0.05092
		0.1858	0.04877
		0.1859	0.05002
		0.186	0.05059
		0.1861	0.05029
		0.1862	0.0509
		0.1863	0.05046
		0.1864	0.04934
		0.1865	0.04836
		0.1866	0.0481
		0.1867	0.04988
		0.1868	0.0498
		0.1869	0.0506
		0.187	0.04995
		0.1871	0.04937
		0.1872	0.04915
		0.1873	0.04908
		0.1874	0.05045
		0.1875	0.04919
		0.1876	0.04838
		0.1877	0.04876
		0.1878	0.04982
		0.1879	0.04972
		0.188	0.04816
		0.1881	0.04877
		0.1882	0.0491
		0.1883	0.04855
		0.1884	0.04873
		0.1885	0.04827
		0.1886	0.04956
		0.1887	0.0477
		0.1888	0.04701
		0.1889	0.04736
		0.189	0.04739
		0.1891	0.04805
		0.1892	0.04809
		0.1893	0.04907
		0.1894	0.0499
		0.1895	0.05007
		0.1896	0.05143
		0.1897	0.04822
		0.1898	0.04795
		0.1899	0.04801
		0.19	0.04912
		0.1901	0.04609
		0.1902	0.04736
		0.1903	0.04822
		0.1904	0.04846
		0.1905	0.05057
		0.1906	0.04971
		0.1907	0.04699
		0.1908	0.04744
		0.1909	0.04863
		0.191	0.04939
		0.1911	0.04837
		0.1912	0.04903
		0.1913	0.04972
		0.1914	0.0496
		0.1915	0.04907
		0.1916	0.04759
		0.1917	0.04943
		0.1918	0.04815
		0.1919	0.04777
		0.192	0.05004
		0.1921	0.05027
		0.1922	0.04983
		0.1923	0.05023
		0.1924	0.05157
		0.1925	0.04891
		0.1926	0.04843
		0.1927	0.04758
		0.1928	0.05031
		0.1929	0.05026
		0.193	0.04982
		0.1931	0.05034
		0.1932	0.04823
		0.1933	0.0481
		0.1934	0.04947
		0.1935	0.04748
		0.1936	0.04698
		0.1937	0.04806
		0.1938	0.04859
		0.1939	0.04798
		0.194	0.04827
		0.1941	0.04981
		0.1942	0.04953
		0.1943	0.04862
		0.1944	0.04712
		0.1945	0.04894
		0.1946	0.04997
		0.1947	0.0493
		0.1948	0.04813
		0.1949	0.04768
		0.195	0.04801
		0.1951	0.04628
		0.1952	0.04846
		0.1953	0.04787
		0.1954	0.04723
		0.1955	0.04904
		0.1956	0.0494
		0.1957	0.04789
		0.1958	0.04669
		0.1959	0.048
		0.196	0.05149
		0.1961	0.05259
		0.1962	0.05184
		0.1963	0.04923
		0.1964	0.04773
		0.1965	0.04822
		0.1966	0.04753
		0.1967	0.04971
		0.1968	0.04667
		0.1969	0.04747
		0.197	0.04913
		0.1971	0.04845
		0.1972	0.04853
		0.1973	0.04767
		0.1974	0.04841
		0.1975	0.05001
		0.1976	0.04924
		0.1977	0.04928
		0.1978	0.04947
		0.1979	0.04926
		0.198	0.04882
		0.1981	0.04876
		0.1982	0.04895
		0.1983	0.04899
		0.1984	0.04773
		0.1985	0.04952
		0.1986	0.04926
		0.1987	0.05119
		0.1988	0.05048
		0.1989	0.0504
		0.199	0.04916
		0.1991	0.04892
		0.1992	0.04782
		0.1993	0.04948
		0.1994	0.05078
		0.1995	0.05152
		0.1996	0.05084
		0.1997	0.05034
		0.1998	0.05002
[truncated: 98,002 more rows]

## Sheet: Fig 1f
Time (s)	6xPSD Relaxation	SD		Time (s)	PGL-3 Relaxation	SD		Time (s)	6xPSD Fit		Time (s)	PGL-3 Fit		0.5-power-law is a function y=x^-0.5/18
0	1	0		0	0.98658	0.01786		0.0001	0.97407		0.0001	0.96492
0.0001	1.08563	0.02566		0.0001	1.00928	0.01884		0.000101159	0.97378		0.000101159	0.96452
0.0002	1.15797	0.05804		0.0002	1.00784	0.02778		0.000102332	0.97348		0.000102332	0.96411
0.0003	1.09545	0.12433		0.0003	0.88961	0.05144		0.000103518	0.97318		0.000103518	0.9637
0.0004	0.88959	0.17461		0.0004	0.77205	0.0391		0.000104718	0.97287		0.000104718	0.96329
0.0005	0.78317	0.11689		0.0005	0.78959	0.03304		0.000105931	0.97256		0.000105931	0.96287
0.0006	0.88272	0.03907		0.0006	0.83494	0.03494		0.000107159	0.97225		0.000107159	0.96245
0.0007	0.95391	0.06043		0.0007	0.78367	0.04414		0.000108401	0.97194		0.000108401	0.96203
0.0008	0.91611	0.11071		0.0008	0.70897	0.04372		0.000109658	0.97162		0.000109658	0.96159
0.0009	0.84394	0.13329		0.0009	0.66936	0.04179		0.000110929	0.9713		0.000110929	0.96116
0.001	0.76265	0.13256		0.001	0.64697	0.03774		0.000112215	0.97097		0.000112215	0.96072
0.0011	0.74058	0.09556		0.0011	0.64502	0.03917		0.000113515	0.97064		0.000113515	0.96027
0.0012	0.79561	0.06379		0.0012	0.62818	0.04603		0.000114831	0.97031		0.000114831	0.95982
0.0013	0.79598	0.09423		0.0013	0.5816	0.0449		0.000116162	0.96997		0.000116162	0.95936
0.0014	0.7326	0.11869		0.0014	0.54496	0.04062		0.000117509	0.96963		0.000117509	0.9589
0.0015	0.69799	0.1037		0.0015	0.52181	0.04236		0.000118871	0.96929		0.000118871	0.95843
0.0016	0.67616	0.09541		0.0016	0.50169	0.04546		0.000120249	0.96894		0.000120249	0.95796
0.0017	0.66034	0.08956		0.0017	0.48982	0.04397		0.000121642	0.96859		0.000121642	0.95749
0.0018	0.66281	0.08039		0.0018	0.4738	0.04186		0.000123052	0.96823		0.000123052	0.957
0.0019	0.62914	0.1015		0.0019	0.45472	0.04026		0.000124479	0.96787		0.000124479	0.95652
0.002	0.59301	0.10998		0.002	0.4411	0.04288		0.000125922	0.96751		0.000125922	0.95602
0.0021	0.61585	0.0872		0.0021	0.42156	0.04516		0.000127381	0.96714		0.000127381	0.95553
0.0022	0.6146	0.08653		0.0022	0.40481	0.04396		0.000128858	0.96677		0.000128858	0.95502
0.0023	0.57431	0.0963		0.0023	0.39984	0.04166		0.000130351	0.96639		0.000130351	0.95451
0.0024	0.5647	0.0934		0.0024	0.38292	0.04268		0.000131862	0.96601		0.000131862	0.954
0.0025	0.55865	0.09923		0.0025	0.36581	0.04375		0.000133391	0.96563		0.000133391	0.95348
0.0026	0.53043	0.10152		0.0026	0.35927	0.04799		0.000134937	0.96524		0.000134937	0.95295
0.0027	0.53116	0.08438		0.0027	0.35298	0.04744		0.000136501	0.96485		0.000136501	0.95242
0.0028	0.53951	0.08245		0.0028	0.33706	0.04277		0.000138083	0.96445		0.000138083	0.95188
0.0029	0.50602	0.10012		0.0029	0.32724	0.04353		0.000139684	0.96405		0.000139684	0.95134
0.003	0.4794	0.10081		0.003	0.33027	0.04633		0.000141303	0.96364		0.000141303	0.95079
0.0031	0.47288	0.09667		0.0031	0.32604	0.04715		0.00014294	0.96323		0.00014294	0.95023
0.0032	0.47276	0.08818		0.0032	0.30336	0.04543		0.000144597	0.96282		0.000144597	0.94967
0.0033	0.4853	0.07638		0.0033	0.28361	0.04435		0.000146273	0.9624		0.000146273	0.9491
0.0034	0.49227	0.07811		0.0034	0.29008	0.04668		0.000147969	0.96198		0.000147969	0.94853
0.0035	0.46941	0.09501		0.0035	0.29651	0.04742		0.000149684	0.96155		0.000149684	0.94795
0.0036	0.44054	0.09753		0.0036	0.27191	0.04603		0.000151419	0.96111		0.000151419	0.94736
0.0037	0.4227	0.08491		0.0037	0.24405	0.04514		0.000153174	0.96068		0.000153174	0.94676
0.0038	0.41346	0.07963		0.0038	0.24681	0.04739		0.00015495	0.96023		0.00015495	0.94616
0.0039	0.43419	0.07235		0.0039	0.25861	0.04956		0.000156746	0.95979		0.000156746	0.94556
0.004	0.45343	0.07937		0.004	0.2455	0.04871		0.000158562	0.95933		0.000158562	0.94494
0.0041	0.42548	0.09825		0.0041	0.21766	0.04658		0.0001604	0.95888		0.0001604	0.94432
0.0042	0.38697	0.09502		0.0042	0.2026	0.04549		0.00016226	0.95841		0.00016226	0.9437
0.0043	0.38114	0.07475		0.0043	0.20364	0.04797		0.00016414	0.95795		0.00016414	0.94306
0.0044	0.39699	0.06508		0.0044	0.2056	0.05272		0.000166043	0.95747		0.000166043	0.94242
0.0045	0.41568	0.06724		0.0045	0.18664	0.05301		0.000167967	0.957		0.000167967	0.94178
0.0046	0.41809	0.07986		0.0046	0.16178	0.04707		0.000169914	0.95651		0.000169914	0.94112
0.0047	0.38172	0.09383		0.0047	0.15903	0.04547		0.000171884	0.95603		0.000171884	0.94046
0.0048	0.34104	0.08969		0.0048	0.176	0.05041		0.000173876	0.95553		0.000173876	0.93979
0.0049	0.33222	0.07557		0.0049	0.17586	0.05393		0.000175892	0.95503		0.000175892	0.93911
0.005	0.35528	0.06629		0.005	0.15347	0.05108		0.00017793	0.95453		0.00017793	0.93843
0.0051	0.38138	0.06815		0.0051	0.148	0.04594		0.000179993	0.95402		0.000179993	0.93774
0.0052	0.37575	0.08047		0.0052	0.16331	0.04859		0.000182079	0.9535		0.000182079	0.93704
0.0053	0.34193	0.09189		0.0053	0.16791	0.05348		0.00018419	0.95298		0.00018419	0.93633
0.0054	0.31567	0.08291		0.0054	0.15098	0.05478		0.000186325	0.95246		0.000186325	0.93562
0.0055	0.32611	0.06862		0.0055	0.1409	0.05203		0.000188484	0.95193		0.000188484	0.9349
0.0056	0.34755	0.0632		0.0056	0.14688	0.04903		0.000190669	0.95139		0.000190669	0.93417
0.0057	0.35264	0.06977		0.0057	0.1492	0.05113		0.000192879	0.95085		0.000192879	0.93343
0.0058	0.33549	0.07813		0.0058	0.14013	0.05383		0.000195115	0.9503		0.000195115	0.93269
0.0059	0.30657	0.08424		0.0059	0.13206	0.05367		0.000197376	0.94974		0.000197376	0.93194
0.006	0.29118	0.07766		0.006	0.13336	0.05087		0.000199664	0.94918		0.000199664	0.93117
0.0061	0.29322	0.06855		0.0061	0.13559	0.04956		0.000201979	0.94861		0.000201979	0.93041
0.0062	0.30232	0.06668		0.0062	0.12873	0.05272		0.00020432	0.94804		0.00020432	0.92963
0.0063	0.30563	0.07078		0.0063	0.11729	0.05499		0.000206688	0.94746		0.000206688	0.92884
0.0064	0.30228	0.07275		0.0064	0.1148	0.05268		0.000209084	0.94687		0.000209084	0.92805
0.0065	0.28755	0.07522		0.0065	0.11615	0.04912		0.000211507	0.94628		0.000211507	0.92724
0.0066	0.27652	0.07251		0.0066	0.10942	0.05049		0.000213959	0.94568		0.000213959	0.92643
0.0067	0.27674	0.06924		0.0067	0.10125	0.05446		0.000216439	0.94508		0.000216439	0.92561
0.0068	0.28124	0.06952		0.0068	0.10029	0.05294		0.000218948	0.94447		0.000218948	0.92478
0.0069	0.28377	0.0699		0.0069	0.10097	0.04714		0.000221486	0.94385		0.000221486	0.92395
0.007	0.28541	0.06962		0.007	0.09283	0.0454		0.000224053	0.94323		0.000224053	0.9231
0.0071	0.27361	0.07253		0.0071	0.08638	0.05124		0.00022665	0.9426		0.00022665	0.92224
0.0072	0.24928	0.08001		0.0072	0.0883	0.05368		0.000229277	0.94196		0.000229277	0.92138
0.0073	0.24257	0.07635		0.0073	0.09263	0.05029		0.000231935	0.94131		0.000231935	0.9205
0.0074	0.25517	0.07038		0.0074	0.08906	0.04914		0.000234623	0.94066		0.000234623	0.91962
0.0075	0.26991	0.06629		0.0075	0.0774	0.05088		0.000237342	0.94001		0.000237342	0.91873
0.0076	0.27293	0.06832		0.0076	0.06756	0.05318		0.000240093	0.93934		0.000240093	0.91783
0.0077	0.26356	0.07498		0.0077	0.07414	0.05479		0.000242876	0.93867		0.000242876	0.91691
0.0078	0.24842	0.07892		0.0078	0.08125	0.05493		0.000245692	0.93799		0.000245692	0.91599
0.0079	0.24575	0.07684		0.0079	0.07188	0.04952		0.000248539	0.9373		0.000248539	0.91506
0.008	0.25589	0.06892		0.008	0.05958	0.05008		0.00025142	0.93661		0.00025142	0.91412
0.0081	0.26195	0.06805		0.0081	0.06226	0.05296		0.000254335	0.93591		0.000254335	0.91317
0.0082	0.25654	0.07268		0.0082	0.07693	0.05424		0.000257283	0.9352		0.000257283	0.91221
0.0083	0.24175	0.07656		0.0083	0.07865	0.05259		0.000260265	0.93449		0.000260265	0.91124
0.0084	0.22967	0.07706		0.0084	0.06798	0.05145		0.000263282	0.93376		0.000263282	0.91026
0.0085	0.23231	0.06992		0.0085	0.06409	0.05087		0.000266333	0.93303		0.000266333	0.90926
0.0086	0.24378	0.06377		0.0086	0.07028	0.05259		0.00026942	0.9323		0.00026942	0.90826
0.0087	0.25466	0.06018		0.0087	0.07232	0.0538		0.000272543	0.93155		0.000272543	0.90725
0.0088	0.25352	0.06429		0.0088	0.06479	0.05398		0.000275702	0.9308		0.000275702	0.90623
0.0089	0.24598	0.06702		0.0089	0.05844	0.05217		0.000278898	0.93003		0.000278898	0.90519
0.009	0.23508	0.06915		0.009	0.06079	0.05049		0.000282131	0.92927		0.000282131	0.90415
0.0091	0.22696	0.06621		0.0091	0.06578	0.05174		0.000285401	0.92849		0.000285401	0.90309
0.0092	0.22967	0.06175		0.0092	0.06059	0.0523		0.000288709	0.9277		0.000288709	0.90203
0.0093	0.23304	0.06462		0.0093	0.05426	0.05317		0.000292056	0.92691		0.000292056	0.90095
0.0094	0.233	0.06666		0.0094	0.05429	0.05298		0.000295441	0.92611		0.000295441	0.89986
0.0095	0.22652	0.06622		0.0095	0.05968	0.05381		0.000298865	0.9253		0.000298865	0.89876
0.0096	0.21935	0.06328		0.0096	0.05422	0.05395		0.000302329	0.92448		0.000302329	0.89765
0.0097	0.21304	0.06526		0.0097	0.04155	0.05348		0.000305834	0.92365		0.000305834	0.89653
0.0098	0.21639	0.06395		0.0098	0.03781	0.05255		0.000309379	0.92282		0.000309379	0.89539
0.0099	0.22476	0.06422		0.0099	0.04318	0.05233		0.000312965	0.92197		0.000312965	0.89425
0.01	0.23022	0.06601		0.01	0.04469	0.05298		0.000316592	0.92112		0.000316592	0.89309
0.0101	0.22707	0.06791		0.0101	0.03858	0.05291		0.000320262	0.92026		0.000320262	0.89192
0.0102	0.21649	0.0692		0.0102	0.03523	0.04978		0.000323974	0.91939		0.000323974	0.89074
0.0103	0.20714	0.06943		0.0103	0.03793	0.04898		0.000327729	0.91851		0.000327729	0.88954
0.0104	0.21077	0.06684		0.0104	0.0399	0.05082		0.000331528	0.91762		0.000331528	0.88834
0.0105	0.2182	0.06611		0.0105	0.037	0.05269		0.000335371	0.91673		0.000335371	0.88712
0.0106	0.22546	0.06194		0.0106	0.03576	0.05256		0.000339258	0.91582		0.000339258	0.88589
0.0107	0.21823	0.06672		0.0107	0.03795	0.05041		0.000343191	0.9149		0.000343191	0.88465
0.0108	0.20486	0.07168		0.0108	0.03913	0.05149		0.000347169	0.91398		0.000347169	0.88339
0.0109	0.19889	0.07018		0.0109	0.03685	0.05456		0.000351193	0.91305		0.000351193	0.88212
0.011	0.20626	0.06411		0.011	0.03321	0.05517		0.000355263	0.9121		0.000355263	0.88084
0.0111	0.21776	0.06127		0.0111	0.03685	0.0533		0.000359381	0.91115		0.000359381	0.87955
0.0112	0.22471	0.06114		0.0112	0.04038	0.05222		0.000363547	0.91019		0.000363547	0.87824
0.0113	0.21582	0.06635		0.0113	0.0386	0.05187		0.000367761	0.90921		0.000367761	0.87692
0.0114	0.19973	0.06945		0.0114	0.03539	0.05288		0.000372024	0.90823		0.000372024	0.87558
0.0115	0.18926	0.06865		0.0115	0.03706	0.05562		0.000376336	0.90724		0.000376336	0.87424
0.0116	0.19247	0.06376		0.0116	0.03954	0.05529		0.000380698	0.90624		0.000380698	0.87287
0.0117	0.20003	0.06409		0.0117	0.03648	0.05292		0.000385111	0.90523		0.000385111	0.8715
0.0118	0.20263	0.06346		0.0118	0.03294	0.05447		0.000389575	0.90421		0.000389575	0.87011
0.0119	0.19728	0.06594		0.0119	0.03252	0.05591		0.00039409	0.90317		0.00039409	0.86871
0.012	0.18904	0.0685		0.012	0.03362	0.05511		0.000398658	0.90213		0.000398658	0.86729
0.0121	0.18562	0.06486		0.0121	0.03193	0.0535		0.000403279	0.90108		0.000403279	0.86586
0.0122	0.19284	0.06041		0.0122	0.02727	0.05149		0.000407953	0.90002		0.000407953	0.86442
0.0123	0.20184	0.05964		0.0123	0.02563	0.05146		0.000412682	0.89894		0.000412682	0.86296
0.0124	0.20544	0.06049		0.0124	0.02852	0.05062		0.000417466	0.89786		0.000417466	0.86149
0.0125	0.1955	0.06674		0.0125	0.02908	0.05079		0.000422304	0.89676		0.000422304	0.86
0.0126	0.1854	0.06665		0.0126	0.0253	0.051		0.000427199	0.89566		0.000427199	0.8585
0.0127	0.18045	0.0658		0.0127	0.02017	0.05056		0.000432151	0.89454		0.000432151	0.85698
0.0128	0.18297	0.06364		0.0128	0.02308	0.0494		0.00043716	0.89342		0.00043716	0.85545
0.0129	0.18863	0.06491		0.0129	0.02842	0.04995		0.000442227	0.89228		0.000442227	0.8539
0.013	0.19267	0.06497		0.013	0.0272	0.05145		0.000447353	0.89113		0.000447353	0.85234
0.0131	0.19142	0.06274		0.0131	0.02073	0.05266		0.000452539	0.88997		0.000452539	0.85076
0.0132	0.19051	0.06413		0.0132	0.01813	0.04952		0.000457784	0.8888		0.000457784	0.84917
0.0133	0.18715	0.06547		0.0133	0.02265	0.04899		0.00046309	0.88761		0.00046309	0.84756
0.0134	0.18933	0.06357		0.0134	0.02538	0.04966		0.000468458	0.88642		0.000468458	0.84594
0.0135	0.19594	0.06099		0.0135	0.02243	0.05224		0.000473888	0.88521		0.000473888	0.8443
0.0136	0.20061	0.06151		0.0136	0.01997	0.05141		0.000479381	0.884		0.000479381	0.84265
0.0137	0.19687	0.06369		0.0137	0.02247	0.05276		0.000484937	0.88277		0.000484937	0.84098
0.0138	0.18878	0.06566		0.0138	0.02469	0.05388		0.000490558	0.88153		0.000490558	0.83929
0.0139	0.18163	0.06447		0.0139	0.02038	0.05508		0.000496244	0.88027		0.000496244	0.83759
0.014	0.18138	0.06129		0.014	0.01904	0.05657		0.000501997	0.87901		0.000501997	0.83587
0.0141	0.18465	0.06219		0.0141	0.0195	0.0566		0.000507815	0.87773		0.000507815	0.83413
0.0142	0.19166	0.06309		0.0142	0.02029	0.05476		0.000513701	0.87644		0.000513701	0.83238
0.0143	0.19524	0.05947		0.0143	0.01769	0.05402		0.000519656	0.87514		0.000519656	0.83061
0.0144	0.18608	0.06366		0.0144	0.01325	0.05435		0.000525679	0.87383		0.000525679	0.82883
0.0145	0.17761	0.06524		0.0145	0.01335	0.05319		0.000531772	0.8725		0.000531772	0.82703
0.0146	0.17931	0.06274		0.0146	0.01711	0.05141		0.000537936	0.87116		0.000537936	0.82521
0.0147	0.18662	0.05944		0.0147	0.01613	0.05189		0.000544171	0.86981		0.000544171	0.82337
0.0148	0.19024	0.05995		0.0148	0.01518	0.05386		0.000550479	0.86845		0.000550479	0.82152
0.0149	0.18626	0.05848		0.0149	0.01423	0.053		0.00055686	0.86708		0.00055686	0.81965
0.015	0.17504	0.06357		0.015	0.0166	0.05141		0.000563314	0.86569		0.000563314	0.81776
0.0151	0.1662	0.06547		0.0151	0.01718	0.05195		0.000569844	0.86429		0.000569844	0.81586
0.0152	0.16683	0.06191		0.0152	0.01349	0.05137		0.000576449	0.86287		0.000576449	0.81394
0.0153	0.17215	0.05932		0.0153	0.01206	0.05093		0.000583131	0.86144		0.000583131	0.812
0.0154	0.1764	0.06243		0.0154	0.01172	0.04922		0.00058989	0.86		0.00058989	0.81004
0.0155	0.17762	0.06263		0.0155	0.0132	0.04734		0.000596727	0.85855		0.000596727	0.80806
0.0156	0.17162	0.06627		0.0156	0.01011	0.04793		0.000603644	0.85708		0.000603644	0.80607
0.0157	0.16576	0.06731		0.0157	0.00987	0.04939		0.000610641	0.8556		0.000610641	0.80406
0.0158	0.16668	0.06487		0.0158	0.01041	0.05041		0.000617719	0.85411		0.000617719	0.80203
0.0159	0.17284	0.06463		0.0159	0.01391	0.04975		0.000624879	0.8526		0.000624879	0.79998
0.016	0.17377	0.06318		0.016	0.01366	0.05109		0.000632122	0.85108		0.000632122	0.79791
0.0161	0.17015	0.06319		0.0161	0.01069	0.05049		0.000639449	0.84955		0.000639449	0.79583
0.0162	0.16657	0.063		0.0162	0.01005	0.05136		0.000646861	0.848		0.000646861	0.79372
0.0163	0.16036	0.06579		0.0163	0.01181	0.05212		0.000654359	0.84644		0.000654359	0.7916
0.0164	0.15873	0.06607		0.0164	0.01028	0.05169		0.000661943	0.84486		0.000661943	0.78946
0.0165	0.16521	0.05957		0.0165	0.00683	0.0522		0.000669616	0.84327		0.000669616	0.7873
0.0166	0.17266	0.05811		0.0166	0.00754	0.05414		0.000677378	0.84167		0.000677378	0.78512
0.0167	0.17635	0.05868		0.0167	0.00909	0.05361		0.000685229	0.84005		0.000685229	0.78292
0.0168	0.17462	0.05856		0.0168	0.01148	0.05408		0.000693172	0.83842		0.000693172	0.7807
0.0169	0.16715	0.0606		0.0169	0.0102	0.05539		0.000701206	0.83677		0.000701206	0.77847
0.017	0.16238	0.06228		0.017	0.00891	0.05396		0.000709334	0.83511		0.000709334	0.77621
0.0171	0.16653	0.05825		0.0171	0.00828	0.05313		0.000717556	0.83343		0.000717556	0.77393
0.0172	0.17211	0.05572		0.0172	0.01014	0.05336		0.000725873	0.83174		0.000725873	0.77164
0.0173	0.17175	0.05556		0.0173	0.00885	0.05398		0.000734287	0.83004		0.000734287	0.76932
0.0174	0.16688	0.05721		0.0174	0.00426	0.05227		0.000742798	0.82832		0.000742798	0.76699
0.0175	0.16049	0.05748		0.0175	0.00406	0.05195		0.000751408	0.82658		0.000751408	0.76463
0.0176	0.15664	0.06028		0.0176	0.00813	0.05075		0.000760118	0.82484		0.000760118	0.76226
0.0177	0.16443	0.05605		0.0177	0.00944	0.04912		0.000768928	0.82307		0.000768928	0.75986
0.0178	0.17256	0.05454		0.0178	0.00718	0.05014		0.000777841	0.82129		0.000777841	0.75745
0.0179	0.17278	0.05671		0.0179	0.00534	0.04933		0.000786857	0.8195		0.000786857	0.75501
0.018	0.16715	0.05835		0.018	0.00679	0.04893		0.000795978	0.81769		0.000795978	0.75256
0.0181	0.16159	0.06128		0.0181	0.00711	0.04759		0.000805204	0.81587		0.000805204	0.75008
0.0182	0.15921	0.05972		0.0182	0.00656	0.04898		0.000814537	0.81403		0.000814537	0.74759
0.0183	0.16127	0.05838		0.0183	0.00577	0.04874		0.000823979	0.81218		0.000823979	0.74507
0.0184	0.16591	0.05437		0.0184	0.006	0.04821		0.000833529	0.81031		0.000833529	0.74253
0.0185	0.1649	0.05722		0.0185	0.00719	0.04852		0.000843191	0.80842		0.000843191	0.73997
0.0186	0.15823	0.05939		0.0186	0.00617	0.04835		0.000852964	0.80652		0.000852964	0.7374
0.0187	0.15442	0.05595		0.0187	0.00604	0.04821		0.000862851	0.80461		0.000862851	0.7348
0.0188	0.15232	0.05697		0.0188	0.00686	0.04923		0.000872853	0.80268		0.000872853	0.73218
0.0189	0.15484	0.05456		0.0189	0.0086	0.04948		0.00088297	0.80073		0.00088297	0.72954
0.019	0.1579	0.05386		0.019	0.00786	0.04982		0.000893205	0.79877		0.000893205	0.72687
0.0191	0.15849	0.05544		0.0191	0.00599	0.05124		0.000903558	0.79679		0.000903558	0.72419
0.0192	0.15855	0.0552		0.0192	0.00554	0.05241		0.000914031	0.79479		0.000914031	0.72149
0.0193	0.15362	0.05776		0.0193	0.00782	0.05282		0.000924626	0.79278		0.000924626	0.71876
0.0194	0.15045	0.05823		0.0194	0.00822	0.05192		0.000935343	0.79076		0.000935343	0.71602
0.0195	0.15112	0.0549		0.0195	0.00557	0.05222		0.000946185	0.78872		0.000946185	0.71325
0.0196	0.15279	0.05444		0.0196	0.00358	0.0517		0.000957152	0.78666		0.000957152	0.71046
0.0197	0.15374	0.0572		0.0197	0.00412	0.04947		0.000968247	0.78459		0.000968247	0.70765
0.0198	0.15398	0.05709		0.0198	0.00326	0.05068		0.00097947	0.7825		0.00097947	0.70482
0.0199	0.15038	0.0576		0.0199	0.000830175	0.04926		0.000990823	0.78039		0.000990823	0.70197
0.02	0.14755	0.05671		0.02	0.000562322	0.04948		0.001	0.77827		0.001	0.6991
0.0201	0.14935	0.05683		0.0201	0.00332	0.04797		0.00101	0.77614		0.00101	0.6962
0.0202	0.15522	0.05679		0.0202	0.00327	0.04715		0.00103	0.77398		0.00103	0.69329
0.0203	0.16132	0.05611		0.0203	0.00233	0.04784		0.00104	0.77181		0.00104	0.69035
0.0204	0.16069	0.05513		0.0204	0.00113	0.04946		0.00105	0.76963		0.00105	0.68739
0.0205	0.15451	0.05738		0.0205	0.00128	0.04807		0.00106	0.76743		0.00106	0.68441
0.0206	0.14812	0.05703		0.0206	0.00103	0.04657		0.00107	0.76521		0.00107	0.68141
0.0207	0.14995	0.05668		0.0207	0.000527868	0.04672		0.00109	0.76297		0.00109	0.67838
0.0208	0.15386	0.05422		0.0208	-0.000256309	0.04823		0.0011	0.76072		0.0011	0.67534
0.0209	0.15692	0.05303		0.0209	0.000209914	0.04739		0.00111	0.75846		0.00111	0.67227
0.021	0.15307	0.0551		0.021	0.00229	0.04704		0.00112	0.75617		0.00112	0.66919
0.0211	0.14966	0.05405		0.0211	0.00224	0.04697		0.00114	0.75387		0.00114	0.66608
0.0212	0.14439	0.0535		0.0212	0.00174	0.04768		0.00115	0.75156		0.00115	0.66295
0.0213	0.14702	0.05387		0.0213	0.00115	0.04755		0.00116	0.74923		0.00116	0.6598
0.0214	0.15305	0.05264		0.0214	0.000764392	0.04963		0.00118	0.74688		0.00118	0.65662
0.0215	0.15589	0.0498		0.0215	0.00060065	0.04877		0.00119	0.74451		0.00119	0.65343
0.0216	0.15019	0.05255		0.0216	0.000145359	0.04932		0.00121	0.74213		0.00121	0.65022
0.0217	0.14745	0.05274		0.0217	0.000313659	0.05139		0.00122	0.73973		0.00122	0.64698
0.0218	0.14458	0.05126		0.0218	-0.000197535	0.04996		0.00123	0.73732		0.00123	0.64372
0.0219	0.14432	0.05173		0.0219	0.000911556	0.04999		0.00125	0.73489		0.00125	0.64044
0.022	0.14695	0.04918		0.022	-1.18217e-05	0.05036		0.00126	0.73245		0.00126	0.63715
0.0221	0.14606	0.04966		0.0221	-0.000753972	0.05108		0.00128	0.72998		0.00128	0.63382
0.0222	0.1459	0.04907		0.0222	3.38707e-05	0.05262		0.00129	0.7275		0.00129	0.63048
0.0223	0.14304	0.04967		0.0223	-0.00113	0.05122		0.00131	0.72501		0.00131	0.62712
0.0224	0.14051	0.05246		0.0224	-0.000663735	0.05256		0.00132	0.7225		0.00132	0.62374
0.0225	0.1425	0.05278		0.0225	-0.00312	0.05329		0.00134	0.71997		0.00134	0.62034
0.0226	0.14544	0.05306		0.0226	-0.00293	0.05214		0.00135	0.71743		0.00135	0.61691
0.0227	0.14875	0.0496		0.0227	-0.00103	0.05123		0.00137	0.71487		0.00137	0.61347
0.0228	0.14704	0.05225		0.0228	-0.000949227	0.04965		0.00138	0.7123		0.00138	0.61
0.0229	0.14403	0.05372		0.0229	-0.00183	0.04968		0.0014	0.7097		0.0014	0.60652
0.023	0.13612	0.0573		0.023	-0.00265	0.04797		0.00142	0.7071		0.00142	0.60301
0.0231	0.13831	0.05278		0.0231	-0.00239	0.04727		0.00143	0.70447		0.00143	0.59949
0.0232	0.14028	0.05261		0.0232	-0.00222	0.04807		0.00145	0.70184		0.00145	0.59594
0.0233	0.14221	0.05609		0.0233	-0.00391	0.04578		0.00147	0.69918		0.00147	0.59238
0.0234	0.14399	0.0526		0.0234	-0.00428	0.04804		0.00148	0.69651		0.00148	0.58879
0.0235	0.14224	0.05325		0.0235	-0.00361	0.04829		0.0015	0.69383		0.0015	0.58519
0.0236	0.14007	0.05233		0.0236	-0.0037	0.04769		0.00152	0.69113		0.00152	0.58157
0.0237	0.14103	0.05104		0.0237	-0.00381	0.04757		0.00154	0.68841		0.00154	0.57792
0.0238	0.14236	0.05301		0.0238	-0.00454	0.0485		0.00155	0.68568		0.00155	0.57426
0.0239	0.14599	0.05193		0.0239	-0.00491	0.0474		0.00157	0.68293		0.00157	0.57058
0.024	0.14476	0.05133		0.024	-0.00309	0.04721		0.00159	0.68017		0.00159	0.56688
0.0241	0.13947	0.05359		0.0241	-0.003	0.0475		0.00161	0.67739		0.00161	0.56317
0.0242	0.13382	0.05365		0.0242	-0.00224	0.04899		0.00163	0.6746		0.00163	0.55943
0.0243	0.13414	0.05245		0.0243	-0.00241	0.0486		0.00165	0.67179		0.00165	0.55568
0.0244	0.13945	0.0489		0.0244	-0.00147	0.04962		0.00166	0.66897		0.00166	0.55191
0.0245	0.14026	0.04865		0.0245	-0.0015	0.04874		0.00168	0.66613		0.00168	0.54812
0.0246	0.14062	0.04902		0.0246	-0.00359	0.04772		0.0017	0.66328		0.0017	0.54431
0.0247	0.13763	0.0503		0.0247	-0.00259	0.04872		0.00172	0.66041		0.00172	0.54049
0.0248	0.13583	0.05094		0.0248	-0.00385	0.04834		0.00174	0.65753		0.00174	0.53664
0.0249	0.13742	0.04716		0.0249	-0.00509	0.04921		0.00176	0.65464		0.00176	0.53279
0.025	0.13889	0.04784		0.025	-0.00482	0.05006		0.00178	0.65173		0.00178	0.52891
0.0251	0.13726	0.04936		0.0251	-0.00443	0.04941		0.0018	0.6488		0.0018	0.52502
0.0252	0.13484	0.04884		0.0252	-0.00479	0.05009		0.00182	0.64587		0.00182	0.52112
0.0253	0.13224	0.04859		0.0253	-0.00444	0.05055		0.00185	0.64292		0.00185	0.51719
0.0254	0.13139	0.04747		0.0254	-0.00566	0.0481		0.00187	0.63995		0.00187	0.51326
0.0255	0.12811	0.05187		0.0255	-0.0056	0.04874		0.00189	0.63698		0.00189	0.5093
0.0256	0.12849	0.05116		0.0256	-0.0056	0.0485		0.00191	0.63399		0.00191	0.50534
0.0257	0.12917	0.05021		0.0257	-0.00539	0.04647		0.00193	0.63098		0.00193	0.50135
0.0258	0.13086	0.05021		0.0258	-0.00505	0.04656		0.00196	0.62797		0.00196	0.49736
0.0259	0.13395	0.04775		0.0259	-0.0056	0.0474		0.00198	0.62494		0.00198	0.49335
0.026	0.13311	0.04702		0.026	-0.00686	0.04706		0.002	0.6219		0.002	0.48932
0.0261	0.13131	0.04989		0.0261	-0.00657	0.04773		0.00202	0.61884		0.00202	0.48529
0.0262	0.13208	0.04821		0.0262	-0.00611	0.04715		0.00205	0.61578		0.00205	0.48124
0.0263	0.13348	0.04722		0.0263	-0.00687	0.0461		0.00207	0.6127		0.00207	0.47717
0.0264	0.13416	0.05052		0.0264	-0.00667	0.04709		0.0021	0.60961		0.0021	0.4731
0.0265	0.13276	0.05171		0.0265	-0.0061	0.04705		0.00212	0.60651		0.00212	0.46901
0.0266	0.12982	0.04952		0.0266	-0.00547	0.04763		0.00214	0.6034		0.00214	0.46491
0.0267	0.12938	0.04925		0.0267	-0.00499	0.04661		0.00217	0.60027		0.00217	0.46081
0.0268	0.12943	0.04685		0.0268	-0.00554	0.04715		0.00219	0.59714		0.00219	0.45669
0.0269	0.13448	0.04315		0.0269	-0.00537	0.04832		0.00222	0.59399		0.00222	0.45256
0.027	0.13628	0.04741		0.027	-0.0051	0.04746		0.00225	0.59084		0.00225	0.44842
0.0271	0.13633	0.04661		0.0271	-0.00584	0.04804		0.00227	0.58767		0.00227	0.44427
0.0272	0.13247	0.04568		0.0272	-0.00534	0.04791		0.0023	0.5845		0.0023	0.44011
0.0273	0.13191	0.04547		0.0273	-0.00538	0.04738		0.00232	0.58131		0.00232	0.43594
0.0274	0.13234	0.04505		0.0274	-0.00389	0.04765		0.00235	0.57812		0.00235	0.43177
0.0275	0.13631	0.04267		0.0275	-0.00493	0.0467		0.00238	0.57491		0.00238	0.42758
0.0276	0.13311	0.04606		0.0276	-0.00541	0.04729		0.00241	0.5717		0.00241	0.42339
0.0277	0.12846	0.04711		0.0277	-0.00521	0.0477		0.00243	0.56848		0.00243	0.4192
0.0278	0.12646	0.04554		0.0278	-0.0049	0.0469		0.00246	0.56525		0.00246	0.41499
0.0279	0.12663	0.04547		0.0279	-0.00585	0.04657		0.00249	0.56201		0.00249	0.41078
0.028	0.12897	0.04385		0.028	-0.00674	0.04585		0.00252	0.55876		0.00252	0.40657
0.0281	0.13108	0.04426		0.0281	-0.00786	0.04566		0.00255	0.55551		0.00255	0.40235
0.0282	0.13044	0.04578		0.0282	-0.00736	0.04541		0.00258	0.55225		0.00258	0.39813
0.0283	0.13038	0.04528		0.0283	-0.00623	0.04572		0.00261	0.54898		0.00261	0.3939
0.0284	0.1293	0.0443		0.0284	-0.00685	0.04492		0.00264	0.54571		0.00264	0.38967
0.0285	0.12829	0.04373		0.0285	-0.00881	0.04516		0.00267	0.54243		0.00267	0.38543
0.0286	0.12861	0.04462		0.0286	-0.00997	0.04559		0.0027	0.53914		0.0027	0.3812
0.0287	0.12858	0.04332		0.0287	-0.00956	0.04478		0.00273	0.53585		0.00273	0.37696
0.0288	0.12725	0.04425		0.0288	-0.00852	0.04464		0.00276	0.53255		0.00276	0.37272
0.0289	0.12602	0.04494		0.0289	-0.01065	0.04475		0.0028	0.52925		0.0028	0.36848
0.029	0.12375	0.04484		0.029	-0.00991	0.04574		0.00283	0.52594		0.00283	0.36424
0.0291	0.12393	0.04615		0.0291	-0.0093	0.04437		0.00286	0.52263		0.00286	0.36
0.0292	0.12449	0.04616		0.0292	-0.00816	0.04384		0.00289	0.51931		0.00289	0.35577
0.0293	0.12628	0.04594		0.0293	-0.00856	0.04526		0.00293	0.51599		0.00293	0.35153
0.0294	0.12886	0.04525		0.0294	-0.008	0.04515		0.00296	0.51267		0.00296	0.3473
0.0295	0.13178	0.04401		0.0295	-0.00796	0.04268		0.003	0.50934		0.003	0.34306
0.0296	0.1297	0.04498		0.0296	-0.00849	0.04294		0.00303	0.50602		0.00303	0.33884
0.0297	0.12592	0.04529		0.0297	-0.00673	0.04538		0.00307	0.50269		0.00307	0.33461
0.0298	0.12389	0.04488		0.0298	-0.00828	0.04538		0.0031	0.49935		0.0031	0.33039
0.0299	0.12515	0.04267		0.0299	-0.00707	0.04446		0.00314	0.49602		0.00314	0.32618
0.03	0.12753	0.04245		0.03	-0.00676	0.04366		0.00317	0.49268		0.00317	0.32197
0.0301	0.12534	0.0449		0.0301	-0.00717	0.04474		0.00321	0.48935		0.00321	0.31777
0.0302	0.12402	0.04379		0.0302	-0.00749	0.04527		0.00325	0.48601		0.00325	0.31357
0.0303	0.12265	0.04446		0.0303	-0.00525	0.04431		0.00328	0.48268		0.00328	0.30939
0.0304	0.124	0.04467		0.0304	-0.00565	0.04258		0.00332	0.47934		0.00332	0.30521
0.0305	0.1297	0.04223		0.0305	-0.00626	0.04303		0.00336	0.476		0.00336	0.30104
0.0306	0.13145	0.04249		0.0306	-0.00609	0.04344		0.0034	0.47267		0.0034	0.29688
0.0307	0.12749	0.04284		0.0307	-0.00706	0.04317		0.00344	0.46934		0.00344	0.29273
0.0308	0.12392	0.04314		0.0308	-0.00637	0.0444		0.00348	0.46601		0.00348	0.28859
0.0309	0.12084	0.04505		0.0309	-0.00767	0.04345		0.00352	0.46268		0.00352	0.28446
0.031	0.12001	0.04474		0.031	-0.0094	0.04428		0.00356	0.45935		0.00356	0.28035
0.0311	0.12201	0.04256		0.0311	-0.00962	0.04465		0.0036	0.45603		0.0036	0.27625
0.0312	0.12192	0.04272		0.0312	-0.00974	0.04462		0.00364	0.45271		0.00364	0.27216
0.0313	0.11852	0.04398		0.0313	-0.01087	0.04394		0.00369	0.4494		0.00369	0.26808
0.0314	0.11736	0.04435		0.0314	-0.01126	0.04289		0.00373	0.44609		0.00373	0.26402
0.0315	0.11801	0.04512		0.0315	-0.0107	0.04367		0.00377	0.44278		0.00377	0.25998
0.0316	0.11852	0.04587		0.0316	-0.01084	0.04144		0.00382	0.43949		0.00382	0.25595
0.0317	0.12147	0.04238		0.0317	-0.01072	0.04172		0.00386	0.43619		0.00386	0.25194
0.0318	0.12153	0.04145		0.0318	-0.00948	0.0416		0.0039	0.4329		0.0039	0.24795
0.0319	0.12195	0.04139		0.0319	-0.00998	0.04281		0.00395	0.42962		0.00395	0.24397
0.032	0.11753	0.04549		0.032	-0.00937	0.04225		0.004	0.42635		0.004	0.24001
0.0321	0.11628	0.04273		0.0321	-0.00905	0.04418		0.00404	0.42308		0.00404	0.23608
0.0322	0.11727	0.04141		0.0322	-0.00761	0.04335		0.00409	0.41982		0.00409	0.23216
0.0323	0.11657	0.04246		0.0323	-0.00991	0.04221		0.00414	0.41657		0.00414	0.22826
0.0324	0.11614	0.04469		0.0324	-0.01009	0.04256		0.00418	0.41333		0.00418	0.22439
0.0325	0.11642	0.044		0.0325	-0.00905	0.04246		0.00423	0.4101		0.00423	0.22053
0.0326	0.11675	0.04414		0.0326	-0.00818	0.0429		0.00428	0.40687		0.00428	0.2167
0.0327	0.11615	0.04581		0.0327	-0.00822	0.04175		0.00433	0.40366		0.00433	0.21289
0.0328	0.11711	0.04523		0.0328	-0.00902	0.04163		0.00438	0.40046		0.00438	0.20911
0.0329	0.11798	0.04546		0.0329	-0.00867	0.04177		0.00443	0.39726		0.00443	0.20535
0.033	0.12014	0.04311		0.033	-0.0067	0.04113		0.00448	0.39408		0.00448	0.20162
0.0331	0.11925	0.04193		0.0331	-0.00777	0.04058		0.00454	0.39091		0.00454	0.19791
0.0332	0.1188	0.04018		0.0332	-0.00756	0.04148		0.00459	0.38776		0.00459	0.19423
0.0333	0.11539	0.04368		0.0333	-0.00764	0.04045		0.00464	0.38461		0.00464	0.19057
0.0334	0.11308	0.04329		0.0334	-0.00777	0.03984		0.0047	0.38148		0.0047	0.18695
0.0335	0.11694	0.04061		0.0335	-0.00814	0.04064		0.00475	0.37836		0.00475	0.18335
0.0336	0.11819	0.042		0.0336	-0.00826	0.04006		0.0048	0.37526		0.0048	0.17978
0.0337	0.11723	0.04163		0.0337	-0.0077	0.04058		0.00486	0.37217		0.00486	0.17624
0.0338	0.11499	0.04371		0.0338	-0.00748	0.04078		0.00492	0.36909		0.00492	0.17273
0.0339	0.11751	0.0426		0.0339	-0.00739	0.04169		0.00497	0.36603		0.00497	0.16925
0.034	0.11771	0.04157		0.034	-0.00994	0.04073		0.00503	0.36298		0.00503	0.1658
0.0341	0.11791	0.04153		0.0341	-0.01186	0.04069		0.00509	0.35995		0.00509	0.16238
0.0342	0.11707	0.04396		0.0342	-0.01014	0.03987		0.00515	0.35694		0.00515	0.159
0.0343	0.11453	0.04252		0.0343	-0.01055	0.03976		0.00521	0.35394		0.00521	0.15564
0.0344	0.11303	0.04099		0.0344	-0.00966	0.03984		0.00527	0.35096		0.00527	0.15232
0.0345	0.11315	0.04175		0.0345	-0.00943	0.03869		0.00533	0.34799		0.00533	0.14904
0.0346	0.11289	0.04055		0.0346	-0.01053	0.03891		0.00539	0.34505		0.00539	0.14578
0.0347	0.11428	0.04167		0.0347	-0.0099	0.04051		0.00545	0.34212		0.00545	0.14257
0.0348	0.11304	0.04282		0.0348	-0.00988	0.04131		0.00552	0.33921		0.00552	0.13938
0.0349	0.1129	0.04165		0.0349	-0.00951	0.04088		0.00558	0.33632		0.00558	0.13624
0.035	0.11299	0.04091		0.035	-0.01111	0.04082		0.00565	0.33344		0.00565	0.13312
0.0351	0.11308	0.04294		0.0351	-0.00994	0.04073		0.00571	0.33059		0.00571	0.13005
0.0352	0.11527	0.04204		0.0352	-0.00959	0.04092		0.00578	0.32776		0.00578	0.12701
0.0353	0.11382	0.04177		0.0353	-0.00986	0.04099		0.00584	0.32494		0.00584	0.12401
0.0354	0.11167	0.04301		0.0354	-0.00935	0.04158		0.00591	0.32215		0.00591	0.12104
0.0355	0.11038	0.04327		0.0355	-0.00914	0.04105		0.00598	0.31938		0.00598	0.11812
0.0356	0.10931	0.04478		0.0356	-0.00929	0.04041		0.00605	0.31663		0.00605	0.11523
0.0357	0.11072	0.04403		0.0357	-0.00866	0.0389		0.00612	0.31389		0.00612	0.11238
0.0358	0.11094	0.04301		0.0358	-0.00813	0.03968		0.00619	0.31119		0.00619	0.10957
0.0359	0.11018	0.0424		0.0359	-0.00987	0.03853		0.00626	0.3085		0.00626	0.10679
0.036	0.11347	0.04244		0.036	-0.00823	0.04018		0.00634	0.30583		0.00634	0.10406
0.0361	0.11292	0.04493		0.0361	-0.00836	0.0418		0.00641	0.30319		0.00641	0.10137
0.0362	0.11391	0.04296		0.0362	-0.00855	0.04101		0.00648	0.30057		0.00648	0.09871
0.0363	0.11136	0.04594		0.0363	-0.00967	0.04045		0.00656	0.29797		0.00656	0.0961
0.0364	0.11074	0.04519		0.0364	-0.0109	0.03876		0.00663	0.29539		0.00663	0.09352
0.0365	0.11203	0.04419		0.0365	-0.01174	0.03855		0.00671	0.29284		0.00671	0.09099
0.0366	0.1134	0.04328		0.0366	-0.01007	0.03932		0.00679	0.29031		0.00679	0.0885
0.0367	0.11386	0.04327		0.0367	-0.01181	0.03876		0.00687	0.2878		0.00687	0.08604
0.0368	0.11143	0.04501		0.0368	-0.0129	0.03847		0.00695	0.28532		0.00695	0.08363
0.0369	0.10807	0.04418		0.0369	-0.01142	0.03789		0.00703	0.28286		0.00703	0.08126
0.037	0.10895	0.0412		0.037	-0.01159	0.03832		0.00711	0.28043		0.00711	0.07893
0.0371	0.11058	0.03921		0.0371	-0.01137	0.03905		0.00719	0.27802		0.00719	0.07664
0.0372	0.11449	0.03844		0.0372	-0.01059	0.04146		0.00728	0.27563		0.00728	0.07439
0.0373	0.11392	0.0389		0.0373	-0.01018	0.04108		0.00736	0.27327		0.00736	0.07219
0.0374	0.11333	0.03927		0.0374	-0.01122	0.03921		0.00745	0.27093		0.00745	0.07002
0.0375	0.11199	0.04174		0.0375	-0.01232	0.03937		0.00753	0.26862		0.00753	0.06789
0.0376	0.11165	0.04117		0.0376	-0.01184	0.04051		0.00762	0.26633		0.00762	0.06581
0.0377	0.11078	0.04145		0.0377	-0.01228	0.0396		0.00771	0.26407		0.00771	0.06377
0.0378	0.11172	0.03994		0.0378	-0.01205	0.03842		0.0078	0.26183		0.0078	0.06177
0.0379	0.10999	0.04079		0.0379	-0.01219	0.03725		0.00789	0.25961		0.00789	0.0598
0.038	0.11034	0.0399		0.038	-0.01171	0.03919		0.00798	0.25743		0.00798	0.05788
0.0381	0.10995	0.0391		0.0381	-0.0111	0.03889		0.00807	0.25526		0.00807	0.056
0.0382	0.10986	0.03981		0.0382	-0.01189	0.03808		0.00816	0.25312		0.00816	0.05416
0.0383	0.11023	0.03961		0.0383	-0.01271	0.03929		0.00826	0.25101		0.00826	0.05236
0.0384	0.10939	0.0407		0.0384	-0.01278	0.03906		0.00835	0.24892		0.00835	0.0506
0.0385	0.11305	0.03838		0.0385	-0.0102	0.03955		0.00845	0.24686		0.00845	0.04888
0.0386	0.11384	0.03911		0.0386	-0.0103	0.03915		0.00855	0.24482		0.00855	0.0472
0.0387	0.11236	0.04111		0.0387	-0.00978	0.0386		0.00865	0.2428		0.00865	0.04556
0.0388	0.1119	0.03995		0.0388	-0.01102	0.0388		0.00875	0.24081		0.00875	0.04396
0.0389	0.11156	0.03895		0.0389	-0.0117	0.03978		0.00885	0.23885		0.00885	0.04239
0.039	0.10939	0.03878		0.039	-0.0107	0.04085		0.00895	0.23691		0.00895	0.04087
0.0391	0.11075	0.03877		0.0391	-0.01107	0.04065		0.00906	0.235		0.00906	0.03938
0.0392	0.11054	0.03834		0.0392	-0.01097	0.04008		0.00916	0.23311		0.00916	0.03793
0.0393	0.1102	0.03841		0.0393	-0.0112	0.04053		0.00927	0.23124		0.00927	0.03652
0.0394	0.10874	0.04037		0.0394	-0.01105	0.03914		0.00938	0.2294		0.00938	0.03515
0.0395	0.10985	0.03789		0.0395	-0.01186	0.03877		0.00948	0.22758		0.00948	0.03381
0.0396	0.11173	0.03735		0.0396	-0.01227	0.0392		0.00959	0.22579		0.00959	0.03251
0.0397	0.1131	0.03775		0.0397	-0.01146	0.03962		0.0097	0.22402		0.0097	0.03124
0.0398	0.11294	0.03726		0.0398	-0.01205	0.03952		0.00982	0.22227		0.00982	0.03001
0.0399	0.11107	0.03711		0.0399	-0.01281	0.03884		0.00993	0.22055		0.00993	0.02882
0.04	0.10959	0.03928		0.04	-0.01245	0.03884		0.01005	0.21885		0.01005	0.02766
0.0401	0.10637	0.03993		0.0401	-0.01403	0.03972		0.01016	0.21718		0.01016	0.02653
0.0402	0.10714	0.03694		0.0402	-0.01289	0.03899		0.01028	0.21552		0.01028	0.02544
0.0403	0.10994	0.03714		0.0403	-0.01216	0.03946		0.0104	0.21389		0.0104	0.02438
0.0404	0.10892	0.03776		0.0404	-0.01345	0.03838		0.01052	0.21229		0.01052	0.02335
0.0405	0.10721	0.03949		0.0405	-0.01488	0.03883		0.01064	0.2107		0.01064	0.02235
0.0406	0.10726	0.03861		0.0406	-0.01486	0.03684		0.01077	0.20914		0.01077	0.02139
0.0407	0.10895	0.03883		0.0407	-0.01312	0.03973		0.01089	0.2076		0.01089	0.02046
0.0408	0.11005	0.04063		0.0408	-0.01184	0.0395		0.01102	0.20608		0.01102	0.01956
0.0409	0.11005	0.03996		0.0409	-0.01179	0.04001		0.01114	0.20458		0.01114	0.01868
0.041	0.10773	0.04122		0.041	-0.01224	0.03852		0.01127	0.2031		0.01127	0.01784
0.0411	0.1063	0.04198		0.0411	-0.01242	0.03858		0.0114	0.20165		0.0114	0.01703
0.0412	0.10579	0.043		0.0412	-0.01316	0.03915		0.01154	0.20021		0.01154	0.01624
0.0413	0.10547	0.04354		0.0413	-0.01169	0.03956		0.01167	0.1988		0.01167	0.01549
0.0414	0.10599	0.0405		0.0414	-0.01154	0.03978		0.01181	0.1974		0.01181	0.01476
0.0415	0.10366	0.04176		0.0415	-0.01191	0.03865		0.01194	0.19603		0.01194	0.01405
0.0416	0.10523	0.03916		0.0416	-0.01213	0.03893		0.01208	0.19467		0.01208	0.01337
0.0417	0.10663	0.0397		0.0417	-0.01198	0.03905		0.01222	0.19333		0.01222	0.01272
0.0418	0.10848	0.039		0.0418	-0.01179	0.04076		0.01236	0.19201		0.01236	0.01209
0.0419	0.10703	0.03911		0.0419	-0.01185	0.04021		0.01251	0.19071		0.01251	0.01149
0.042	0.10702	0.03937		0.042	-0.01193	0.04063		0.01265	0.18943		0.01265	0.01091
0.0421	0.10648	0.03901		0.0421	-0.01136	0.03861		0.0128	0.18817		0.0128	0.01035
0.0422	0.11167	0.03637		0.0422	-0.01308	0.03887		0.01295	0.18692		0.01295	0.00982
0.0423	0.10839	0.03706		0.0423	-0.01259	0.03814		0.0131	0.18569		0.0131	0.00931
0.0424	0.10613	0.03772		0.0424	-0.01276	0.03875		0.01325	0.18448		0.01325	0.00882
0.0425	0.10397	0.03861		0.0425	-0.01324	0.03826		0.0134	0.18329		0.0134	0.00835
0.0426	0.10408	0.03895		0.0426	-0.01434	0.03801		0.01356	0.18211		0.01356	0.0079
0.0427	0.10731	0.03676		0.0427	-0.01379	0.03868		0.01371	0.18094		0.01371	0.00746
0.0428	0.1069	0.03827		0.0428	-0.01476	0.0391		0.01387	0.17979		0.01387	0.00705
0.0429	0.10469	0.04077		0.0429	-0.01305	0.03829		0.01403	0.17866		0.01403	0.00666
0.043	0.10363	0.0422		0.043	-0.01405	0.0379		0.0142	0.17754		0.0142	0.00628
0.0431	0.10421	0.03995		0.0431	-0.01624	0.03762		0.01436	0.17644		0.01436	0.00592
0.0432	0.10495	0.0396		0.0432	-0.01402	0.03782		0.01453	0.17535		0.01453	0.00558
0.0433	0.10659	0.04018		0.0433	-0.01351	0.03782		0.01469	0.17428		0.01469	0.00526
0.0434	0.10717	0.03966		0.0434	-0.01409	0.03704		0.01487	0.17321		0.01487	0.00495
0.0435	0.10628	0.03877		0.0435	-0.01428	0.03791		0.01504	0.17217		0.01504	0.00465
0.0436	0.1045	0.04014		0.0436	-0.01425	0.03928		0.01521	0.17113		0.01521	0.00437
0.0437	0.10419	0.03955		0.0437	-0.01336	0.03978		0.01539	0.17011		0.01539	0.0041
0.0438	0.10374	0.03967		0.0438	-0.01361	0.03934		0.01557	0.1691		0.01557	0.00385
0.0439	0.10484	0.03911		0.0439	-0.0147	0.0383		0.01575	0.1681		0.01575	0.00361
0.044	0.10588	0.04025		0.044	-0.01355	0.03806		0.01593	0.16711		0.01593	0.00338
0.0441	0.10551	0.03789		0.0441	-0.01386	0.03897		0.01611	0.16614		0.01611	0.00317
0.0442	0.10418	0.038		0.0442	-0.01459	0.03872		0.0163	0.16517		0.0163	0.00296
0.0443	0.10543	0.0382		0.0443	-0.01387	0.03895		0.01649	0.16422		0.01649	0.00277
0.0444	0.10647	0.03878		0.0444	-0.01527	0.03816		0.01668	0.16328		0.01668	0.00259
0.0445	0.10429	0.04149		0.0445	-0.01623	0.03861		0.01687	0.16235		0.01687	0.00241
0.0446	0.10287	0.04137		0.0446	-0.0165	0.03832		0.01707	0.16142		0.01707	0.00225
0.0447	0.10287	0.03815		0.0447	-0.01616	0.03623		0.01727	0.16051		0.01727	0.0021
0.0448	0.10289	0.0369		0.0448	-0.01606	0.03758		0.01747	0.15961		0.01747	0.00195
0.0449	0.10121	0.03862		0.0449	-0.01526	0.03802		0.01767	0.15871		0.01767	0.00182
0.045	0.10142	0.0393		0.045	-0.0154	0.03784		0.01788	0.15783		0.01788	0.00169
0.0451	0.10239	0.03891		0.0451	-0.01464	0.03773		0.01808	0.15695		0.01808	0.00157
0.0452	0.10321	0.0393		0.0452	-0.01591	0.0376		0.01829	0.15608		0.01829	0.00145
0.0453	0.10607	0.03885		0.0453	-0.01606	0.03864		0.0185	0.15522		0.0185	0.00135
0.0454	0.10684	0.03754		0.0454	-0.01578	0.03701		0.01872	0.15437		0.01872	0.00125
0.0455	0.10509	0.03746		0.0455	-0.01532	0.03795		0.01894	0.15353		0.01894	0.00116
0.0456	0.10401	0.03839		0.0456	-0.01628	0.03783		0.01916	0.15269		0.01916	0.00107
0.0457	0.10732	0.03631		0.0457	-0.0161	0.03739		0.01938	0.15186		0.01938	0.000987465
0.0458	0.10717	0.03623		0.0458	-0.01486	0.03847		0.0196	0.15104		0.0196	0.00091135
0.0459	0.1074	0.03526		0.0459	-0.01482	0.03874		0.01983	0.15022		0.01983	0.000840319
0.046	0.10383	0.03587		0.046	-0.01503	0.03914		0.02006	0.14941		0.02006	0.000774097
0.0461	0.10404	0.03601		0.0461	-0.01435	0.0391		0.02029	0.14861		0.02029	0.000712415
0.0462	0.1034	0.03847		0.0462	-0.01494	0.0392		0.02053	0.14781		0.02053	0.000655017
0.0463	0.10373	0.03976		0.0463	-0.01489	0.03914		0.02076	0.14702		0.02076	0.000601658
0.0464	0.10263	0.0412		0.0464	-0.01498	0.03858		0.021	0.14624		0.021	0.000552101
0.0465	0.10461	0.03863		0.0465	-0.01521	0.03802		0.02125	0.14546		0.02125	0.000506122
0.0466	0.10448	0.03918		0.0466	-0.01483	0.03812		0.02149	0.14469		0.02149	0.000463504
0.0467	0.10576	0.03731		0.0467	-0.01553	0.03851		0.02174	0.14392		0.02174	0.000424043
0.0468	0.10484	0.03703		0.0468	-0.01476	0.0381		0.022	0.14316		0.022	0.000387541
0.0469	0.10467	0.03946		0.0469	-0.01517	0.03894		0.02225	0.1424		0.02225	0.000353812
0.047	0.10319	0.03901		0.047	-0.01592	0.03852		0.02251	0.14165		0.02251	0.000322677
0.0471	0.10329	0.03815		0.0471	-0.01474	0.03774		0.02277	0.1409		0.02277	0.000293969
0.0472	0.10312	0.03829		0.0472	-0.01419	0.03842		0.02303	0.14016		0.02303	0.000267525
0.0473	0.10149	0.03903		0.0473	-0.01501	0.03805		0.0233	0.13942		0.0233	0.000243195
0.0474	0.10387	0.03547		0.0474	-0.01562	0.03793		0.02357	0.13869		0.02357	0.000220833
0.0475	0.10188	0.03799		0.0475	-0.01584	0.03737		0.02384	0.13796		0.02384	0.000200303
0.0476	0.10316	0.03598		0.0476	-0.01539	0.03677		0.02412	0.13724		0.02412	0.000181476
0.0477	0.10322	0.03659		0.0477	-0.01525	0.0364		0.0244	0.13651		0.0244	0.000164231
0.0478	0.10231	0.0385		0.0478	-0.01612	0.0367		0.02468	0.1358		0.02468	0.000148453
0.0479	0.10286	0.03735		0.0479	-0.01488	0.03805		0.02497	0.13509		0.02497	0.000134033
0.048	0.10383	0.0356		0.048	-0.01564	0.0394		0.02526	0.13438		0.02526	0.000120871
0.0481	0.10258	0.03719		0.0481	-0.01589	0.03825		0.02555	0.13367		0.02555	0.000108871
0.0482	0.10236	0.03725		0.0482	-0.01476	0.03743		0.02585	0.13297		0.02585	9.79435e-05
0.0483	0.10276	0.03728		0.0483	-0.01637	0.03747		0.02615	0.13228		0.02615	8.80049e-05
0.0484	0.10442	0.03622		0.0484	-0.01789	0.03633		0.02645	0.13158		0.02645	7.89767e-05
0.0485	0.10253	0.03829		0.0485	-0.01673	0.03661		0.02676	0.13089		0.02676	7.07858e-05
0.0486	0.10423	0.03797		0.0486	-0.01741	0.03833		0.02707	0.13021		0.02707	6.3364e-05
0.0487	0.1037	0.03812		0.0487	-0.017	0.03933		0.02738	0.12952		0.02738	5.66476e-05
0.0488	0.10312	0.03658		0.0488	-0.01491	0.03812		0.0277	0.12885		0.0277	5.05773e-05
0.0489	0.10539	0.0347		0.0489	-0.01454	0.03863		0.02802	0.12817		0.02802	4.50983e-05
0.049	0.10359	0.03635		0.049	-0.01454	0.03958		0.02834	0.1275		0.02834	4.01594e-05
0.0491	0.10271	0.03684		0.0491	-0.01597	0.03927		0.02867	0.12683		0.02867	3.57133e-05
0.0492	0.10098	0.03743		0.0492	-0.01593	0.03877		0.029	0.12616		0.029	3.17163e-05
0.0493	0.10374	0.03623		0.0493	-0.01575	0.03961		0.02934	0.1255		0.02934	2.81279e-05
0.0494	0.10234	0.03743		0.0494	-0.01633	0.03821		0.02968	0.12484		0.02968	2.49108e-05
0.0495	0.10132	0.03837		0.0495	-0.01638	0.03899		0.03002	0.12418		0.03002	2.20306e-05
0.0496	0.09931	0.04048		0.0496	-0.01628	0.03833		0.03037	0.12353		0.03037	1.94557e-05
0.0497	0.09927	0.04225		0.0497	-0.01489	0.03898		0.03072	0.12288		0.03072	1.7157e-05
0.0498	0.10091	0.04106		0.0498	-0.01555	0.04		0.03108	0.12223		0.03108	1.51079e-05
0.0499	0.10251	0.03808		0.0499	-0.01492	0.04016		0.03144	0.12159		0.03144	1.32839e-05
0.05	0.10337	0.03798		0.05	-0.01603	0.03766		0.03181	0.12095		0.03181	1.16627e-05
0.0501	0.10196	0.04059		0.0501	-0.0153	0.03896		0.03217	0.12031		0.03217	1.02239e-05
0.0502	0.09988	0.04062		0.0502	-0.01626	0.03898		0.03255	0.11967		0.03255	8.94899e-06
0.0503	0.09881	0.04008		0.0503	-0.01723	0.03829		0.03292	0.11904		0.03292	7.82095e-06
0.0504	0.10011	0.03742		0.0504	-0.01612	0.03925		0.03331	0.11841		0.03331	6.82443e-06
0.0505	0.10266	0.03584		0.0505	-0.0165	0.03745		0.03369	0.11778		0.03369	5.94549e-06
0.0506	0.10059	0.03746		0.0506	-0.01835	0.03852		0.03408	0.11716		0.03408	5.17148e-06
0.0507	0.10011	0.0374		0.0507	-0.01814	0.0383		0.03448	0.11654		0.03448	4.49096e-06
0.0508	0.10179	0.03592		0.0508	-0.01862	0.03776		0.03488	0.11592		0.03488	3.89363e-06
0.0509	0.10312	0.03711		0.0509	-0.02008	0.03786		0.03528	0.1153		0.03528	3.37016e-06
0.051	0.10255	0.03735		0.051	-0.01914	0.03863		0.03569	0.11469		0.03569	2.91219e-06
0.0511	0.10239	0.03781		0.0511	-0.0172	0.03846		0.0361	0.11408		0.0361	2.5122e-06
0.0512	0.10003	0.0396		0.0512	-0.01686	0.03969		0.03652	0.11347		0.03652	2.16344e-06
0.0513	0.10048	0.03717		0.0513	-0.01727	0.04172		0.03695	0.11287		0.03695	1.85987e-06
0.0514	0.10057	0.03842		0.0514	-0.01867	0.04095		0.03737	0.11227		0.03737	1.5961e-06
0.0515	0.09928	0.03759		0.0515	-0.0187	0.03934		0.03781	0.11167		0.03781	1.36731e-06
0.0516	0.09979	0.03782		0.0516	-0.01811	0.03857		0.03825	0.11107		0.03825	1.16922e-06
0.0517	0.09881	0.03776		0.0517	-0.01795	0.03886		0.03869	0.11048		0.03869	9.9801e-07
0.0518	0.09823	0.03687		0.0518	-0.01779	0.03863		0.03914	0.10989		0.03914	8.50312e-07
0.0519	0.09973	0.0353		0.0519	-0.01643	0.03785		0.03959	0.1093		0.03959	7.23128e-07
0.052	0.10005	0.0378		0.052	-0.01756	0.03804		0.04005	0.10872		0.04005	6.13814e-07
0.0521	0.09936	0.03744		0.0521	-0.01824	0.0379		0.04051	0.10813		0.04051	5.20036e-07
0.0522	0.0972	0.03672		0.0522	-0.01826	0.03837		0.04098	0.10755		0.04098	4.39739e-07
0.0523	0.09718	0.03789		0.0523	-0.01894	0.03931		0.04146	0.10698		0.04146	3.71118e-07
0.0524	0.10114	0.03608		0.0524	-0.01807	0.03908		0.04194	0.1064		0.04194	3.12591e-07
0.0525	0.10089	0.03623		0.0525	-0.01907	0.03729		0.04243	0.10583		0.04243	2.6277e-07
0.0526	0.1008	0.03431		0.0526	-0.01928	0.0378		0.04292	0.10526		0.04292	2.20445e-07
0.0527	0.09883	0.03635		0.0527	-0.01888	0.03797		0.04341	0.10469		0.04341	1.84562e-07
0.0528	0.09641	0.03813		0.0528	-0.01868	0.03743		0.04392	0.10413		0.04392	1.54202e-07
0.0529	0.09595	0.0389		0.0529	-0.01841	0.03783		0.04443	0.10357		0.04443	1.28568e-07
0.053	0.09698	0.03876		0.053	-0.01801	0.03817		0.04494	0.10301		0.04494	1.06969e-07
0.0531	0.09711	0.03844		0.0531	-0.01802	0.03668		0.04546	0.10245		0.04546	8.88097e-08
0.0532	0.09709	0.03786		0.0532	-0.01854	0.03624		0.04599	0.1019		0.04599	7.35742e-08
0.0533	0.09723	0.03968		0.0533	-0.01763	0.03816		0.04652	0.10135		0.04652	6.08195e-08
0.0534	0.09974	0.0382		0.0534	-0.01784	0.03879		0.04706	0.1008		0.04706	5.01651e-08
0.0535	0.10027	0.03629		0.0535	-0.01874	0.03773		0.04761	0.10026		0.04761	4.12849e-08
0.0536	0.10002	0.03808		0.0536	-0.01928	0.03719		0.04816	0.09971		0.04816	3.39e-08
0.0537	0.097	0.03971		0.0537	-0.01902	0.03683		0.04872	0.09917		0.04872	2.77726e-08
0.0538	0.09552	0.03953		0.0538	-0.01766	0.03683		0.04928	0.09864		0.04928	2.27002e-08
0.0539	0.09602	0.03857		0.0539	-0.01804	0.03775		0.04985	0.0981		0.04985	1.85109e-08
0.054	0.09715	0.03666		0.054	-0.01845	0.03771		0.05043	0.09757		0.05043	1.50591e-08
0.0541	0.0976	0.03753		0.0541	-0.01863	0.03715		0.05102	0.09704		0.05102	1.22217e-08
0.0542	0.09731	0.03924		0.0542	-0.01748	0.0378		0.05161	0.09651		0.05161	9.89491e-09
0.0543	0.09735	0.03809		0.0543	-0.01638	0.03903		0.05221	0.09599		0.05221	7.99153e-09
0.0544	0.09991	0.03637		0.0544	-0.01788	0.03786		0.05281	0.09546		0.05281	6.43831e-09
0.0545	0.10009	0.03777		0.0545	-0.01763	0.03775		0.05342	0.09494		0.05342	5.174e-09
0.0546	0.09823	0.03874		0.0546	-0.01825	0.03708		0.05404	0.09443		0.05404	4.14745e-09
0.0547	0.09866	0.03853		0.0547	-0.01849	0.03845		0.05467	0.09391		0.05467	3.31605e-09
0.0548	0.09776	0.03782		0.0548	-0.01866	0.03788		0.0553	0.0934		0.0553	2.64445e-09
0.0549	0.0989	0.03869		0.0549	-0.01746	0.03732		0.05594	0.09289		0.05594	2.10335e-09
0.055	0.09557	0.04046		0.055	-0.01799	0.03727		0.05659	0.09238		0.05659	1.66853e-09
0.0551	0.09665	0.03992		0.0551	-0.01825	0.03713		0.05725	0.09188		0.05725	1.32005e-09
0.0552	0.09632	0.03839		0.0552	-0.01865	0.03914		0.05791	0.09137		0.05791	1.04152e-09
0.0553	0.09525	0.03859		0.0553	-0.01789	0.03976		0.05858	0.09087		0.05858	8.1951e-10
0.0554	0.09657	0.03777		0.0554	-0.01964	0.04008		0.05926	0.09038		0.05926	6.43031e-10
0.0555	0.09684	0.03905		0.0555	-0.01953	0.03869		0.05995	0.08988		0.05995	5.0314e-10
0.0556	0.09888	0.03724		0.0556	-0.01852	0.03884		0.06064	0.08939		0.06064	3.92565e-10
0.0557	0.09712	0.03885		0.0557	-0.01886	0.03826		0.06135	0.0889		0.06135	3.05411e-10
0.0558	0.09723	0.0393		0.0558	-0.01846	0.03648		0.06206	0.08841		0.06206	2.36916e-10
0.0559	0.09515	0.0405		0.0559	-0.0192	0.03719		0.06278	0.08793		0.06278	1.83242e-10
0.056	0.09613	0.03761		0.056	-0.01813	0.03761		0.0635	0.08744		0.0635	1.41307e-10
0.0561	0.09581	0.03526		0.0561	-0.01861	0.03783		0.06424	0.08696		0.06424	1.0864e-10
0.0562	0.09506	0.03795		0.0562	-0.01923	0.03761		0.06498	0.08648		0.06498	8.32718e-11
0.0563	0.09391	0.03876		0.0563	-0.01842	0.03683		0.06574	0.08601		0.06574	6.36304e-11
0.0564	0.09433	0.03907		0.0564	-0.01974	0.0377		0.0665	0.08554		0.0665	4.84706e-11
0.0565	0.09655	0.03721		0.0565	-0.02009	0.03594		0.06727	0.08506		0.06727	3.68063e-11
0.0566	0.09486	0.0384		0.0566	-0.02003	0.03622		0.06805	0.0846		0.06805	2.78599e-11
0.0567	0.09678	0.03632		0.0567	-0.01943	0.03721		0.06884	0.08413		0.06884	2.10201e-11
0.0568	0.0953	0.03828		0.0568	-0.01759	0.03768		0.06964	0.08367		0.06964	1.58078e-11
0.0569	0.09467	0.03739		0.0569	-0.01788	0.03774		0.07044	0.0832		0.07044	1.18487e-11
0.057	0.09553	0.03456		0.057	-0.01846	0.03711		0.07126	0.08275		0.07126	8.85159e-12
0.0571	0.09659	0.03456		0.0571	-0.01897	0.037		0.07209	0.08229		0.07209	6.59028e-12
0.0572	0.09192	0.03763		0.0572	-0.01926	0.0365		0.07292	0.08183		0.07292	4.89009e-12
0.0573	0.09144	0.0355		0.0573	-0.01911	0.03703		0.07377	0.08138		0.07377	3.61577e-12
0.0574	0.09318	0.03486		0.0574	-0.0198	0.03861		0.07462	0.08093		0.07462	2.66431e-12
0.0575	0.09288	0.03581		0.0575	-0.01828	0.03836		0.07549	0.08048		0.07549	1.95621e-12
0.0576	0.09367	0.03623		0.0576	-0.01905	0.03687		0.07636	0.08004		0.07636	1.4313e-12
0.0577	0.0941	0.03506		0.0577	-0.01992	0.03741		0.07725	0.0796		0.07725	1.04339e-12
0.0578	0.09357	0.03662		0.0578	-0.02005	0.03802		0.07814	0.07916		0.07814	7.57838e-13
0.0579	0.09421	0.03605		0.0579	-0.01927	0.03612		0.07905	0.07872		0.07905	5.48228e-13
0.058	0.09314	0.03551		0.058	-0.01987	0.03709		0.07997	0.07828		0.07997	3.95239e-13
0.0581	0.09385	0.03692		0.0581	-0.02056	0.03716		0.08089	0.07785		0.08089	2.83995e-13
0.0582	0.09386	0.03792		0.0582	-0.0206	0.03785		0.08183	0.07742		0.08183	2.03171e-13
0.0583	0.09228	0.03562		0.0583	-0.02127	0.03747		0.08278	0.07699		0.08278	1.44773e-13
0.0584	0.09144	0.03563		0.0584	-0.02156	0.03853		0.08374	0.07656		0.08374	1.02807e-13
0.0585	0.08902	0.0363		0.0585	-0.02212	0.03977		0.08471	0.07613		0.08471	7.26086e-14
0.0586	0.08999	0.03676		0.0586	-0.02137	0.04029		0.08569	0.07571		0.08569	5.10703e-14
0.0587	0.09027	0.03577		0.0587	-0.02101	0.03871		0.08668	0.07529		0.08668	3.59712e-14
0.0588	0.09091	0.03651		0.0588	-0.023	0.03707		0.08769	0.07487		0.08769	2.5091e-14
0.0589	0.09228	0.03577		0.0589	-0.02175	0.03704		0.0887	0.07445		0.0887	1.75415e-14
0.059	0.09163	0.03669		0.059	-0.02297	0.03743		0.08973	0.07404		0.08973	1.19904e-14
0.0591	0.09412	0.03511		0.0591	-0.02186	0.03744		0.09077	0.07363		0.09077	8.43769e-15
0.0592	0.09267	0.03497		0.0592	-0.02171	0.03833		0.09183	0.07322		0.09183	5.77316e-15
0.0593	0.09199	0.03748		0.0593	-0.02152	0.03702		0.09289	0.07281		0.09289	3.9968e-15
0.0594	0.08986	0.03743		0.0594	-0.02144	0.03897		0.09397	0.0724		0.09397	2.66454e-15
0.0595	0.08944	0.038		0.0595	-0.02065	0.03879		0.09506	0.072		0.09506	1.77636e-15
0.0596	0.09069	0.03677		0.0596	-0.02128	0.03766		0.09616	0.0716		0.09616	1.11022e-15
0.0597	0.09126	0.03596		0.0597	-0.02249	0.03678		0.09727	0.0712		0.09727	8.88178e-16
0.0598	0.09093	0.03569		0.0598	-0.0214	0.03644		0.0984	0.0708		0.0984	4.44089e-16
0.0599	0.09003	0.03694		0.0599	-0.02048	0.03717		0.09954	0.07041		0.09954	4.44089e-16
0.06	0.09019	0.03793		0.06	-0.02082	0.03705		0.10069	0.07002		0.10069	2.22045e-16
0.0601	0.0934	0.03611		0.0601	-0.02046	0.0366		0.10186	0.06962		0.10186	2.22045e-16
0.0602	0.09488	0.03504		0.0602	-0.02	0.03658		0.10304	0.06924		0.10304	0
0.0603	0.09332	0.03633		0.0603	-0.01911	0.03669		0.10424	0.06885		0.10424	0
0.0604	0.09119	0.03724		0.0604	-0.01944	0.03674		0.10544	0.06846		0.10544	0
0.0605	0.09217	0.03698		0.0605	-0.02065	0.03729		0.10667	0.06808		0.10667	0
0.0606	0.09312	0.03716		0.0606	-0.02041	0.03839		0.1079	0.0677		0.1079	0
0.0607	0.09249	0.0386		0.0607	-0.02008	0.0388		0.10915	0.06732		0.10915	0
0.0608	0.09093	0.0374		0.0608	-0.01985	0.03814		0.11042	0.06694		0.11042	0
0.0609	0.08954	0.03694		0.0609	-0.02086	0.03865		0.1117	0.06657		0.1117	0
0.061	0.09211	0.03612		0.061	-0.02121	0.03822		0.11299	0.0662		0.11299	0
0.0611	0.09449	0.03569		0.0611	-0.02022	0.03688		0.1143	0.06583		0.1143	0
0.0612	0.0939	0.0357		0.0612	-0.02138	0.03813		0.11563	0.06546		0.11563	0
0.0613	0.09374	0.0357		0.0613	-0.01996	0.03757		0.11697	0.06509		0.11697	0
0.0614	0.09305	0.03523		0.0614	-0.01954	0.03858		0.11832	0.06473		0.11832	0
0.0615	0.09323	0.03508		0.0615	-0.02136	0.03776		0.1197	0.06436		0.1197	0
0.0616	0.0927	0.03544		0.0616	-0.02088	0.03837		0.12108	0.064		0.12108	0
0.0617	0.09324	0.03334		0.0617	-0.02026	0.03671		0.12249	0.06364		0.12249	0
0.0618	0.08979	0.03568		0.0618	-0.02023	0.03658		0.12391	0.06328		0.12391	0
0.0619	0.08835	0.03865		0.0619	-0.01921	0.03683		0.12534	0.06293		0.12534	0
0.062	0.09129	0.0364		0.062	-0.02076	0.03807		0.1268	0.06258		0.1268	0
0.0621	0.09056	0.03654		0.0621	-0.02203	0.03711		0.12826	0.06222		0.12826	0
0.0622	0.09199	0.03523		0.0622	-0.0203	0.03726		0.12975	0.06188		0.12975	0
0.0623	0.09014	0.03672		0.0623	-0.02029	0.03756		0.13126	0.06153		0.13126	0
0.0624	0.08943	0.03885		0.0624	-0.01883	0.03701		0.13278	0.06118		0.13278	0
0.0625	0.08799	0.03942		0.0625	-0.01864	0.0383		0.13432	0.06084		0.13432	0
0.0626	0.0906	0.03849		0.0626	-0.02011	0.03809		0.13587	0.0605		0.13587	0
0.0627	0.09235	0.03617		0.0627	-0.02009	0.0386		0.13745	0.06015		0.13745	0
0.0628	0.09214	0.03761		0.0628	-0.01987	0.03839		0.13904	0.05982		0.13904	0
0.0629	0.09016	0.0384		0.0629	-0.02007	0.03866		0.14065	0.05948		0.14065	0
0.063	0.09016	0.03737		0.063	-0.01918	0.03768		0.14228	0.05915		0.14228	0
0.0631	0.0908	0.03499		0.0631	-0.01942	0.03781		0.14393	0.05881		0.14393	0
0.0632	0.09041	0.03647		0.0632	-0.02113	0.03626		0.1456	0.05848		0.1456	0
0.0633	0.08985	0.03811		0.0633	-0.02067	0.03697		0.14729	0.05815		0.14729	0
0.0634	0.08953	0.03643		0.0634	-0.02206	0.03736		0.149	0.05782		0.149	0
0.0635	0.08914	0.03735		0.0635	-0.02201	0.03631		0.15072	0.0575		0.15072	0
0.0636	0.08915	0.04043		0.0636	-0.02215	0.03696		0.15247	0.05717		0.15247	0
0.0637	0.09269	0.03673		0.0637	-0.02115	0.03814		0.15424	0.05685		0.15424	0
0.0638	0.09258	0.03522		0.0638	-0.0213	0.03648		0.15602	0.05653		0.15602	0
0.0639	0.09162	0.0364		0.0639	-0.02112	0.03649		0.15783	0.05621		0.15783	0
0.064	0.09232	0.03502		0.064	-0.02088	0.0369		0.15966	0.05589		0.15966	0
0.0641	0.09072	0.03606		0.0641	-0.02138	0.03705		0.16151	0.05558		0.16151	0
0.0642	0.0879	0.03809		0.0642	-0.02131	0.03774		0.16339	0.05527		0.16339	0
0.0643	0.09039	0.03582		0.0643	-0.02044	0.04011		0.16528	0.05495		0.16528	0
0.0644	0.08916	0.0373		0.0644	-0.02203	0.03846		0.16719	0.05464		0.16719	0
0.0645	0.08959	0.03755		0.0645	-0.02115	0.0384		0.16913	0.05433		0.16913	0
0.0646	0.09008	0.03682		0.0646	-0.0227	0.03629		0.17109	0.05403		0.17109	0
0.0647	0.08941	0.03729		0.0647	-0.02209	0.03661		0.17308	0.05372		0.17308	0
0.0648	0.09127	0.03564		0.0648	-0.02171	0.03785		0.17508	0.05342		0.17508	0
0.0649	0.09125	0.03538		0.0649	-0.02169	0.03718		0.17711	0.05312		0.17711	0
0.065	0.08988	0.03795		0.065	-0.02285	0.03595		0.17917	0.05282		0.17917	0
0.0651	0.08962	0.03847		0.0651	-0.02152	0.03568		0.18124	0.05252		0.18124	0
0.0652	0.08991	0.03539		0.0652	-0.02091	0.03598		0.18334	0.05222		0.18334	0
0.0653	0.08898	0.03573		0.0653	-0.0206	0.03559		0.18547	0.05193		0.18547	0
0.0654	0.0876	0.0357		0.0654	-0.02049	0.03686		0.18762	0.05163		0.18762	0
0.0655	0.08983	0.03569		0.0655	-0.021	0.03737		0.18979	0.05134		0.18979	0
0.0656	0.0914	0.03673		0.0656	-0.02259	0.03728		0.19199	0.05105		0.19199	0
0.0657	0.0922	0.03708		0.0657	-0.02215	0.03754		0.19422	0.05076		0.19422	0
0.0658	0.09246	0.03653		0.0658	-0.02272	0.03712		0.19647	0.05047		0.19647	0
0.0659	0.0904	0.03635		0.0659	-0.02296	0.03735		0.19875	0.05019		0.19875	0
0.066	0.091	0.03443		0.066	-0.02171	0.038		0.20105	0.0499		0.20105	0
0.0661	0.08964	0.03765		0.0661	-0.02343	0.03854		0.20338	0.04962		0.20338	0
0.0662	0.09008	0.03673		0.0662	-0.02347	0.03722		0.20574	0.04934		0.20574	0
0.0663	0.09046	0.03571		0.0663	-0.02226	0.03788		0.20812	0.04906		0.20812	0
0.0664	0.08846	0.0368		0.0664	-0.02076	0.0379		0.21053	0.04878		0.21053	0
0.0665	0.08741	0.03579		0.0665	-0.02222	0.03756		0.21297	0.04851		0.21297	0
0.0666	0.08863	0.03438		0.0666	-0.0223	0.03756		0.21544	0.04823		0.21544	0
0.0667	0.08785	0.03726		0.0667	-0.02146	0.03777		0.21794	0.04796		0.21794	0
0.0668	0.08794	0.03712		0.0668	-0.02174	0.03711		0.22047	0.04769		0.22047	0
0.0669	0.08754	0.03695		0.0669	-0.02086	0.03617		0.22302	0.04741		0.22302	0
0.067	0.08923	0.03669		0.067	-0.02186	0.03581		0.22561	0.04715		0.22561	0
0.0671	0.08883	0.03734		0.0671	-0.02313	0.03629		0.22822	0.04688		0.22822	0
0.0672	0.08993	0.03525		0.0672	-0.02105	0.03652		0.23087	0.04661		0.23087	0
0.0673	0.08916	0.03403		0.0673	-0.02165	0.03699		0.23354	0.04635		0.23354	0
0.0674	0.0873	0.03491		0.0674	-0.02172	0.03747		0.23625	0.04608		0.23625	0
0.0675	0.08666	0.0351		0.0675	-0.02225	0.03753		0.23899	0.04582		0.23899	0
0.0676	0.08721	0.03329		0.0676	-0.02169	0.03869		0.24176	0.04556		0.24176	0
0.0677	0.08742	0.03433		0.0677	-0.02218	0.03692		0.24456	0.0453		0.24456	0
0.0678	0.08935	0.03296		0.0678	-0.02178	0.03644		0.2474	0.04505		0.2474	0
0.0679	0.08788	0.03322		0.0679	-0.02204	0.0364		0.25026	0.04479		0.25026	0
0.068	0.08578	0.03471		0.068	-0.02188	0.0375		0.25316	0.04454		0.25316	0
0.0681	0.08714	0.03495		0.0681	-0.02134	0.03651		0.2561	0.04428		0.2561	0
0.0682	0.08828	0.03444		0.0682	-0.02187	0.03551		0.25907	0.04403		0.25907	0
0.0683	0.08813	0.0336		0.0683	-0.02229	0.03679		0.26207	0.04378		0.26207	0
0.0684	0.08833	0.03414		0.0684	-0.02105	0.03818		0.26511	0.04353		0.26511	0
0.0685	0.0877	0.03389		0.0685	-0.02016	0.03679		0.26818	0.04329		0.26818	0
0.0686	0.08702	0.03477		0.0686	-0.02008	0.03753		0.27129	0.04304		0.27129	0
0.0687	0.08673	0.03439		0.0687	-0.02187	0.03868		0.27443	0.0428		0.27443	0
0.0688	0.08587	0.03649		0.0688	-0.02291	0.03927		0.27762	0.04255		0.27762	0
0.0689	0.08394	0.03586		0.0689	-0.02233	0.03738		0.28083	0.04231		0.28083	0
0.069	0.08406	0.03431		0.069	-0.02115	0.03824		0.28409	0.04207		0.28409	0
0.0691	0.08478	0.03641		0.0691	-0.02164	0.03797		0.28738	0.04183		0.28738	0
0.0692	0.08598	0.03694		0.0692	-0.02137	0.03689		0.29071	0.04159		0.29071	0
0.0693	0.08833	0.03436		0.0693	-0.02154	0.03687		0.29408	0.04136		0.29408	0
0.0694	0.08708	0.0342		0.0694	-0.02152	0.03625		0.29749	0.04112		0.29749	0
0.0695	0.08538	0.03512		0.0695	-0.02063	0.03687		0.30094	0.04089		0.30094	0
0.0696	0.08506	0.03585		0.0696	-0.02249	0.03632		0.30443	0.04065		0.30443	0
0.0697	0.08606	0.03524		0.0697	-0.02361	0.03704		0.30796	0.04042		0.30796	0
0.0698	0.08632	0.03426		0.0698	-0.02237	0.03707		0.31153	0.04019		0.31153	0
0.0699	0.0859	0.03561		0.0699	-0.0233	0.03776		0.31514	0.03996		0.31514	0
0.07	0.08494	0.03669		0.07	-0.02243	0.03725		0.31879	0.03974		0.31879	0
0.0701	0.08566	0.03534		0.0701	-0.02301	0.03661		0.32248	0.03951		0.32248	0
0.0702	0.0845	0.03531		0.0702	-0.02141	0.03641		0.32622	0.03928		0.32622	0
0.0703	0.08481	0.03516		0.0703	-0.02205	0.03615		0.33	0.03906		0.33	0
0.0704	0.08718	0.03408		0.0704	-0.02143	0.03653		0.33383	0.03884		0.33383	0
0.0705	0.08704	0.03444		0.0705	-0.02236	0.03685		0.3377	0.03862		0.3377	0
0.0706	0.08527	0.03612		0.0706	-0.02215	0.03651		0.34161	0.0384		0.34161	0
0.0707	0.08466	0.03341		0.0707	-0.02163	0.03697		0.34557	0.03818		0.34557	0
0.0708	0.08332	0.03484		0.0708	-0.02174	0.03729		0.34958	0.03796		0.34958	0
0.0709	0.08363	0.03543		0.0709	-0.02182	0.03676		0.35363	0.03774		0.35363	0
0.071	0.08293	0.036		0.071	-0.02159	0.03718		0.35773	0.03753		0.35773	0
0.0711	0.08382	0.03552		0.0711	-0.0229	0.03715		0.36187	0.03732		0.36187	0
0.0712	0.08247	0.03691		0.0712	-0.02187	0.03798		0.36607	0.0371		0.36607	0
0.0713	0.08259	0.03718		0.0713	-0.02093	0.03816		0.37031	0.03689		0.37031	0
0.0714	0.08544	0.03618		0.0714	-0.02175	0.03773		0.37461	0.03668		0.37461	0
0.0715	0.08559	0.03485		0.0715	-0.02181	0.03627		0.37895	0.03647		0.37895	0
0.0716	0.08723	0.03677		0.0716	-0.02161	0.03761		0.38334	0.03626		0.38334	0
0.0717	0.08671	0.03589		0.0717	-0.02304	0.03802		0.38778	0.03606		0.38778	0
0.0718	0.08663	0.0357		0.0718	-0.02369	0.03659		0.39228	0.03585		0.39228	0
0.0719	0.08606	0.03496		0.0719	-0.02207	0.03762		0.39682	0.03565		0.39682	0
0.072	0.08451	0.03491		0.072	-0.02264	0.03805		0.40142	0.03544		0.40142	0
0.0721	0.0834	0.0349		0.0721	-0.02282	0.03723		0.40608	0.03524		0.40608	0
0.0722	0.08394	0.03411		0.0722	-0.02275	0.03738		0.41078	0.03504		0.41078	0
0.0723	0.08253	0.03594		0.0723	-0.02302	0.03675		0.41555	0.03484		0.41555	0
0.0724	0.08213	0.03613		0.0724	-0.02295	0.03665		0.42036	0.03464		0.42036	0
0.0725	0.08462	0.03388		0.0725	-0.02343	0.03696		0.42523	0.03444		0.42523	0
0.0726	0.08618	0.03362		0.0726	-0.02303	0.0369		0.43016	0.03425		0.43016	0
0.0727	0.0859	0.03269		0.0727	-0.02354	0.03622		0.43515	0.03405		0.43515	0
0.0728	0.08534	0.03305		0.0728	-0.02262	0.03589		0.44019	0.03386		0.44019	0
0.0729	0.08445	0.03535		0.0729	-0.02245	0.03622		0.4453	0.03366		0.4453	0
0.073	0.08511	0.03427		0.073	-0.02305	0.03624		0.45046	0.03347		0.45046	0
0.0731	0.08275	0.03637		0.0731	-0.02313	0.03785		0.45568	0.03328		0.45568	0
0.0732	0.08407	0.03349		0.0732	-0.02229	0.0382		0.46096	0.03309		0.46096	0
0.0733	0.0842	0.03379		0.0733	-0.02218	0.03878		0.4663	0.0329		0.4663	0
0.0734	0.08369	0.03471		0.0734	-0.02248	0.03852		0.47171	0.03271		0.47171	0
0.0735	0.08219	0.03486		0.0735	-0.02356	0.03717		0.47718	0.03253		0.47718	0
0.0736	0.08346	0.03435		0.0736	-0.02422	0.03615		0.48271	0.03234		0.48271	0
0.0737	0.08157	0.03697		0.0737	-0.02285	0.03692		0.4883	0.03216		0.4883	0
0.0738	0.08128	0.03579		0.0738	-0.02232	0.03801		0.49396	0.03197		0.49396	0
0.0739	0.08408	0.0325		0.0739	-0.02363	0.03762		0.49969	0.03179		0.49969	0
0.074	0.08398	0.03249		0.074	-0.02547	0.03647		0.50548	0.03161		0.50548	0
0.0741	0.0821	0.03493		0.0741	-0.02278	0.0376		0.51134	0.03143		0.51134	0
0.0742	0.08354	0.03492		0.0742	-0.02282	0.0368		0.51727	0.03125		0.51727	0
0.0743	0.08333	0.03426		0.0743	-0.02413	0.03671		0.52326	0.03107		0.52326	0
0.0744	0.08304	0.03308		0.0744	-0.02463	0.03651		0.52933	0.03089		0.52933	0
0.0745	0.08313	0.03277		0.0745	-0.02322	0.03533		0.53546	0.03072		0.53546	0
0.0746	0.08058	0.0348		0.0746	-0.02272	0.03658		0.54167	0.03054		0.54167	0
0.0747	0.08299	0.03271		0.0747	-0.02292	0.0363		0.54795	0.03037		0.54795	0
0.0748	0.08339	0.03299		0.0748	-0.02286	0.03545		0.5543	0.03019		0.5543	0
0.0749	0.08443	0.03365		0.0749	-0.02342	0.03627		0.56072	0.03002		0.56072	0
0.075	0.08509	0.03132		0.075	-0.02226	0.03615		0.56722	0.02985		0.56722	0
0.0751	0.08537	0.03122		0.0751	-0.02352	0.03555		0.5738	0.02968		0.5738	0
0.0752	0.08599	0.03255		0.0752	-0.02414	0.03609		0.58045	0.02951		0.58045	0
0.0753	0.08428	0.03256		0.0753	-0.02274	0.03718		0.58718	0.02934		0.58718	0
0.0754	0.0853	0.03171		0.0754	-0.02359	0.03577		0.59398	0.02917		0.59398	0
0.0755	0.08452	0.03147		0.0755	-0.02346	0.03535		0.60087	0.02901		0.60087	0
0.0756	0.08395	0.03196		0.0756	-0.02403	0.03546		0.60783	0.02884		0.60783	0
0.0757	0.08259	0.0333		0.0757	-0.02353	0.035		0.61488	0.02867		0.61488	0
0.0758	0.08371	0.03128		0.0758	-0.02258	0.03532		0.622	0.02851		0.622	0
0.0759	0.08606	0.03111		0.0759	-0.0248	0.03546		0.62921	0.02835		0.62921	0
0.076	0.08521	0.03128		0.076	-0.02355	0.03598		0.63651	0.02819		0.63651	0
0.0761	0.0851	0.03059		0.0761	-0.02276	0.03567		0.64389	0.02802		0.64389	0
0.0762	0.08432	0.03189		0.0762	-0.02352	0.03485		0.65135	0.02786		0.65135	0
0.0763	0.08297	0.03441		0.0763	-0.02239	0.03431		0.6589	0.0277		0.6589	0
0.0764	0.08155	0.03443		0.0764	-0.02213	0.03556		0.66654	0.02755		0.66654	0
0.0765	0.08069	0.03401		0.0765	-0.02226	0.03557		0.67426	0.02739		0.67426	0
0.0766	0.08088	0.03423		0.0766	-0.0218	0.03576		0.68208	0.02723		0.68208	0
0.0767	0.08112	0.03448		0.0767	-0.02168	0.03456		0.68998	0.02708		0.68998	0
0.0768	0.08132	0.03368		0.0768	-0.02222	0.03617		0.69798	0.02692		0.69798	0
0.0769	0.08324	0.03285		0.0769	-0.02307	0.03726		0.70607	0.02677		0.70607	0
0.077	0.0823	0.03283		0.077	-0.02339	0.03602		0.71426	0.02661		0.71426	0
0.0771	0.08272	0.03259		0.0771	-0.02302	0.03669		0.72253	0.02646		0.72253	0
0.0772	0.08206	0.03339		0.0772	-0.02368	0.03757		0.73091	0.02631		0.73091	0
0.0773	0.08296	0.03113		0.0773	-0.02347	0.03691		0.73938	0.02616		0.73938	0
0.0774	0.08392	0.0321		0.0774	-0.02381	0.03721		0.74795	0.02601		0.74795	0
0.0775	0.08257	0.03136		0.0775	-0.02334	0.03697		0.75662	0.02586		0.75662	0
0.0776	0.08188	0.0327		0.0776	-0.02442	0.03692		0.76539	0.02571		0.76539	0
0.0777	0.08137	0.03361		0.0777	-0.02475	0.03637		0.77426	0.02557		0.77426	0
0.0778	0.0823	0.03321		0.0778	-0.02563	0.03684		0.78324	0.02542		0.78324	0
0.0779	0.08105	0.03269		0.0779	-0.02538	0.03576		0.79232	0.02527		0.79232	0
0.078	0.08147	0.03228		0.078	-0.02492	0.03585		0.8015	0.02513		0.8015	0
0.0781	0.08211	0.03163		0.0781	-0.02412	0.03591		0.81079	0.02499		0.81079	0
0.0782	0.08	0.03334		0.0782	-0.02348	0.03518		0.82019	0.02484		0.82019	0
0.0783	0.08029	0.03246		0.0783	-0.02429	0.03666		0.8297	0.0247		0.8297	0
0.0784	0.0833	0.0309		0.0784	-0.02395	0.03767		0.83931	0.02456		0.83931	0
0.0785	0.08383	0.03196		0.0785	-0.02406	0.03579		0.84904	0.02442		0.84904	0
0.0786	0.081	0.03497		0.0786	-0.02393	0.03576		0.85888	0.02428		0.85888	0
0.0787	0.07987	0.03381		0.0787	-0.02373	0.03608		0.86884	0.02414		0.86884	0
0.0788	0.0812	0.03251		0.0788	-0.02402	0.03588		0.87891	0.024		0.87891	0
0.0789	0.081	0.03153		0.0789	-0.02385	0.03632		0.8891	0.02386		0.8891	0
0.079	0.07993	0.03387		0.079	-0.02237	0.03664		0.8994	0.02373		0.8994	0
0.0791	0.07748	0.03676		0.0791	-0.02382	0.03614		0.90983	0.02359		0.90983	0
0.0792	0.07835	0.03309		0.0792	-0.02392	0.036		0.92037	0.02346		0.92037	0
0.0793	0.07806	0.03399		0.0793	-0.024	0.03577		0.93104	0.02332		0.93104	0
0.0794	0.08095	0.03294		0.0794	-0.02282	0.03483		0.94183	0.02319		0.94183	0
0.0795	0.08115	0.03216		0.0795	-0.02388	0.03579		0.95275	0.02305		0.95275	0
0.0796	0.07972	0.03473		0.0796	-0.02352	0.03612		0.96379	0.02292		0.96379	0
0.0797	0.07926	0.03477		0.0797	-0.02433	0.03509		0.97496	0.02279		0.97496	0
0.0798	0.07862	0.03467		0.0798	-0.02439	0.03574		0.98627	0.02266		0.98627	0
0.0799	0.0799	0.03362		0.0799	-0.02446	0.03481		0.9977	0.02253		0.9977	0
0.08	0.08094	0.03158		0.08	-0.02268	0.03508		1.00926	0.0224		1.00926	0
0.0801	0.08107	0.0322		0.0801	-0.02268	0.03496		1.02096	0.02227		1.02096	0
0.0802	0.07856	0.03219		0.0802	-0.02122	0.03531		1.03279	0.02215		1.03279	0
0.0803	0.07933	0.03289		0.0803	-0.02102	0.03525		1.04477	0.02202		1.04477	0
0.0804	0.0824	0.03099		0.0804	-0.02166	0.03602		1.05688	0.02189		1.05688	0
0.0805	0.07958	0.03229		0.0805	-0.02218	0.03531		1.06913	0.02177		1.06913	0
0.0806	0.08114	0.03052		0.0806	-0.0214	0.03684		1.08152	0.02164		1.08152	0
0.0807	0.0816	0.03191		0.0807	-0.02241	0.03546		1.09405	0.02152		1.09405	0
0.0808	0.08005	0.03134		0.0808	-0.02251	0.0362		1.10674	0.0214		1.10674	0
0.0809	0.07956	0.03299		0.0809	-0.02308	0.03604		1.11956	0.02127		1.11956	0
0.081	0.08047	0.03358		0.081	-0.02118	0.03594		1.13254	0.02115		1.13254	0
0.0811	0.07797	0.03492		0.0811	-0.02196	0.03592		1.14567	0.02103		1.14567	0
0.0812	0.07675	0.03472		0.0812	-0.02185	0.03496		1.15895	0.02091		1.15895	0
0.0813	0.07678	0.03433		0.0813	-0.02179	0.03502		1.17238	0.02079		1.17238	0
0.0814	0.07744	0.03173		0.0814	-0.02231	0.03632		1.18597	0.02067		1.18597	0
0.0815	0.07691	0.03295		0.0815	-0.02197	0.03655		1.19972	0.02055		1.19972	0
0.0816	0.07986	0.03078		0.0816	-0.02287	0.03583		1.21362	0.02043		1.21362	0
0.0817	0.07933	0.03047		0.0817	-0.02282	0.03651		1.22769	0.02032		1.22769	0
0.0818	0.07769	0.03228		0.0818	-0.02256	0.03733		1.24192	0.0202		1.24192	0
0.0819	0.07732	0.03352		0.0819	-0.02225	0.03494		1.25632	0.02008		1.25632	0
0.082	0.07901	0.03194		0.082	-0.02137	0.03612		1.27088	0.01997		1.27088	0
0.0821	0.07835	0.03239		0.0821	-0.02162	0.03616		1.28561	0.01986		1.28561	0
0.0822	0.07926	0.03397		0.0822	-0.02187	0.03634		1.30051	0.01974		1.30051	0
0.0823	0.07837	0.03444		0.0823	-0.02129	0.0365		1.31559	0.01963		1.31559	0
0.0824	0.0781	0.03239		0.0824	-0.02183	0.03629		1.33083	0.01952		1.33083	0
0.0825	0.07882	0.03379		0.0825	-0.02224	0.03486		1.34626	0.0194		1.34626	0
0.0826	0.07643	0.03437		0.0826	-0.0236	0.03463		1.36187	0.01929		1.36187	0
0.0827	0.07698	0.03506		0.0827	-0.02325	0.03319		1.37765	0.01918		1.37765	0
0.0828	0.07807	0.03511		0.0828	-0.02263	0.03469		1.39362	0.01907		1.39362	0
0.0829	0.07982	0.03342		0.0829	-0.02225	0.0347		1.40977	0.01896		1.40977	0
0.083	0.07941	0.03365		0.083	-0.02128	0.03385		1.42611	0.01885		1.42611	0
0.0831	0.07942	0.03421		0.0831	-0.02178	0.03342		1.44264	0.01875		1.44264	0
0.0832	0.0771	0.03527		0.0832	-0.02215	0.03317		1.45937	0.01864		1.45937	0
0.0833	0.07606	0.03512		0.0833	-0.02168	0.03343		1.47628	0.01853		1.47628	0
0.0834	0.0761	0.03495		0.0834	-0.02079	0.0336		1.49339	0.01843		1.49339	0
0.0835	0.07685	0.03292		0.0835	-0.02172	0.03361		1.5107	0.01832		1.5107	0
0.0836	0.07886	0.03121		0.0836	-0.02213	0.03413		1.52821	0.01821		1.52821	0
0.0837	0.07594	0.03305		0.0837	-0.02184	0.03387		1.54593	0.01811		1.54593	0
0.0838	0.07669	0.03237		0.0838	-0.02273	0.03434		1.56385	0.01801		1.56385	0
0.0839	0.07656	0.03125		0.0839	-0.02407	0.03495		1.58197	0.0179		1.58197	0
0.084	0.07833	0.03192		0.084	-0.02391	0.03473		1.60031	0.0178		1.60031	0
0.0841	0.0763	0.0322		0.0841	-0.02236	0.03451		1.61886	0.0177		1.61886	0
0.0842	0.07772	0.0311		0.0842	-0.02311	0.03472		1.63762	0.0176		1.63762	0
0.0843	0.07787	0.03376		0.0843	-0.02374	0.03561		1.65661	0.0175		1.65661	0
0.0844	0.0764	0.03265		0.0844	-0.02374	0.03399		1.67581	0.0174		1.67581	0
0.0845	0.07784	0.03166		0.0845	-0.02254	0.03584		1.69523	0.0173		1.69523	0
0.0846	0.07584	0.0344		0.0846	-0.02064	0.03648		1.71488	0.0172		1.71488	0
0.0847	0.0762	0.03317		0.0847	-0.02164	0.03505		1.73476	0.0171		1.73476	0
0.0848	0.07758	0.03101		0.0848	-0.02105	0.03379		1.75487	0.017		1.75487	0
0.0849	0.07662	0.03172		0.0849	-0.02234	0.03324		1.77521	0.0169		1.77521	0
0.085	0.07728	0.03155		0.085	-0.02179	0.03469		1.79578	0.01681		1.79578	0
0.0851	0.0778	0.0299		0.0851	-0.02294	0.03437		1.8166	0.01671		1.8166	0
0.0852	0.07693	0.03097		0.0852	-0.02373	0.03385		1.83766	0.01661		1.83766	0
0.0853	0.07651	0.03222		0.0853	-0.02234	0.03572		1.85896	0.01652		1.85896	0
0.0854	0.0768	0.03128		0.0854	-0.0227	0.03492		1.8805	0.01642		1.8805	0
0.0855	0.07504	0.03345		0.0855	-0.0225	0.03506		1.9023	0.01633		1.9023	0
0.0856	0.07359	0.03347		0.0856	-0.02223	0.03702		1.92435	0.01623		1.92435	0
0.0857	0.07322	0.03483		0.0857	-0.02209	0.03639		1.94666	0.01614		1.94666	0
0.0858	0.0724	0.03484		0.0858	-0.02263	0.03611		1.96922	0.01605		1.96922	0
0.0859	0.07285	0.03507		0.0859	-0.02383	0.0342		1.99205	0.01596		1.99205	0
0.086	0.07531	0.03218		0.086	-0.02333	0.03478		2.01514	0.01587		2.01514	0
0.0861	0.07542	0.03261		0.0861	-0.02301	0.03321		2.03849	0.01577		2.03849	0
0.0862	0.07603	0.03076		0.0862	-0.02304	0.03536		2.06212	0.01568		2.06212	0
0.0863	0.07408	0.03273		0.0863	-0.02347	0.03361		2.08602	0.01559		2.08602	0
0.0864	0.07459	0.03105		0.0864	-0.02418	0.03353		2.1102	0.0155		2.1102	0
0.0865	0.07412	0.03318		0.0865	-0.02343	0.03361		2.13466	0.01542		2.13466	0
0.0866	0.07322	0.03323		0.0866	-0.02158	0.03558		2.15941	0.01533		2.15941	0
0.0867	0.07419	0.03393		0.0867	-0.02279	0.03519		2.18444	0.01524		2.18444	0
0.0868	0.07484	0.03342		0.0868	-0.02293	0.03486		2.20976	0.01515		2.20976	0
0.0869	0.07396	0.03242		0.0869	-0.02362	0.03642		2.23537	0.01506		2.23537	0
0.087	0.07509	0.03015		0.087	-0.02452	0.03588		2.26128	0.01498		2.26128	0
0.0871	0.07393	0.03011		0.0871	-0.02324	0.03611		2.28749	0.01489		2.28749	0
0.0872	0.07468	0.0312		0.0872	-0.02333	0.03733		2.31401	0.01481		2.31401	0
0.0873	0.0736	0.03248		0.0873	-0.02387	0.03443		2.34083	0.01472		2.34083	0
0.0874	0.07526	0.03049		0.0874	-0.02288	0.03478		2.36796	0.01464		2.36796	0
0.0875	0.07533	0.03062		0.0875	-0.02235	0.03542		2.39541	0.01455		2.39541	0
0.0876	0.07518	0.03044		0.0876	-0.02429	0.03514		2.42317	0.01447		2.42317	0
0.0877	0.07461	0.03115		0.0877	-0.0228	0.03426		2.45126	0.01439		2.45126	0
0.0878	0.07481	0.03101		0.0878	-0.02309	0.03444		2.47967	0.0143		2.47967	0
0.0879	0.07551	0.03095		0.0879	-0.02359	0.03639		2.50842	0.01422		2.50842	0
0.088	0.07528	0.03298		0.088	-0.0245	0.03506		2.53749	0.01414		2.53749	0
0.0881	0.07621	0.03214		0.0881	-0.02387	0.03498		2.5669	0.01406		2.5669	0
0.0882	0.07522	0.03211		0.0882	-0.02324	0.03494		2.59666	0.01398		2.59666	0
0.0883	0.0762	0.03012		0.0883	-0.02463	0.03401		2.62675	0.0139		2.62675	0
0.0884	0.07422	0.03074		0.0884	-0.0237	0.03409		2.6572	0.01382		2.6572	0
0.0885	0.07406	0.03125		0.0885	-0.02438	0.03561		2.688	0.01374		2.688	0
0.0886	0.07409	0.03418		0.0886	-0.02537	0.03595		2.71916	0.01366		2.71916	0
0.0887	0.07515	0.03195		0.0887	-0.02441	0.03548		2.75068	0.01358		2.75068	0
0.0888	0.07497	0.03185		0.0888	-0.02294	0.03442		2.78256	0.0135		2.78256	0
0.0889	0.07733	0.03077		0.0889	-0.024	0.03416		2.81481	0.01343		2.81481	0
0.089	0.07707	0.02946		0.089	-0.02405	0.03483		2.84744	0.01335		2.84744	0
0.0891	0.07486	0.03206		0.0891	-0.02385	0.03492		2.88044	0.01327		2.88044	0
0.0892	0.07533	0.03222		0.0892	-0.0254	0.03505		2.91383	0.0132		2.91383	0
0.0893	0.07509	0.03303		0.0893	-0.02458	0.03464		2.94761	0.01312		2.94761	0
0.0894	0.07306	0.03313		0.0894	-0.0237	0.03454		2.98177	0.01305		2.98177	0
0.0895	0.07348	0.0322		0.0895	-0.02354	0.03485		3.01633	0.01297		3.01633	0
0.0896	0.07385	0.03033		0.0896	-0.02331	0.03453		3.0513	0.0129		3.0513	0
0.0897	0.07488	0.03135		0.0897	-0.02427	0.03323		3.08666	0.01282		3.08666	0
0.0898	0.07386	0.03261		0.0898	-0.02408	0.03421		3.12244	0.01275		3.12244	0
0.0899	0.07413	0.03336		0.0899	-0.02573	0.03482		3.15864	0.01268		3.15864	0
0.09	0.07598	0.03104		0.09	-0.02526	0.03452		3.19525	0.0126		3.19525	0
0.0901	0.07518	0.03145		0.0901	-0.02401	0.03518		3.23228	0.01253		3.23228	0
0.0902	0.07349	0.03139		0.0902	-0.0246	0.03467		3.26975	0.01246		3.26975	0
0.0903	0.07258	0.03117		0.0903	-0.02437	0.0353		3.30765	0.01239		3.30765	0
0.0904	0.07286	0.03201		0.0904	-0.02386	0.03502		3.34599	0.01232		3.34599	0
0.0905	0.07036	0.03496		0.0905	-0.02417	0.03379		3.38477	0.01225		3.38477	0
0.0906	0.07275	0.03396		0.0906	-0.02412	0.03613		3.42401	0.01217		3.42401	0
0.0907	0.0725	0.03263		0.0907	-0.02315	0.03582		3.46369	0.01211		3.46369	0
0.0908	0.07325	0.03119		0.0908	-0.02354	0.03498		3.50384	0.01204		3.50384	0
0.0909	0.07574	0.0292		0.0909	-0.02432	0.03522		3.54446	0.01197		3.54446	0
0.091	0.0755	0.03209		0.091	-0.02498	0.03455		3.58554	0.0119		3.58554	0
0.0911	0.07463	0.03068		0.0911	-0.02504	0.03376		3.6271	0.01183		3.6271	0
0.0912	0.07262	0.03249		0.0912	-0.02455	0.03371		3.66914	0.01176		3.66914	0
0.0913	0.07262	0.03188		0.0913	-0.02333	0.03445		3.71167	0.01169		3.71167	0
0.0914	0.07203	0.03295		0.0914	-0.02375	0.03368		3.75469	0.01163		3.75469	0
0.0915	0.07272	0.03387		0.0915	-0.02373	0.03344		3.79822	0.01156		3.79822	0
0.0916	0.07245	0.03446		0.0916	-0.02299	0.03462		3.84224	0.01149		3.84224	0
0.0917	0.07402	0.03139		0.0917	-0.02158	0.03519		3.88678	0.01143		3.88678	0
0.0918	0.07279	0.0314		0.0918	-0.0227	0.03443		3.93183	0.01136		3.93183	0
0.0919	0.07088	0.03083		0.0919	-0.02175	0.03477		3.9774	0.0113		3.9774	0
0.092	0.07323	0.03048		0.092	-0.02245	0.03423		4.02351	0.01123		4.02351	0
0.0921	0.07363	0.03026		0.0921	-0.02298	0.03453		4.07014	0.01117		4.07014	0
0.0922	0.07377	0.03111		0.0922	-0.02203	0.03497		4.11732	0.0111		4.11732	0
0.0923	0.07444	0.0291		0.0923	-0.02174	0.03397		4.16504	0.01104		4.16504	0
0.0924	0.07313	0.03027		0.0924	-0.02267	0.03451		4.21332	0.01098		4.21332	0
0.0925	0.07381	0.03139		0.0925	-0.02238	0.03485		4.26216	0.01091		4.26216	0
0.0926	0.07433	0.03128		0.0926	-0.02261	0.03433		4.31156	0.01085		4.31156	0
0.0927	0.07145	0.03044		0.0927	-0.02128	0.03397		4.36154	0.01079		4.36154	0
0.0928	0.07304	0.02847		0.0928	-0.02173	0.03417		4.41209	0.01073		4.41209	0
0.0929	0.07203	0.03113		0.0929	-0.02262	0.03551		4.46323	0.01066		4.46323	0
0.093	0.07533	0.03113		0.093	-0.02213	0.03454		4.51497	0.0106		4.51497	0
0.0931	0.07651	0.0311		0.0931	-0.02295	0.03344		4.5673	0.01054		4.5673	0
0.0932	0.07587	0.03131		0.0932	-0.02191	0.03273		4.62024	0.01048		4.62024	0
0.0933	0.07357	0.03096		0.0933	-0.02306	0.0328		4.6738	0.01042		4.6738	0
0.0934	0.07657	0.0278		0.0934	-0.02361	0.03388		4.72797	0.01036		4.72797	0
0.0935	0.07452	0.0293		0.0935	-0.02271	0.03316		4.78277	0.0103		4.78277	0
0.0936	0.07332	0.03042		0.0936	-0.0235	0.03281		4.83821	0.01024		4.83821	0
0.0937	0.07336	0.03054		0.0937	-0.02328	0.03326		4.89429	0.01018		4.89429	0
0.0938	0.07279	0.02914		0.0938	-0.02259	0.03381		4.95102	0.01013		4.95102	0
0.0939	0.07242	0.02846		0.0939	-0.0226	0.03297		5.00841	0.01007		5.00841	0
0.094	0.0721	0.02904		0.094	-0.02341	0.03211		5.06646	0.01001		5.06646	0
0.0941	0.07316	0.03081		0.0941	-0.02388	0.03307		5.12519	0.00995		5.12519	0
0.0942	0.07248	0.03065		0.0942	-0.02324	0.03324		5.18459	0.0099		5.18459	0
0.0943	0.07264	0.03025		0.0943	-0.02113	0.0337		5.24469	0.00984		5.24469	0
0.0944	0.07249	0.02923		0.0944	-0.02197	0.03414		5.30548	0.00978		5.30548	0
0.0945	0.07267	0.0286		0.0945	-0.02343	0.03222		5.36698	0.00973		5.36698	0
0.0946	0.06986	0.03003		0.0946	-0.02327	0.03165		5.42919	0.00967		5.42919	0
0.0947	0.0721	0.02861		0.0947	-0.0232	0.03156		5.49212	0.00961		5.49212	0
0.0948	0.07369	0.02811		0.0948	-0.02316	0.03258		5.55578	0.00956		5.55578	0
0.0949	0.07182	0.02939		0.0949	-0.02239	0.03306		5.62017	0.0095		5.62017	0
0.095	0.07227	0.02815		0.095	-0.02383	0.03197		5.68532	0.00945		5.68532	0
0.0951	0.07445	0.02868		0.0951	-0.02424	0.032		5.75122	0.0094		5.75122	0
0.0952	0.07246	0.0297		0.0952	-0.02474	0.03391		5.81788	0.00934		5.81788	0
0.0953	0.0721	0.03158		0.0953	-0.02462	0.03419		5.88532	0.00929		5.88532	0
0.0954	0.07333	0.03054		0.0954	-0.02401	0.03464		5.95353	0.00923		5.95353	0
0.0955	0.07142	0.03309		0.0955	-0.02419	0.03479		6.02254	0.00918		6.02254	0
0.0956	0.07135	0.03258		0.0956	-0.02293	0.03478		6.09235	0.00913		6.09235	0
0.0957	0.07174	0.03131		0.0957	-0.02245	0.03601		6.16297	0.00908		6.16297	0
0.0958	0.07045	0.03197		0.0958	-0.02287	0.03565		6.2344	0.00902		6.2344	0
0.0959	0.0704	0.03233		0.0959	-0.02339	0.03518		6.30667	0.00897		6.30667	0
0.096	0.07148	0.03054		0.096	-0.0253	0.03396		6.37977	0.00892		6.37977	0
0.0961	0.07093	0.02961		0.0961	-0.02328	0.03296		6.45372	0.00887		6.45372	0
0.0962	0.07239	0.02827		0.0962	-0.02279	0.03483		6.52852	0.00882		6.52852	0
0.0963	0.07055	0.03022		0.0963	-0.02318	0.0347		6.60419	0.00877		6.60419	0
0.0964	0.07033	0.03152		0.0964	-0.02407	0.034		6.68074	0.00872		6.68074	0
0.0965	0.07022	0.03002		0.0965	-0.02347	0.03449		6.75818	0.00867		6.75818	0
0.0966	0.06986	0.02983		0.0966	-0.02264	0.0351		6.83652	0.00862		6.83652	0
0.0967	0.07055	0.03018		0.0967	-0.02494	0.03464		6.91576	0.00857		6.91576	0
0.0968	0.0708	0.03058		0.0968	-0.02451	0.03373		6.99592	0.00852		6.99592	0
0.0969	0.07221	0.02962		0.0969	-0.02273	0.03498		7.07701	0.00847		7.07701	0
0.097	0.07039	0.03024		0.097	-0.02357	0.03507		7.15904	0.00842		7.15904	0
0.0971	0.06956	0.03061		0.0971	-0.02453	0.03645		7.24202	0.00837		7.24202	0
0.0972	0.07061	0.02956		0.0972	-0.02376	0.03623		7.32597	0.00833		7.32597	0
0.0973	0.07197	0.02835		0.0973	-0.02289	0.03448		7.41088	0.00828		7.41088	0
0.0974	0.07366	0.02755		0.0974	-0.02353	0.03534		7.49678	0.00823		7.49678	0
0.0975	0.07182	0.02882		0.0975	-0.02291	0.03581		7.58368	0.00818		7.58368	0
0.0976	0.07202	0.02883		0.0976	-0.02311	0.0358		7.67158	0.00814		7.67158	0
0.0977	0.07124	0.03045		0.0977	-0.02256	0.03448		7.7605	0.00809		7.7605	0
0.0978	0.07285	0.02885		0.0978	-0.02251	0.0341		7.85046	0.00804		7.85046	0
0.0979	0.07145	0.03088		0.0979	-0.02465	0.03337		7.94145	0.008		7.94145	0
0.098	0.07122	0.02931		0.098	-0.0236	0.03433		8.0335	0.00795		8.0335	0
0.0981	0.07142	0.02808		0.0981	-0.02347	0.03417		8.12662	0.0079		8.12662	0
0.0982	0.06996	0.03042		0.0982	-0.02308	0.03454		8.22082	0.00786		8.22082	0
0.0983	0.06992	0.02947		0.0983	-0.0234	0.03474		8.3161	0.00781		8.3161	0
0.0984	0.07196	0.0275		0.0984	-0.02403	0.03551		8.4125	0.00777		8.4125	0
0.0985	0.07322	0.02677		0.0985	-0.02383	0.03485		8.51001	0.00772		8.51001	0
0.0986	0.06993	0.02828		0.0986	-0.02299	0.03429		8.60865	0.00768		8.60865	0
0.0987	0.06924	0.02858		0.0987	-0.0225	0.03471		8.70843	0.00764		8.70843	0
0.0988	0.06975	0.0309		0.0988	-0.02305	0.03396		8.80937	0.00759		8.80937	0
0.0989	0.07014	0.02975		0.0989	-0.022	0.03536		8.91148	0.00755		8.91148	0
0.099	0.07023	0.02744		0.099	-0.02285	0.0343		9.01478	0.00751		9.01478	0
0.0991	0.07025	0.02785		0.0991	-0.02379	0.0341		9.11927	0.00746		9.11927	0
0.0992	0.07275	0.02762		0.0992	-0.02454	0.03408		9.22497	0.00742		9.22497	0
0.0993	0.07017	0.02879		0.0993	-0.02409	0.03297		9.3319	0.00738		9.3319	0
0.0994	0.07099	0.02879		0.0994	-0.02364	0.03314		9.44006	0.00733		9.44006	0
0.0995	0.07223	0.02802		0.0995	-0.02374	0.03333		9.54949	0.00729		9.54949	0
0.0996	0.0712	0.02739		0.0996	-0.0241	0.03579		9.66017	0.00725		9.66017	0
0.0997	0.07181	0.02628		0.0997	-0.02404	0.03557		9.77215	0.00721		9.77215	0
0.0998	0.07107	0.02789		0.0998	-0.02465	0.03522		9.88542	0.00717		9.88542	0
0.0999	0.07054	0.02804		0.0999	-0.02493	0.03325		10	0.00713		10	0
0.1	0.07045	0.02776		0.1	-0.02375	0.03454
0.1001	0.07251	0.02793		0.1001	-0.02326	0.03377
0.1002	0.07339	0.02854		0.1002	-0.02294	0.03417
0.1003	0.07325	0.02859		0.1003	-0.02221	0.03397
0.1004	0.07129	0.02812		0.1004	-0.02325	0.0343
0.1005	0.07069	0.02825		0.1005	-0.02432	0.03436
0.1006	0.07037	0.03007		0.1006	-0.02313	0.03468
0.1007	0.07142	0.02974		0.1007	-0.02413	0.03567
0.1008	0.07092	0.03104		0.1008	-0.02542	0.03486
0.1009	0.07146	0.02914		0.1009	-0.02534	0.03422
0.101	0.07272	0.02946		0.101	-0.0249	0.03383
0.1011	0.07076	0.02936		0.1011	-0.02454	0.03461
0.1012	0.0688	0.03145		0.1012	-0.02539	0.03503
0.1013	0.07145	0.03021		0.1013	-0.02521	0.03391
0.1014	0.07194	0.02869		0.1014	-0.02569	0.03375
0.1015	0.0721	0.03023		0.1015	-0.02427	0.03477
0.1016	0.07173	0.02875		0.1016	-0.02238	0.03511
0.1017	0.07274	0.02651		0.1017	-0.02362	0.03496
0.1018	0.07198	0.02776		0.1018	-0.02423	0.03459
0.1019	0.07101	0.02827		0.1019	-0.02493	0.03348
0.102	0.07156	0.02985		0.102	-0.02526	0.03383
0.1021	0.06955	0.03002		0.1021	-0.02477	0.03488
0.1022	0.06989	0.02843		0.1022	-0.0242	0.0361
0.1023	0.07082	0.03049		0.1023	-0.02509	0.0346
0.1024	0.07336	0.02749		0.1024	-0.02463	0.03399
0.1025	0.07147	0.02922		0.1025	-0.02417	0.03471
0.1026	0.06936	0.03245		0.1026	-0.02408	0.03438
0.1027	0.06956	0.03063		0.1027	-0.02401	0.03322
0.1028	0.06865	0.02959		0.1028	-0.02453	0.03378
0.1029	0.06991	0.02949		0.1029	-0.0255	0.03394
0.103	0.06901	0.0305		0.103	-0.0258	0.03409
0.1031	0.06903	0.02957		0.1031	-0.02535	0.03436
0.1032	0.06857	0.02925		0.1032	-0.02418	0.03394
0.1033	0.06892	0.02957		0.1033	-0.02509	0.0338
0.1034	0.07205	0.02741		0.1034	-0.02566	0.03349
0.1035	0.07231	0.02847		0.1035	-0.02528	0.03406
0.1036	0.07165	0.02831		0.1036	-0.02606	0.03475
0.1037	0.0683	0.02824		0.1037	-0.02422	0.03387
0.1038	0.06883	0.02948		0.1038	-0.02574	0.03431
0.1039	0.07027	0.02917		0.1039	-0.02556	0.03447
0.104	0.06931	0.0286		0.104	-0.02596	0.0338
0.1041	0.06814	0.0279		0.1041	-0.02502	0.0333
0.1042	0.06621	0.02812		0.1042	-0.02453	0.034
0.1043	0.0691	0.02755		0.1043	-0.02628	0.0339
0.1044	0.06826	0.02874		0.1044	-0.02562	0.03354
0.1045	0.06859	0.0281		0.1045	-0.02557	0.03421
0.1046	0.06793	0.02935		0.1046	-0.02519	0.03472
0.1047	0.0687	0.02788		0.1047	-0.02416	0.0343
0.1048	0.06876	0.02856		0.1048	-0.02554	0.03306
0.1049	0.06669	0.02923		0.1049	-0.02453	0.03502
0.105	0.06601	0.03027		0.105	-0.0243	0.03385
0.1051	0.06858	0.0299		0.1051	-0.02568	0.03262
0.1052	0.06932	0.02808		0.1052	-0.02418	0.03428
0.1053	0.06882	0.02671		0.1053	-0.02499	0.03386
0.1054	0.0698	0.02741		0.1054	-0.02545	0.03342
0.1055	0.06962	0.02781		0.1055	-0.02555	0.0348
0.1056	0.06836	0.0279		0.1056	-0.0262	0.03606
0.1057	0.06835	0.02921		0.1057	-0.02431	0.03427
0.1058	0.06955	0.02857		0.1058	-0.02509	0.03372
0.1059	0.07054	0.02905		0.1059	-0.02427	0.03386
0.106	0.07089	0.02814		0.106	-0.02541	0.0347
0.1061	0.06835	0.03042		0.1061	-0.02482	0.03326
0.1062	0.06957	0.02828		0.1062	-0.02494	0.03367
0.1063	0.06993	0.02853		0.1063	-0.02409	0.0338
0.1064	0.06765	0.02951		0.1064	-0.02395	0.03451
0.1065	0.06903	0.02931		0.1065	-0.02477	0.03473
0.1066	0.06985	0.02935		0.1066	-0.02435	0.03337
0.1067	0.06822	0.02809		0.1067	-0.02381	0.03482
0.1068	0.06655	0.0273		0.1068	-0.02437	0.0347
0.1069	0.06974	0.02683		0.1069	-0.02545	0.03338
0.107	0.06784	0.02769		0.107	-0.0251	0.03422
0.1071	0.06745	0.02821		0.1071	-0.02449	0.03482
0.1072	0.06874	0.02746		0.1072	-0.02374	0.03397
0.1073	0.06841	0.02736		0.1073	-0.02551	0.03265
0.1074	0.06915	0.02746		0.1074	-0.02568	0.03389
0.1075	0.06827	0.02784		0.1075	-0.02472	0.03349
0.1076	0.06892	0.02778		0.1076	-0.02409	0.03498
0.1077	0.06666	0.02837		0.1077	-0.0255	0.03404
0.1078	0.06702	0.02905		0.1078	-0.02333	0.03492
0.1079	0.06912	0.02734		0.1079	-0.02466	0.03479
0.108	0.06886	0.02799		0.108	-0.0245	0.0338
0.1081	0.07112	0.02587		0.1081	-0.02296	0.03525
0.1082	0.07086	0.02681		0.1082	-0.02388	0.03568
0.1083	0.07039	0.02627		0.1083	-0.02476	0.03383
0.1084	0.07033	0.0262		0.1084	-0.0262	0.03445
0.1085	0.06964	0.02726		0.1085	-0.02629	0.0336
0.1086	0.0687	0.02859		0.1086	-0.02546	0.03349
0.1087	0.0666	0.02817		0.1087	-0.02592	0.03368
0.1088	0.06716	0.02783		0.1088	-0.02577	0.03377
0.1089	0.06828	0.02674		0.1089	-0.02447	0.03601
0.109	0.0684	0.0283		0.109	-0.02552	0.03443
0.1091	0.06902	0.0286		0.1091	-0.02551	0.03213
0.1092	0.06877	0.02829		0.1092	-0.02446	0.03372
0.1093	0.06809	0.02824		0.1093	-0.02437	0.03275
0.1094	0.06774	0.03047		0.1094	-0.02387	0.03317
0.1095	0.06969	0.02732		0.1095	-0.02469	0.03331
0.1096	0.06805	0.02782		0.1096	-0.02441	0.03373
0.1097	0.0669	0.02843		0.1097	-0.02532	0.03275
0.1098	0.06769	0.02836		0.1098	-0.02462	0.03344
0.1099	0.06661	0.02695		0.1099	-0.02471	0.03401
0.11	0.06805	0.02655		0.11	-0.02421	0.03449
0.1101	0.0655	0.02878		0.1101	-0.02591	0.0342
0.1102	0.066	0.02883		0.1102	-0.02591	0.03388
0.1103	0.06629	0.02889		0.1103	-0.02487	0.0345
0.1104	0.06587	0.02869		0.1104	-0.02362	0.03412
0.1105	0.06755	0.02614		0.1105	-0.02356	0.03339
0.1106	0.06517	0.02844		0.1106	-0.02359	0.03449
0.1107	0.06608	0.02824		0.1107	-0.02325	0.03506
0.1108	0.06502	0.03003		0.1108	-0.02511	0.0348
0.1109	0.06673	0.02739		0.1109	-0.02504	0.035
0.111	0.06624	0.02634		0.111	-0.026	0.03513
0.1111	0.06403	0.02905		0.1111	-0.02669	0.03386
0.1112	0.06535	0.02861		0.1112	-0.02684	0.03491
0.1113	0.0648	0.03049		0.1113	-0.02657	0.0352
0.1114	0.06644	0.02819		0.1114	-0.02493	0.03483
0.1115	0.06588	0.02749		0.1115	-0.02499	0.03488
0.1116	0.06573	0.0278		0.1116	-0.0258	0.03454
0.1117	0.06512	0.03055		0.1117	-0.02656	0.03482
0.1118	0.06643	0.02968		0.1118	-0.02511	0.03466
0.1119	0.06703	0.03004		0.1119	-0.02582	0.03512
0.112	0.06589	0.02904		0.112	-0.0267	0.03407
0.1121	0.06572	0.02842		0.1121	-0.02758	0.03331
0.1122	0.06432	0.02961		0.1122	-0.02792	0.03446
0.1123	0.06464	0.02928		0.1123	-0.0282	0.03458
0.1124	0.06417	0.02877		0.1124	-0.02881	0.03498
0.1125	0.06314	0.02965		0.1125	-0.02793	0.03409
0.1126	0.065	0.02837		0.1126	-0.02727	0.03415
0.1127	0.06527	0.0261		0.1127	-0.02625	0.03409
0.1128	0.06589	0.02709		0.1128	-0.02678	0.03364
0.1129	0.06543	0.02732		0.1129	-0.02717	0.034
0.113	0.06569	0.02791		0.113	-0.02728	0.03345
0.1131	0.06626	0.0279		0.1131	-0.02597	0.03426
0.1132	0.06451	0.02814		0.1132	-0.02708	0.03209
0.1133	0.0641	0.02906		0.1133	-0.02672	0.03265
0.1134	0.06478	0.0288		0.1134	-0.02637	0.03368
0.1135	0.06616	0.02758		0.1135	-0.02704	0.03525
0.1136	0.06575	0.0282		0.1136	-0.02656	0.03386
0.1137	0.06655	0.02685		0.1137	-0.02672	0.03248
0.1138	0.06716	0.02709		0.1138	-0.027	0.03301
0.1139	0.0655	0.02886		0.1139	-0.02751	0.03353
0.114	0.06573	0.02834		0.114	-0.02679	0.03388
0.1141	0.06608	0.0284		0.1141	-0.02565	0.03431
0.1142	0.06482	0.02953		0.1142	-0.02562	0.03494
0.1143	0.06444	0.03044		0.1143	-0.02736	0.03401
0.1144	0.06515	0.02935		0.1144	-0.02851	0.03414
0.1145	0.06284	0.03184		0.1145	-0.02895	0.0335
0.1146	0.06045	0.0335		0.1146	-0.0277	0.03448
0.1147	0.06197	0.03151		0.1147	-0.02718	0.03519
0.1148	0.06299	0.02926		0.1148	-0.02741	0.03573
0.1149	0.06247	0.02929		0.1149	-0.0293	0.03413
0.115	0.06676	0.02545		0.115	-0.02741	0.03422
0.1151	0.06712	0.02718		0.1151	-0.02696	0.03535
0.1152	0.06401	0.02905		0.1152	-0.02668	0.03493
0.1153	0.06295	0.02954		0.1153	-0.0271	0.03411
0.1154	0.06436	0.02813		0.1154	-0.02644	0.03381
0.1155	0.06326	0.02896		0.1155	-0.02793	0.03361
0.1156	0.06525	0.02874		0.1156	-0.02822	0.03571
0.1157	0.06488	0.02999		0.1157	-0.02767	0.03568
0.1158	0.06454	0.0303		0.1158	-0.02755	0.03522
0.1159	0.06513	0.0291		0.1159	-0.02759	0.03516
0.116	0.06431	0.02847		0.116	-0.02677	0.03727
0.1161	0.06552	0.02779		0.1161	-0.02703	0.03562
0.1162	0.06746	0.02846		0.1162	-0.02617	0.03592
0.1163	0.0678	0.02667		0.1163	-0.02563	0.03601
0.1164	0.06461	0.02704		0.1164	-0.0254	0.03529
0.1165	0.0662	0.02662		0.1165	-0.02683	0.03673
0.1166	0.06553	0.02776		0.1166	-0.02716	0.03635
0.1167	0.0652	0.02913		0.1167	-0.02711	0.036
0.1168	0.0635	0.02876		0.1168	-0.02569	0.03632
0.1169	0.06355	0.0294		0.1169	-0.02582	0.03671
0.117	0.06317	0.02829		0.117	-0.02396	0.03721
0.1171	0.06577	0.02728		0.1171	-0.02493	0.0363
0.1172	0.06559	0.02683		0.1172	-0.02643	0.03625
0.1173	0.06424	0.02847		0.1173	-0.02516	0.03688
0.1174	0.0635	0.02721		0.1174	-0.02508	0.0362
0.1175	0.06228	0.02619		0.1175	-0.02559	0.03723
0.1176	0.06396	0.02536		0.1176	-0.02645	0.03692
0.1177	0.06526	0.02594		0.1177	-0.02646	0.03686
0.1178	0.06483	0.02846		0.1178	-0.02725	0.03644
0.1179	0.06636	0.02751		0.1179	-0.02776	0.03597
0.118	0.06495	0.02945		0.118	-0.02667	0.03452
0.1181	0.06567	0.02823		0.1181	-0.0284	0.03518
0.1182	0.06689	0.02574		0.1182	-0.028	0.03453
0.1183	0.06788	0.0254		0.1183	-0.02627	0.036
0.1184	0.06524	0.02757		0.1184	-0.02787	0.03541
0.1185	0.06441	0.02815		0.1185	-0.02793	0.03595
0.1186	0.06707	0.02523		0.1186	-0.02677	0.03585
0.1187	0.065	0.026		0.1187	-0.02621	0.03569
0.1188	0.06323	0.02707		0.1188	-0.02594	0.03528
0.1189	0.06136	0.0279		0.1189	-0.02582	0.03592
0.119	0.06296	0.02665		0.119	-0.02655	0.03772
0.1191	0.0643	0.02636		0.1191	-0.02685	0.03709
0.1192	0.06365	0.02623		0.1192	-0.02616	0.03819
0.1193	0.06476	0.02463		0.1193	-0.02632	0.03697
0.1194	0.06362	0.02726		0.1194	-0.02741	0.03645
0.1195	0.0649	0.02631		0.1195	-0.02644	0.03657
0.1196	0.0668	0.02586		0.1196	-0.02599	0.03733
0.1197	0.06463	0.02613		0.1197	-0.02676	0.03765
0.1198	0.06436	0.02578		0.1198	-0.02608	0.0376
0.1199	0.06268	0.02778		0.1199	-0.02784	0.03657
0.12	0.0635	0.02735		0.12	-0.02677	0.03562
0.1201	0.06371	0.02711		0.1201	-0.02813	0.03695
0.1202	0.06265	0.02803		0.1202	-0.02856	0.03673
0.1203	0.06374	0.02663		0.1203	-0.02699	0.03478
0.1204	0.06378	0.026		0.1204	-0.02698	0.03532
0.1205	0.06459	0.02579		0.1205	-0.02602	0.03553
0.1206	0.0614	0.02767		0.1206	-0.02725	0.03578
0.1207	0.06474	0.02575		0.1207	-0.02792	0.03498
0.1208	0.06255	0.02811		0.1208	-0.0266	0.03592
0.1209	0.06352	0.02844		0.1209	-0.02578	0.03641
0.121	0.06375	0.02627		0.121	-0.02657	0.0356
0.1211	0.06253	0.02892		0.1211	-0.02731	0.03532
0.1212	0.06366	0.02668		0.1212	-0.02764	0.03486
0.1213	0.06289	0.02639		0.1213	-0.02542	0.03582
0.1214	0.06222	0.02739		0.1214	-0.02759	0.03503
0.1215	0.06289	0.02859		0.1215	-0.02628	0.03568
0.1216	0.06357	0.02817		0.1216	-0.02683	0.03547
0.1217	0.06423	0.02752		0.1217	-0.02698	0.03557
0.1218	0.06437	0.02707		0.1218	-0.02797	0.03638
0.1219	0.06567	0.02798		0.1219	-0.02792	0.03581
0.122	0.06351	0.028		0.122	-0.02755	0.03514
0.1221	0.06169	0.02952		0.1221	-0.02734	0.0371
0.1222	0.06255	0.02931		0.1222	-0.02787	0.03722
0.1223	0.06451	0.02717		0.1223	-0.02643	0.03577
0.1224	0.06389	0.02731		0.1224	-0.0266	0.03524
0.1225	0.06201	0.0281		0.1225	-0.02647	0.03402
0.1226	0.06158	0.02611		0.1226	-0.02663	0.0351
0.1227	0.06219	0.025		0.1227	-0.02547	0.03623
0.1228	0.06302	0.02781		0.1228	-0.02594	0.03466
0.1229	0.06495	0.02646		0.1229	-0.02629	0.03483
0.123	0.06419	0.02706		0.123	-0.02659	0.03571
0.1231	0.06347	0.02729		0.1231	-0.02742	0.03651
0.1232	0.06417	0.02776		0.1232	-0.02647	0.03641
0.1233	0.06389	0.02696		0.1233	-0.02657	0.03651
0.1234	0.06314	0.02767		0.1234	-0.02722	0.03736
0.1235	0.06217	0.02778		0.1235	-0.027	0.036
0.1236	0.06118	0.02734		0.1236	-0.02793	0.03588
0.1237	0.0628	0.02621		0.1237	-0.02741	0.03627
0.1238	0.06347	0.02627		0.1238	-0.02701	0.03577
0.1239	0.06237	0.0275		0.1239	-0.0268	0.03628
0.124	0.06291	0.02667		0.124	-0.02567	0.03682
0.1241	0.06348	0.02738		0.1241	-0.0254	0.03566
0.1242	0.06547	0.02573		0.1242	-0.02652	0.03626
0.1243	0.06328	0.02733		0.1243	-0.02704	0.03728
0.1244	0.06565	0.02567		0.1244	-0.02799	0.0361
0.1245	0.06474	0.02573		0.1245	-0.02783	0.03693
0.1246	0.06283	0.02761		0.1246	-0.02698	0.0359
0.1247	0.06526	0.02578		0.1247	-0.02659	0.03631
0.1248	0.06252	0.02664		0.1248	-0.02641	0.03664
0.1249	0.06224	0.02795		0.1249	-0.02696	0.03692
0.125	0.06359	0.02792		0.125	-0.02691	0.03762
0.1251	0.06265	0.02796		0.1251	-0.02679	0.03653
0.1252	0.06277	0.0265		0.1252	-0.02662	0.03603
0.1253	0.06255	0.02692		0.1253	-0.0278	0.03588
0.1254	0.06371	0.02649		0.1254	-0.02755	0.03559
0.1255	0.06257	0.02674		0.1255	-0.02722	0.0363
0.1256	0.06058	0.02921		0.1256	-0.02672	0.03611
0.1257	0.06141	0.02949		0.1257	-0.02684	0.03658
0.1258	0.0639	0.02818		0.1258	-0.02604	0.0361
0.1259	0.0618	0.02849		0.1259	-0.02651	0.03741
0.126	0.06211	0.02831		0.126	-0.0279	0.03584
0.1261	0.06224	0.0267		0.1261	-0.02779	0.03479
0.1262	0.06147	0.03065		0.1262	-0.0283	0.03476
0.1263	0.06201	0.02826		0.1263	-0.02846	0.03395
0.1264	0.06259	0.02799		0.1264	-0.02722	0.03559
0.1265	0.06296	0.02899		0.1265	-0.02869	0.03393
0.1266	0.06105	0.02894		0.1266	-0.02844	0.03483
0.1267	0.06011	0.02813		0.1267	-0.02736	0.03496
0.1268	0.06333	0.02786		0.1268	-0.02741	0.03434
0.1269	0.06507	0.02706		0.1269	-0.0281	0.03496
0.127	0.06326	0.0298		0.127	-0.02716	0.03551
0.1271	0.06283	0.02825		0.1271	-0.02863	0.03522
0.1272	0.06281	0.02818		0.1272	-0.02842	0.0356
0.1273	0.06475	0.02654		0.1273	-0.02806	0.03552
0.1274	0.06391	0.02723		0.1274	-0.02742	0.03642
0.1275	0.06229	0.02837		0.1275	-0.02643	0.03595
0.1276	0.06408	0.02714		0.1276	-0.02645	0.03578
0.1277	0.06431	0.02714		0.1277	-0.02638	0.03533
0.1278	0.06334	0.02795		0.1278	-0.02746	0.03443
0.1279	0.06188	0.03076		0.1279	-0.02748	0.03596
0.128	0.06099	0.03035		0.128	-0.02759	0.03433
0.1281	0.06403	0.02632		0.1281	-0.02828	0.03419
0.1282	0.06462	0.02544		0.1282	-0.02639	0.03556
0.1283	0.06688	0.02536		0.1283	-0.02708	0.03607
0.1284	0.06505	0.0275		0.1284	-0.02741	0.03592
0.1285	0.06216	0.02857		0.1285	-0.02702	0.03694
0.1286	0.06355	0.02749		0.1286	-0.02782	0.03433
0.1287	0.06419	0.02708		0.1287	-0.02651	0.03579
0.1288	0.06423	0.02797		0.1288	-0.02736	0.03504
0.1289	0.06372	0.02759		0.1289	-0.02703	0.03492
0.129	0.06506	0.02668		0.129	-0.02591	0.03514
0.1291	0.06356	0.02697		0.1291	-0.02666	0.03406
0.1292	0.06375	0.02537		0.1292	-0.025	0.03526
0.1293	0.06211	0.02635		0.1293	-0.02576	0.03548
0.1294	0.06236	0.02676		0.1294	-0.02734	0.03464
0.1295	0.0616	0.02733		0.1295	-0.02722	0.03465
0.1296	0.06108	0.0274		0.1296	-0.02686	0.03532
0.1297	0.06258	0.02545		0.1297	-0.02772	0.03483
0.1298	0.06325	0.02542		0.1298	-0.02721	0.03407
0.1299	0.06302	0.02527		0.1299	-0.0281	0.03484
0.13	0.0612	0.02653		0.13	-0.02753	0.03613
0.1301	0.05999	0.02756		0.1301	-0.02796	0.03613
0.1302	0.0604	0.02779		0.1302	-0.02756	0.03643
0.1303	0.0632	0.02681		0.1303	-0.02662	0.03658
0.1304	0.06234	0.02604		0.1304	-0.02768	0.03561
0.1305	0.06077	0.02782		0.1305	-0.02785	0.03711
0.1306	0.06033	0.02801		0.1306	-0.02812	0.03543
0.1307	0.06127	0.02652		0.1307	-0.02751	0.03475
0.1308	0.06258	0.02574		0.1308	-0.0272	0.0352
0.1309	0.06312	0.02515		0.1309	-0.02777	0.03566
0.131	0.06167	0.02553		0.131	-0.02671	0.03473
0.1311	0.06198	0.02525		0.1311	-0.02607	0.03509
0.1312	0.06191	0.02708		0.1312	-0.02746	0.03606
0.1313	0.06234	0.02566		0.1313	-0.02593	0.0358
0.1314	0.0618	0.02631		0.1314	-0.02455	0.03682
0.1315	0.06317	0.02585		0.1315	-0.02559	0.03636
0.1316	0.06129	0.02577		0.1316	-0.02681	0.03674
0.1317	0.05955	0.02691		0.1317	-0.02675	0.03666
0.1318	0.06073	0.02721		0.1318	-0.0267	0.03628
0.1319	0.06217	0.02865		0.1319	-0.02509	0.03661
0.132	0.06245	0.02757		0.132	-0.02595	0.03775
0.1321	0.06139	0.02572		0.1321	-0.02788	0.03532
0.1322	0.0621	0.02515		0.1322	-0.02698	0.0353
0.1323	0.06128	0.02559		0.1323	-0.02608	0.03588
0.1324	0.06161	0.02634		0.1324	-0.02536	0.03584
0.1325	0.06313	0.02623		0.1325	-0.02605	0.03664
0.1326	0.06323	0.02601		0.1326	-0.02566	0.03555
0.1327	0.06217	0.02653		0.1327	-0.02725	0.03513
0.1328	0.06178	0.02497		0.1328	-0.02664	0.03471
0.1329	0.06219	0.02515		0.1329	-0.02741	0.03538
0.133	0.06078	0.02596		0.133	-0.02737	0.03404
0.1331	0.06059	0.0267		0.1331	-0.02819	0.03462
0.1332	0.06159	0.02677		0.1332	-0.027	0.03424
0.1333	0.06312	0.02507		0.1333	-0.02774	0.0349
0.1334	0.06261	0.02643		0.1334	-0.02895	0.03626
0.1335	0.06129	0.0276		0.1335	-0.02824	0.03561
0.1336	0.06083	0.02671		0.1336	-0.0265	0.03516
0.1337	0.06284	0.02621		0.1337	-0.0268	0.03422
0.1338	0.06055	0.02753		0.1338	-0.02735	0.03459
0.1339	0.05979	0.02673		0.1339	-0.02794	0.03417
0.134	0.06177	0.02688		0.134	-0.02718	0.03543
0.1341	0.05957	0.02713		0.1341	-0.02763	0.03608
0.1342	0.06098	0.02639		0.1342	-0.02557	0.03587
0.1343	0.06133	0.0278		0.1343	-0.02657	0.03624
0.1344	0.06179	0.02718		0.1344	-0.02563	0.03609
0.1345	0.05913	0.02739		0.1345	-0.02576	0.03656
0.1346	0.0595	0.02856		0.1346	-0.02742	0.03606
0.1347	0.05898	0.02839		0.1347	-0.02764	0.03482
0.1348	0.05905	0.02644		0.1348	-0.02652	0.03377
0.1349	0.06066	0.02529		0.1349	-0.02701	0.03453
0.135	0.06164	0.02555		0.135	-0.02712	0.03407
0.1351	0.06125	0.02626		0.1351	-0.02729	0.03281
0.1352	0.06313	0.02552		0.1352	-0.02769	0.03166
0.1353	0.06203	0.02702		0.1353	-0.02793	0.03318
0.1354	0.06019	0.02882		0.1354	-0.02728	0.03434
0.1355	0.06245	0.02731		0.1355	-0.02659	0.03551
0.1356	0.0632	0.02703		0.1356	-0.02566	0.03596
0.1357	0.06023	0.02891		0.1357	-0.02746	0.03566
0.1358	0.06006	0.0291		0.1358	-0.02692	0.03619
0.1359	0.0588	0.02819		0.1359	-0.02728	0.03456
0.136	0.0589	0.02759		0.136	-0.02693	0.03632
0.1361	0.05951	0.02698		0.1361	-0.0267	0.03551
0.1362	0.06006	0.02549		0.1362	-0.02588	0.03643
0.1363	0.05925	0.02683		0.1363	-0.02751	0.03632
0.1364	0.05933	0.0266		0.1364	-0.02778	0.03548
0.1365	0.0575	0.02783		0.1365	-0.02816	0.03405
0.1366	0.05908	0.02682		0.1366	-0.02743	0.03483
0.1367	0.05844	0.0271		0.1367	-0.02717	0.03617
0.1368	0.05693	0.02769		0.1368	-0.02819	0.03557
0.1369	0.0568	0.02929		0.1369	-0.02832	0.03496
0.137	0.05768	0.02701		0.137	-0.0279	0.03481
0.1371	0.05586	0.02723		0.1371	-0.0275	0.03488
0.1372	0.05835	0.02688		0.1372	-0.02631	0.03573
0.1373	0.05867	0.02699		0.1373	-0.02735	0.03463
0.1374	0.06096	0.02613		0.1374	-0.0281	0.03403
0.1375	0.05921	0.02714		0.1375	-0.02801	0.03555
0.1376	0.05792	0.028		0.1376	-0.02683	0.03499
0.1377	0.05911	0.02745		0.1377	-0.02537	0.03538
0.1378	0.05891	0.02746		0.1378	-0.02703	0.03438
0.1379	0.06013	0.02537		0.1379	-0.027	0.03454
0.138	0.05974	0.0258		0.138	-0.0259	0.03613
0.1381	0.06009	0.02476		0.1381	-0.02778	0.03558
0.1382	0.06117	0.0264		0.1382	-0.02815	0.03454
0.1383	0.0594	0.02882		0.1383	-0.02686	0.03484
0.1384	0.06244	0.02682		0.1384	-0.02605	0.03575
0.1385	0.06219	0.02642		0.1385	-0.02698	0.03597
0.1386	0.06341	0.02359		0.1386	-0.02549	0.03675
0.1387	0.0623	0.02408		0.1387	-0.0269	0.03649
0.1388	0.05973	0.02658		0.1388	-0.028	0.03637
0.1389	0.06054	0.02662		0.1389	-0.02751	0.03664
0.139	0.05981	0.02754		0.139	-0.02833	0.03542
0.1391	0.06049	0.02639		0.1391	-0.02711	0.03493
0.1392	0.06103	0.02811		0.1392	-0.02672	0.03654
0.1393	0.05904	0.02725		0.1393	-0.02715	0.03541
0.1394	0.0599	0.0279		0.1394	-0.02654	0.03441
0.1395	0.05893	0.02785		0.1395	-0.02659	0.03448
0.1396	0.06028	0.02732		0.1396	-0.02808	0.03501
0.1397	0.05998	0.02557		0.1397	-0.028	0.03573
0.1398	0.0605	0.02583		0.1398	-0.02754	0.03611
0.1399	0.06087	0.02645		0.1399	-0.02761	0.03561
0.14	0.06253	0.02538		0.14	-0.02772	0.0363
0.1401	0.06034	0.02637		0.1401	-0.02699	0.03695
0.1402	0.06103	0.02635		0.1402	-0.02922	0.03655
0.1403	0.06115	0.0262		0.1403	-0.02729	0.03656
0.1404	0.06173	0.02652		0.1404	-0.02752	0.03618
0.1405	0.06087	0.02648		0.1405	-0.0283	0.0365
0.1406	0.05885	0.02661		0.1406	-0.02607	0.0366
0.1407	0.05769	0.02535		0.1407	-0.02609	0.03428
0.1408	0.05978	0.02529		0.1408	-0.02651	0.0366
0.1409	0.05755	0.02668		0.1409	-0.02702	0.03618
0.141	0.05929	0.02618		0.141	-0.02694	0.03599
0.1411	0.05907	0.02656		0.1411	-0.02728	0.03536
0.1412	0.05893	0.02589		0.1412	-0.0281	0.03421
0.1413	0.06001	0.02652		0.1413	-0.02934	0.03448
0.1414	0.05904	0.02651		0.1414	-0.02875	0.035
0.1415	0.05911	0.02504		0.1415	-0.02886	0.03456
0.1416	0.05818	0.02713		0.1416	-0.02735	0.03401
0.1417	0.05564	0.02752		0.1417	-0.02722	0.03545
0.1418	0.05663	0.02648		0.1418	-0.02818	0.03609
0.1419	0.05897	0.02459		0.1419	-0.02701	0.03564
0.142	0.05751	0.02489		0.142	-0.02735	0.03627
0.1421	0.05962	0.02584		0.1421	-0.02757	0.03663
0.1422	0.05929	0.02651		0.1422	-0.02829	0.03447
0.1423	0.06015	0.02685		0.1423	-0.02744	0.03418
0.1424	0.05925	0.02662		0.1424	-0.02841	0.03366
0.1425	0.05943	0.02481		0.1425	-0.02832	0.03428
0.1426	0.05924	0.02686		0.1426	-0.02783	0.03433
0.1427	0.0607	0.02591		0.1427	-0.02763	0.03442
0.1428	0.06037	0.02563		0.1428	-0.02772	0.03519
0.1429	0.06062	0.02667		0.1429	-0.02733	0.0341
0.143	0.05959	0.02694		0.143	-0.02713	0.03512
0.1431	0.0574	0.0272		0.1431	-0.0281	0.03558
0.1432	0.0581	0.02647		0.1432	-0.02778	0.03589
0.1433	0.05774	0.02602		0.1433	-0.027	0.03489
0.1434	0.05868	0.0256		0.1434	-0.02709	0.03449
0.1435	0.05887	0.02687		0.1435	-0.02813	0.03311
0.1436	0.05893	0.02741		0.1436	-0.02812	0.03424
0.1437	0.05963	0.02554		0.1437	-0.02842	0.03634
0.1438	0.05887	0.02403		0.1438	-0.02803	0.03604
0.1439	0.05698	0.02497		0.1439	-0.0273	0.03484
0.144	0.05609	0.02627		0.144	-0.02686	0.03467
0.1441	0.0567	0.02592		0.1441	-0.02637	0.03389
0.1442	0.05589	0.02765		0.1442	-0.02614	0.03458
0.1443	0.05799	0.02653		0.1443	-0.02758	0.03531
0.1444	0.05965	0.02525		0.1444	-0.02794	0.03429
0.1445	0.05768	0.02588		0.1445	-0.02761	0.03408
0.1446	0.05781	0.02577		0.1446	-0.02592	0.03402
0.1447	0.05951	0.02392		0.1447	-0.02698	0.03312
0.1448	0.05802	0.02467		0.1448	-0.0259	0.03381
0.1449	0.05516	0.02579		0.1449	-0.02708	0.03417
0.145	0.05424	0.02703		0.145	-0.027	0.0364
0.1451	0.0564	0.02472		0.1451	-0.02692	0.03507
0.1452	0.05854	0.02618		0.1452	-0.02886	0.03529
0.1453	0.05801	0.02428		0.1453	-0.02895	0.03396
0.1454	0.05863	0.02633		0.1454	-0.02777	0.03419
0.1455	0.05895	0.02618		0.1455	-0.02852	0.03308
0.1456	0.05662	0.02747		0.1456	-0.02807	0.03317
0.1457	0.05839	0.0264		0.1457	-0.0274	0.03264
0.1458	0.05776	0.02713		0.1458	-0.02701	0.03381
0.1459	0.05873	0.0261		0.1459	-0.02696	0.0345
0.146	0.05932	0.02613		0.146	-0.02799	0.03352
0.1461	0.05797	0.02683		0.1461	-0.02743	0.03454
0.1462	0.0603	0.02595		0.1462	-0.02738	0.03504
0.1463	0.05712	0.0276		0.1463	-0.02763	0.03379
0.1464	0.05684	0.02676		0.1464	-0.02762	0.03349
0.1465	0.05661	0.0266		0.1465	-0.02689	0.03438
0.1466	0.05651	0.02729		0.1466	-0.02719	0.03384
0.1467	0.05831	0.02558		0.1467	-0.02919	0.03371
0.1468	0.05852	0.02601		0.1468	-0.02827	0.03398
0.1469	0.05842	0.02565		0.1469	-0.02746	0.03558
0.147	0.05709	0.02637		0.147	-0.02623	0.03532
0.1471	0.05557	0.02677		0.1471	-0.0264	0.0344
0.1472	0.05782	0.02461		0.1472	-0.02607	0.03439
0.1473	0.05715	0.02649		0.1473	-0.02737	0.03576
0.1474	0.05704	0.02672		0.1474	-0.02746	0.03508
0.1475	0.05748	0.02497		0.1475	-0.0278	0.03442
0.1476	0.05633	0.02858		0.1476	-0.02514	0.03463
0.1477	0.05413	0.03033		0.1477	-0.02575	0.03385
0.1478	0.05776	0.02738		0.1478	-0.02522	0.03448
0.1479	0.05808	0.02667		0.1479	-0.02618	0.0357
0.148	0.05642	0.02638		0.148	-0.02656	0.03623
0.1481	0.05779	0.02474		0.1481	-0.02565	0.03597
0.1482	0.05853	0.02497		0.1482	-0.02537	0.03484
0.1483	0.05849	0.02528		0.1483	-0.02736	0.03336
0.1484	0.0578	0.02565		0.1484	-0.02631	0.03303
0.1485	0.05468	0.02865		0.1485	-0.02698	0.03301
0.1486	0.05556	0.02804		0.1486	-0.02704	0.03354
0.1487	0.05549	0.02723		0.1487	-0.02728	0.0348
0.1488	0.05558	0.02649		0.1488	-0.02665	0.0354
0.1489	0.05717	0.02653		0.1489	-0.02626	0.0353
0.149	0.05655	0.0238		0.149	-0.02656	0.03509
0.1491	0.0577	0.02458		0.1491	-0.02505	0.03524
0.1492	0.05768	0.0258		0.1492	-0.02621	0.03552
0.1493	0.05658	0.02658		0.1493	-0.02699	0.03504
0.1494	0.05988	0.02367		0.1494	-0.02577	0.03544
0.1495	0.05882	0.02433		0.1495	-0.02589	0.03382
0.1496	0.05837	0.02606		0.1496	-0.02754	0.03435
0.1497	0.05884	0.02474		0.1497	-0.02563	0.03444
0.1498	0.05806	0.02567		0.1498	-0.02493	0.03588
0.1499	0.05712	0.02611		0.1499	-0.02548	0.03649
0.15	0.05868	0.0254		0.15	-0.02446	0.0369
0.1501	0.0567	0.0251		0.1501	-0.02596	0.03537
0.1502	0.0558	0.02707		0.1502	-0.02531	0.03602
0.1503	0.05616	0.02682		0.1503	-0.02674	0.03577
0.1504	0.05626	0.02727		0.1504	-0.02818	0.03556
0.1505	0.05789	0.02617		0.1505	-0.02716	0.03596
0.1506	0.05674	0.02688		0.1506	-0.02707	0.0356
0.1507	0.05654	0.02667		0.1507	-0.0276	0.03643
0.1508	0.05561	0.0271		0.1508	-0.02656	0.03506
0.1509	0.058	0.02584		0.1509	-0.02703	0.03543
0.151	0.05726	0.02678		0.151	-0.02741	0.03565
0.1511	0.05621	0.02648		0.1511	-0.02811	0.03607
0.1512	0.05579	0.02763		0.1512	-0.02827	0.03574
0.1513	0.05645	0.02753		0.1513	-0.02607	0.0357
0.1514	0.05711	0.02728		0.1514	-0.02625	0.03568
0.1515	0.05376	0.02883		0.1515	-0.0267	0.03565
0.1516	0.05562	0.02594		0.1516	-0.02755	0.03494
0.1517	0.05396	0.02769		0.1517	-0.02716	0.03539
0.1518	0.05487	0.02778		0.1518	-0.02849	0.03432
0.1519	0.05577	0.02482		0.1519	-0.02898	0.03473
0.152	0.0565	0.02511		0.152	-0.02824	0.03407
0.1521	0.05472	0.02621		0.1521	-0.02932	0.03459
0.1522	0.05431	0.02675		0.1522	-0.02848	0.03469
0.1523	0.05477	0.02879		0.1523	-0.02984	0.03486
0.1524	0.05365	0.02773		0.1524	-0.02857	0.03566
0.1525	0.05483	0.02763		0.1525	-0.02928	0.03566
0.1526	0.05562	0.02675		0.1526	-0.02875	0.03496
0.1527	0.05613	0.0266		0.1527	-0.02763	0.03519
0.1528	0.05646	0.02704		0.1528	-0.02786	0.03622
0.1529	0.05455	0.02787		0.1529	-0.02833	0.03642
0.153	0.05466	0.02664		0.153	-0.02793	0.0359
0.1531	0.055	0.02609		0.1531	-0.02675	0.03515
0.1532	0.0548	0.02615		0.1532	-0.027	0.03477
0.1533	0.05355	0.02744		0.1533	-0.02756	0.03581
0.1534	0.05451	0.0268		0.1534	-0.02787	0.03519
0.1535	0.05269	0.02764		0.1535	-0.0285	0.03453
0.1536	0.05452	0.02502		0.1536	-0.02793	0.03459
0.1537	0.05221	0.02736		0.1537	-0.02756	0.03523
0.1538	0.05481	0.02568		0.1538	-0.02779	0.03359
0.1539	0.05612	0.02606		0.1539	-0.02776	0.03444
0.154	0.05833	0.02634		0.154	-0.0275	0.03512
0.1541	0.05618	0.02669		0.1541	-0.028	0.03551
0.1542	0.05445	0.02645		0.1542	-0.0282	0.03572
0.1543	0.05408	0.02593		0.1543	-0.0273	0.03558
0.1544	0.05401	0.0271		0.1544	-0.02753	0.03491
0.1545	0.05317	0.02866		0.1545	-0.02642	0.035
0.1546	0.05442	0.02842		0.1546	-0.0269	0.03477
0.1547	0.05509	0.02636		0.1547	-0.02836	0.03567
0.1548	0.05618	0.02661		0.1548	-0.02944	0.0346
0.1549	0.05654	0.02629		0.1549	-0.02913	0.03487
0.155	0.05491	0.02559		0.155	-0.02777	0.03594
0.1551	0.05505	0.02512		0.1551	-0.02627	0.03532
0.1552	0.05534	0.02622		0.1552	-0.02555	0.03636
0.1553	0.05463	0.02661		0.1553	-0.02779	0.03489
0.1554	0.05468	0.02707		0.1554	-0.02796	0.03305
0.1555	0.05476	0.02489		0.1555	-0.02659	0.03451
0.1556	0.05228	0.02743		0.1556	-0.02668	0.03502
0.1557	0.05252	0.028		0.1557	-0.0276	0.0353
0.1558	0.05418	0.02657		0.1558	-0.02649	0.03512
0.1559	0.05458	0.02566		0.1559	-0.02706	0.03489
0.156	0.05324	0.02626		0.156	-0.02854	0.03515
0.1561	0.05198	0.02812		0.1561	-0.02731	0.03494
0.1562	0.05338	0.02639		0.1562	-0.02818	0.03527
0.1563	0.05408	0.02759		0.1563	-0.02778	0.03703
0.1564	0.05668	0.0255		0.1564	-0.02663	0.03648
0.1565	0.05472	0.0243		0.1565	-0.02815	0.03543
0.1566	0.05528	0.02563		0.1566	-0.02828	0.03613
0.1567	0.05466	0.02802		0.1567	-0.02701	0.03633
0.1568	0.05428	0.0288		0.1568	-0.02689	0.03559
0.1569	0.05469	0.02798		0.1569	-0.02761	0.03545
0.157	0.05702	0.02511		0.157	-0.02666	0.03525
0.1571	0.05508	0.02483		0.1571	-0.02638	0.0349
0.1572	0.05593	0.02355		0.1572	-0.02679	0.03517
0.1573	0.05338	0.02554		0.1573	-0.02678	0.03416
0.1574	0.05361	0.02683		0.1574	-0.02713	0.03547
0.1575	0.05377	0.02749		0.1575	-0.02658	0.03537
0.1576	0.05477	0.02615		0.1576	-0.02601	0.03394
0.1577	0.0525	0.02702		0.1577	-0.0258	0.03456
0.1578	0.05313	0.02549		0.1578	-0.02662	0.03508
0.1579	0.05381	0.02467		0.1579	-0.02582	0.03615
0.158	0.05297	0.02669		0.158	-0.02624	0.03599
0.1581	0.05207	0.02796		0.1581	-0.02576	0.03645
0.1582	0.05536	0.02503		0.1582	-0.02534	0.03627
0.1583	0.05506	0.02596		0.1583	-0.02644	0.03448
0.1584	0.05574	0.02646		0.1584	-0.02699	0.03432
0.1585	0.05714	0.02511		0.1585	-0.02693	0.03365
0.1586	0.05472	0.02473		0.1586	-0.02696	0.03482
0.1587	0.05383	0.02655		0.1587	-0.02617	0.03432
0.1588	0.053	0.02643		0.1588	-0.02527	0.03461
0.1589	0.05444	0.02459		0.1589	-0.02524	0.03416
0.159	0.05527	0.02524		0.159	-0.02616	0.03389
0.1591	0.05502	0.02553		0.1591	-0.02601	0.03336
0.1592	0.05359	0.02673		0.1592	-0.02679	0.03446
0.1593	0.05448	0.02701		0.1593	-0.02709	0.03465
0.1594	0.0567	0.02617		0.1594	-0.02703	0.03551
0.1595	0.05383	0.02794		0.1595	-0.02639	0.03396
0.1596	0.05486	0.02678		0.1596	-0.02749	0.03518
0.1597	0.05324	0.02897		0.1597	-0.02725	0.03569
0.1598	0.05656	0.02748		0.1598	-0.02711	0.03547
0.1599	0.05402	0.02778		0.1599	-0.02698	0.03555
0.16	0.05335	0.02879		0.16	-0.02737	0.03396
0.1601	0.05476	0.0288		0.1601	-0.02639	0.03438
0.1602	0.05307	0.02706		0.1602	-0.02708	0.03461
0.1603	0.05107	0.0289		0.1603	-0.028	0.03446
0.1604	0.05411	0.02668		0.1604	-0.02641	0.03489
0.1605	0.05634	0.02547		0.1605	-0.02618	0.03518
0.1606	0.05672	0.02574		0.1606	-0.02762	0.03428
0.1607	0.05582	0.02585		0.1607	-0.02719	0.03491
0.1608	0.05481	0.0261		0.1608	-0.02828	0.03363
0.1609	0.05358	0.02634		0.1609	-0.02847	0.0342
0.161	0.05573	0.02566		0.161	-0.02802	0.03359
0.1611	0.05361	0.02604		0.1611	-0.02807	0.03311
0.1612	0.05338	0.02682		0.1612	-0.02864	0.03417
0.1613	0.05547	0.02418		0.1613	-0.02814	0.03378
0.1614	0.05454	0.02432		0.1614	-0.02736	0.03337
0.1615	0.05489	0.02579		0.1615	-0.02742	0.03505
0.1616	0.05643	0.02714		0.1616	-0.02954	0.03332
0.1617	0.05373	0.02828		0.1617	-0.0285	0.03332
0.1618	0.0547	0.02534		0.1618	-0.02601	0.03343
0.1619	0.05604	0.02499		0.1619	-0.02772	0.03198
0.162	0.05658	0.0251		0.162	-0.0272	0.034
0.1621	0.05554	0.02407		0.1621	-0.0273	0.03472
0.1622	0.05535	0.02399		0.1622	-0.02665	0.0346
0.1623	0.05623	0.02392		0.1623	-0.02612	0.03396
0.1624	0.05543	0.02438		0.1624	-0.02754	0.03454
0.1625	0.05555	0.02452		0.1625	-0.02841	0.03308
0.1626	0.05554	0.02502		0.1626	-0.02728	0.03271
0.1627	0.05402	0.02419		0.1627	-0.02733	0.03288
0.1628	0.05457	0.02488		0.1628	-0.02661	0.03238
0.1629	0.05469	0.02568		0.1629	-0.02703	0.0324
0.163	0.05602	0.02442		0.163	-0.02748	0.03293
0.1631	0.05338	0.0258		0.1631	-0.02754	0.03451
0.1632	0.05399	0.0259		0.1632	-0.0271	0.03527
0.1633	0.05363	0.0251		0.1633	-0.02719	0.03497
0.1634	0.05495	0.02407		0.1634	-0.02731	0.03388
0.1635	0.05623	0.0244		0.1635	-0.02695	0.03497
0.1636	0.05283	0.0259		0.1636	-0.02597	0.03501
0.1637	0.05531	0.0251		0.1637	-0.0268	0.03501
0.1638	0.05552	0.02578		0.1638	-0.02646	0.03441
0.1639	0.05535	0.02403		0.1639	-0.02784	0.03393
0.164	0.0556	0.02467		0.164	-0.0286	0.03345
0.1641	0.05456	0.02574		0.1641	-0.02699	0.03506
0.1642	0.05485	0.02706		0.1642	-0.02689	0.03574
0.1643	0.05382	0.02991		0.1643	-0.02666	0.03592
0.1644	0.0539	0.02704		0.1644	-0.0259	0.03546
0.1645	0.05626	0.02434		0.1645	-0.02662	0.03511
0.1646	0.05408	0.0257		0.1646	-0.02633	0.0354
0.1647	0.05354	0.02747		0.1647	-0.02505	0.036
0.1648	0.05429	0.02483		0.1648	-0.02678	0.03525
0.1649	0.05471	0.02625		0.1649	-0.0272	0.03406
0.165	0.05399	0.0258		0.165	-0.02706	0.03491
0.1651	0.05355	0.02525		0.1651	-0.02704	0.03432
0.1652	0.05318	0.02588		0.1652	-0.02824	0.03379
0.1653	0.05203	0.02681		0.1653	-0.02852	0.03405
0.1654	0.05157	0.02683		0.1654	-0.02899	0.03479
0.1655	0.05235	0.02728		0.1655	-0.02665	0.03601
0.1656	0.05343	0.02525		0.1656	-0.02718	0.03478
0.1657	0.05329	0.02572		0.1657	-0.02841	0.03633
0.1658	0.05377	0.02689		0.1658	-0.02631	0.03553
0.1659	0.05351	0.02432		0.1659	-0.0265	0.03607
0.166	0.05295	0.02585		0.166	-0.02934	0.03402
0.1661	0.0519	0.02702		0.1661	-0.02856	0.03469
0.1662	0.05295	0.02518		0.1662	-0.0285	0.0347
0.1663	0.05374	0.02527		0.1663	-0.02827	0.03517
0.1664	0.05324	0.02537		0.1664	-0.0271	0.03492
0.1665	0.05333	0.02568		0.1665	-0.02682	0.03452
0.1666	0.054	0.02639		0.1666	-0.02704	0.03432
0.1667	0.05458	0.02582		0.1667	-0.02525	0.03377
0.1668	0.05539	0.02381		0.1668	-0.02779	0.03348
0.1669	0.05697	0.02331		0.1669	-0.02759	0.0329
0.167	0.0553	0.02421		0.167	-0.02702	0.03365
0.1671	0.0535	0.02516		0.1671	-0.02785	0.03422
0.1672	0.05401	0.02455		0.1672	-0.02879	0.03516
0.1673	0.05469	0.02692		0.1673	-0.02779	0.03462
0.1674	0.05348	0.02634		0.1674	-0.02922	0.03494
0.1675	0.05353	0.02551		0.1675	-0.02749	0.03715
0.1676	0.05267	0.02736		0.1676	-0.02779	0.03354
0.1677	0.05376	0.02552		0.1677	-0.02768	0.03349
0.1678	0.05384	0.02548		0.1678	-0.02815	0.0348
0.1679	0.05246	0.02631		0.1679	-0.0289	0.03569
0.168	0.05283	0.02567		0.168	-0.02864	0.03349
0.1681	0.05323	0.02459		0.1681	-0.02834	0.03416
0.1682	0.0534	0.02428		0.1682	-0.02792	0.03499
0.1683	0.05241	0.02733		0.1683	-0.0279	0.03516
0.1684	0.05292	0.02529		0.1684	-0.02747	0.03522
0.1685	0.0527	0.02637		0.1685	-0.02747	0.03426
0.1686	0.05358	0.02504		0.1686	-0.02809	0.03383
0.1687	0.0544	0.02408		0.1687	-0.0287	0.03396
0.1688	0.05381	0.02475		0.1688	-0.02774	0.0348
0.1689	0.05388	0.02453		0.1689	-0.0267	0.03503
0.169	0.05176	0.02662		0.169	-0.02682	0.03379
0.1691	0.05279	0.02664		0.1691	-0.02715	0.03468
0.1692	0.054	0.02596		0.1692	-0.02792	0.03464
0.1693	0.05318	0.02523		0.1693	-0.02804	0.03408
0.1694	0.05107	0.02508		0.1694	-0.02857	0.03407
0.1695	0.05207	0.02549		0.1695	-0.02851	0.03497
0.1696	0.05133	0.02704		0.1696	-0.02785	0.03387
0.1697	0.05216	0.02384		0.1697	-0.02871	0.03452
0.1698	0.05375	0.02393		0.1698	-0.02915	0.03332
0.1699	0.05148	0.02564		0.1699	-0.02731	0.03498
0.17	0.05045	0.02745		0.17	-0.02775	0.03339
0.1701	0.05208	0.02566		0.1701	-0.02655	0.03412
0.1702	0.05028	0.02696		0.1702	-0.027	0.03369
0.1703	0.05196	0.02703		0.1703	-0.02828	0.0347
0.1704	0.054	0.02499		0.1704	-0.02757	0.0354
0.1705	0.05131	0.0272		0.1705	-0.02628	0.03455
0.1706	0.05318	0.0257		0.1706	-0.02664	0.03538
0.1707	0.05517	0.02453		0.1707	-0.02622	0.03478
0.1708	0.05294	0.0235		0.1708	-0.0267	0.03558
0.1709	0.04964	0.02626		0.1709	-0.02664	0.03592
0.171	0.05124	0.0243		0.171	-0.02714	0.03517
0.1711	0.05321	0.02251		0.1711	-0.02741	0.03427
0.1712	0.053	0.02364		0.1712	-0.02716	0.03341
0.1713	0.05168	0.02387		0.1713	-0.02722	0.03448
0.1714	0.05109	0.02421		0.1714	-0.02714	0.0347
0.1715	0.04978	0.02536		0.1715	-0.02616	0.03511
0.1716	0.05298	0.02218		0.1716	-0.0265	0.03458
0.1717	0.05415	0.02437		0.1717	-0.02815	0.03461
0.1718	0.05213	0.02624		0.1718	-0.02766	0.03404
0.1719	0.0533	0.02406		0.1719	-0.02795	0.03397
0.172	0.05276	0.02323		0.172	-0.02835	0.03511
0.1721	0.05422	0.02228		0.1721	-0.02796	0.03424
0.1722	0.05047	0.02431		0.1722	-0.02841	0.03425
0.1723	0.05093	0.02413		0.1723	-0.02919	0.03406
0.1724	0.05114	0.02485		0.1724	-0.02959	0.03516
0.1725	0.0519	0.02334		0.1725	-0.0295	0.03464
0.1726	0.05422	0.02355		0.1726	-0.02843	0.03566
0.1727	0.05287	0.02388		0.1727	-0.0276	0.03558
0.1728	0.05097	0.02683		0.1728	-0.02829	0.0364
0.1729	0.05142	0.027		0.1729	-0.02864	0.03551
0.173	0.05042	0.02672		0.173	-0.02806	0.03471
0.1731	0.0536	0.02363		0.1731	-0.02688	0.03486
0.1732	0.05346	0.02369		0.1732	-0.02631	0.03533
0.1733	0.05065	0.02489		0.1733	-0.02671	0.03449
0.1734	0.05099	0.02672		0.1734	-0.02675	0.03481
0.1735	0.04875	0.02881		0.1735	-0.0275	0.03429
0.1736	0.0502	0.02565		0.1736	-0.02813	0.03437
0.1737	0.04941	0.02602		0.1737	-0.02763	0.0348
0.1738	0.0502	0.0254		0.1738	-0.02737	0.03584
0.1739	0.05133	0.02601		0.1739	-0.02765	0.03524
0.174	0.04902	0.02723		0.174	-0.0281	0.03555
0.1741	0.04839	0.02755		0.1741	-0.02787	0.03528
0.1742	0.04948	0.0254		0.1742	-0.02851	0.03481
0.1743	0.05114	0.02503		0.1743	-0.02687	0.03354
0.1744	0.0467	0.02877		0.1744	-0.02824	0.03409
0.1745	0.04868	0.02707		0.1745	-0.02847	0.03497
0.1746	0.04965	0.02472		0.1746	-0.02707	0.03534
0.1747	0.04864	0.02585		0.1747	-0.02819	0.03521
0.1748	0.05025	0.02604		0.1748	-0.02668	0.036
0.1749	0.05016	0.02581		0.1749	-0.02703	0.03559
0.175	0.04926	0.02753		0.175	-0.02774	0.03538
0.1751	0.05045	0.02828		0.1751	-0.02762	0.03532
0.1752	0.05005	0.02501		0.1752	-0.02692	0.03538
0.1753	0.04846	0.0266		0.1753	-0.02796	0.03467
0.1754	0.04772	0.02604		0.1754	-0.02787	0.03554
0.1755	0.04997	0.02483		0.1755	-0.02861	0.03426
0.1756	0.05087	0.02426		0.1756	-0.02667	0.03585
0.1757	0.05124	0.02539		0.1757	-0.02981	0.03534
0.1758	0.05043	0.02399		0.1758	-0.03039	0.03625
0.1759	0.05016	0.02359		0.1759	-0.029	0.03693
0.176	0.04939	0.02575		0.176	-0.03047	0.03614
0.1761	0.0506	0.02521		0.1761	-0.0299	0.03644
0.1762	0.0525	0.02511		0.1762	-0.02883	0.03612
0.1763	0.05099	0.02565		0.1763	-0.02812	0.03538
0.1764	0.05039	0.02437		0.1764	-0.02648	0.03575
0.1765	0.04862	0.025		0.1765	-0.02839	0.03593
0.1766	0.04999	0.02512		0.1766	-0.02956	0.0358
0.1767	0.05072	0.02462		0.1767	-0.02994	0.0357
0.1768	0.04985	0.02683		0.1768	-0.0288	0.0354
0.1769	0.05169	0.02693		0.1769	-0.0287	0.03548
0.177	0.05107	0.0254		0.177	-0.0289	0.03506
0.1771	0.04854	0.02773		0.1771	-0.02975	0.03467
0.1772	0.04889	0.02698		0.1772	-0.02975	0.03548
0.1773	0.04986	0.02519		0.1773	-0.02897	0.03593
0.1774	0.05075	0.02506		0.1774	-0.02742	0.03552
0.1775	0.05152	0.0247		0.1775	-0.02834	0.03656
0.1776	0.05175	0.02497		0.1776	-0.02904	0.03705
0.1777	0.05033	0.02535		0.1777	-0.02917	0.03561
0.1778	0.04904	0.02726		0.1778	-0.02966	0.0354
0.1779	0.05124	0.02493		0.1779	-0.02966	0.03662
0.178	0.04862	0.02666		0.178	-0.0296	0.03676
0.1781	0.04918	0.02646		0.1781	-0.0293	0.03628
0.1782	0.04861	0.02609		0.1782	-0.02971	0.03731
0.1783	0.0509	0.02347		0.1783	-0.02985	0.03589
0.1784	0.04997	0.02524		0.1784	-0.02908	0.03557
0.1785	0.04966	0.02564		0.1785	-0.02829	0.03477
0.1786	0.05085	0.02636		0.1786	-0.02828	0.03434
0.1787	0.04967	0.02554		0.1787	-0.0301	0.03538
0.1788	0.05044	0.02506		0.1788	-0.03029	0.03425
0.1789	0.04917	0.02756		0.1789	-0.03015	0.03528
0.179	0.05099	0.02422		0.179	-0.03094	0.03535
0.1791	0.05042	0.02527		0.1791	-0.0314	0.03354
0.1792	0.04916	0.02444		0.1792	-0.03033	0.03433
0.1793	0.05109	0.02211		0.1793	-0.03064	0.03451
0.1794	0.05015	0.02394		0.1794	-0.03228	0.0355
0.1795	0.04878	0.02563		0.1795	-0.03109	0.03529
0.1796	0.04899	0.02491		0.1796	-0.03025	0.03562
0.1797	0.04863	0.02573		0.1797	-0.03009	0.0351
0.1798	0.04889	0.0244		0.1798	-0.0305	0.03441
0.1799	0.04999	0.02511		0.1799	-0.03137	0.03465
0.18	0.0492	0.02343		0.18	-0.0307	0.03532
0.1801	0.04919	0.02541		0.1801	-0.02931	0.03311
0.1802	0.04871	0.02541		0.1802	-0.02919	0.03378
0.1803	0.05015	0.02442		0.1803	-0.02867	0.03319
0.1804	0.0507	0.02346		0.1804	-0.02944	0.03311
0.1805	0.04938	0.02537		0.1805	-0.0305	0.03464
0.1806	0.05101	0.024		0.1806	-0.03188	0.03471
0.1807	0.05058	0.0241		0.1807	-0.03169	0.03437
0.1808	0.04848	0.02475		0.1808	-0.03147	0.03383
0.1809	0.04958	0.02577		0.1809	-0.03124	0.03471
0.181	0.05108	0.02496		0.181	-0.0302	0.03585
0.1811	0.04987	0.02492		0.1811	-0.03043	0.03498
0.1812	0.04933	0.02329		0.1812	-0.02917	0.03508
0.1813	0.05026	0.02569		0.1813	-0.0287	0.03454
0.1814	0.05096	0.02363		0.1814	-0.02937	0.0358
0.1815	0.05058	0.02428		0.1815	-0.03009	0.03438
0.1816	0.05016	0.02384		0.1816	-0.02913	0.0343
0.1817	0.04813	0.02373		0.1817	-0.02866	0.03454
0.1818	0.04717	0.02447		0.1818	-0.02842	0.0353
0.1819	0.048	0.02571		0.1819	-0.02942	0.03373
0.182	0.04749	0.02587		0.182	-0.02897	0.03427
0.1821	0.04804	0.02756		0.1821	-0.02969	0.03344
0.1822	0.04897	0.02645		0.1822	-0.02873	0.03432
0.1823	0.04964	0.02643		0.1823	-0.02896	0.03546
0.1824	0.04857	0.02648		0.1824	-0.02928	0.03616
0.1825	0.04772	0.02711		0.1825	-0.02933	0.0353
0.1826	0.05141	0.02344		0.1826	-0.02842	0.03506
0.1827	0.05145	0.02283		0.1827	-0.02953	0.03504
0.1828	0.05119	0.02332		0.1828	-0.03024	0.03588
0.1829	0.04891	0.02472		0.1829	-0.02866	0.03658
0.183	0.04807	0.02448		0.183	-0.03095	0.03651
0.1831	0.04897	0.02406		0.1831	-0.03223	0.03402
0.1832	0.0491	0.02472		0.1832	-0.03197	0.03424
0.1833	0.04816	0.02484		0.1833	-0.0305	0.03516
0.1834	0.04834	0.0243		0.1834	-0.02967	0.03432
0.1835	0.04826	0.02414		0.1835	-0.03029	0.0344
0.1836	0.04729	0.02506		0.1836	-0.03037	0.03422
0.1837	0.04905	0.0248		0.1837	-0.03065	0.0352
0.1838	0.04758	0.02638		0.1838	-0.03066	0.03575
0.1839	0.04648	0.027		0.1839	-0.03165	0.03513
0.184	0.04686	0.02633		0.184	-0.03008	0.0351
0.1841	0.04801	0.02681		0.1841	-0.03046	0.03479
0.1842	0.04779	0.0273		0.1842	-0.03124	0.03444
0.1843	0.05017	0.02569		0.1843	-0.03062	0.03511
0.1844	0.04939	0.02485		0.1844	-0.02957	0.03469
0.1845	0.04824	0.02548		0.1845	-0.02838	0.03528
0.1846	0.04978	0.02461		0.1846	-0.03042	0.03329
0.1847	0.05035	0.02469		0.1847	-0.02966	0.03407
0.1848	0.04854	0.02556		0.1848	-0.02947	0.03412
0.1849	0.04771	0.02485		0.1849	-0.02958	0.03463
0.185	0.04743	0.02525		0.185	-0.03083	0.03281
0.1851	0.0478	0.02593		0.1851	-0.03185	0.03362
0.1852	0.04721	0.02594		0.1852	-0.031	0.03262
0.1853	0.04879	0.02521		0.1853	-0.03035	0.03354
0.1854	0.04886	0.0238		0.1854	-0.0315	0.03363
0.1855	0.05026	0.02235		0.1855	-0.03054	0.0332
0.1856	0.05124	0.02313		0.1856	-0.02959	0.03377
0.1857	0.05092	0.02487		0.1857	-0.02904	0.03375
0.1858	0.04877	0.02477		0.1858	-0.03025	0.03289
0.1859	0.05002	0.02429		0.1859	-0.03025	0.03323
0.186	0.05059	0.02347		0.186	-0.0296	0.03466
0.1861	0.05029	0.02326		0.1861	-0.02886	0.03349
0.1862	0.0509	0.0223		0.1862	-0.02993	0.03334
0.1863	0.05046	0.02344		0.1863	-0.02891	0.03302
0.1864	0.04934	0.02442		0.1864	-0.02888	0.03311
0.1865	0.04836	0.02295		0.1865	-0.02815	0.0337
0.1866	0.0481	0.02381		0.1866	-0.02766	0.03485
0.1867	0.04988	0.02308		0.1867	-0.02784	0.03537
0.1868	0.0498	0.02329		0.1868	-0.02844	0.03603
0.1869	0.0506	0.0245		0.1869	-0.02831	0.03504
0.187	0.04995	0.02397		0.187	-0.02969	0.0343
0.1871	0.04937	0.02362		0.1871	-0.02864	0.03282
0.1872	0.04915	0.02369		0.1872	-0.02784	0.03319
0.1873	0.04908	0.02481		0.1873	-0.02837	0.03433
0.1874	0.05045	0.02406		0.1874	-0.02964	0.03512
0.1875	0.04919	0.02583		0.1875	-0.02949	0.03454
0.1876	0.04838	0.02499		0.1876	-0.02895	0.03279
0.1877	0.04876	0.02458		0.1877	-0.02942	0.03305
0.1878	0.04982	0.02421		0.1878	-0.02895	0.03425
0.1879	0.04972	0.025		0.1879	-0.02846	0.03358
0.188	0.04816	0.02683		0.188	-0.02822	0.03413
0.1881	0.04877	0.02721		0.1881	-0.02707	0.03444
0.1882	0.0491	0.02723		0.1882	-0.02805	0.03432
0.1883	0.04855	0.02609		0.1883	-0.0278	0.03509
0.1884	0.04873	0.02566		0.1884	-0.02967	0.03519
0.1885	0.04827	0.02542		0.1885	-0.02931	0.03564
0.1886	0.04956	0.02689		0.1886	-0.02963	0.03602
0.1887	0.0477	0.02696		0.1887	-0.03131	0.03433
0.1888	0.04701	0.02717		0.1888	-0.03089	0.03473
0.1889	0.04736	0.02793		0.1889	-0.03106	0.03502
0.189	0.04739	0.02718		0.189	-0.02997	0.03545
0.1891	0.04805	0.0261		0.1891	-0.02917	0.03469
0.1892	0.04809	0.02526		0.1892	-0.02812	0.03493
0.1893	0.04907	0.02405		0.1893	-0.02794	0.03488
0.1894	0.0499	0.02412		0.1894	-0.02905	0.03366
0.1895	0.05007	0.02405		0.1895	-0.02763	0.03278
0.1896	0.05143	0.02235		0.1896	-0.02872	0.03254
0.1897	0.04822	0.02518		0.1897	-0.03007	0.03267
0.1898	0.04795	0.02538		0.1898	-0.02961	0.03329
0.1899	0.04801	0.02427		0.1899	-0.03057	0.03347
0.19	0.04912	0.02455		0.19	-0.03051	0.03353
0.1901	0.04609	0.02603		0.1901	-0.03026	0.03299
0.1902	0.04736	0.0248		0.1902	-0.02957	0.03348
0.1903	0.04822	0.02414		0.1903	-0.02964	0.03395
0.1904	0.04846	0.02541		0.1904	-0.03126	0.03471
0.1905	0.05057	0.02565		0.1905	-0.0308	0.03287
0.1906	0.04971	0.02547		0.1906	-0.03071	0.03289
0.1907	0.04699	0.0254		0.1907	-0.03035	0.0336
0.1908	0.04744	0.02562		0.1908	-0.02976	0.03294
0.1909	0.04863	0.02565		0.1909	-0.02893	0.03428
0.191	0.04939	0.02581		0.191	-0.0289	0.03395
0.1911	0.04837	0.02632		0.1911	-0.02994	0.03618
0.1912	0.04903	0.0268		0.1912	-0.02914	0.0361
0.1913	0.04972	0.0264		0.1913	-0.03036	0.0354
0.1914	0.0496	0.02514		0.1914	-0.03032	0.03511
0.1915	0.04907	0.02518		0.1915	-0.02964	0.03411
0.1916	0.04759	0.02714		0.1916	-0.02965	0.03293
0.1917	0.04943	0.0249		0.1917	-0.02966	0.03323
0.1918	0.04815	0.02506		0.1918	-0.02891	0.03455
0.1919	0.04777	0.02478		0.1919	-0.03	0.03372
0.192	0.05004	0.02292		0.192	-0.03057	0.03313
0.1921	0.05027	0.02266		0.1921	-0.03066	0.03365
0.1922	0.04983	0.02296		0.1922	-0.02966	0.03385
0.1923	0.05023	0.02306		0.1923	-0.02933	0.03348
0.1924	0.05157	0.02247		0.1924	-0.03048	0.03296
0.1925	0.04891	0.02563		0.1925	-0.03037	0.03303
0.1926	0.04843	0.0247		0.1926	-0.02958	0.03309
0.1927	0.04758	0.02471		0.1927	-0.03057	0.03304
0.1928	0.05031	0.02304		0.1928	-0.02971	0.03351
0.1929	0.05026	0.02296		0.1929	-0.02848	0.03446
0.193	0.04982	0.02339		0.193	-0.02909	0.03322
0.1931	0.05034	0.02324		0.1931	-0.02933	0.03469
0.1932	0.04823	0.02654		0.1932	-0.02906	0.0345
0.1933	0.0481	0.02588		0.1933	-0.02946	0.03511
0.1934	0.04947	0.02396		0.1934	-0.0296	0.03473
0.1935	0.04748	0.02533		0.1935	-0.02847	0.03539
0.1936	0.04698	0.02547		0.1936	-0.03081	0.03475
0.1937	0.04806	0.02461		0.1937	-0.03013	0.03503
0.1938	0.04859	0.025		0.1938	-0.03032	0.03385
0.1939	0.04798	0.02498		0.1939	-0.03077	0.03297
0.194	0.04827	0.02469		0.194	-0.03188	0.03472
0.1941	0.04981	0.02382		0.1941	-0.03181	0.0332
0.1942	0.04953	0.02322		0.1942	-0.0306	0.03251
0.1943	0.04862	0.02435		0.1943	-0.03108	0.03475
0.1944	0.04712	0.02502		0.1944	-0.02931	0.03428
0.1945	0.04894	0.0234		0.1945	-0.03022	0.03453
0.1946	0.04997	0.0236		0.1946	-0.03079	0.03284
0.1947	0.0493	0.02461		0.1947	-0.02991	0.03384
0.1948	0.04813	0.02298		0.1948	-0.03103	0.03491
0.1949	0.04768	0.02274		0.1949	-0.03115	0.03431
0.195	0.04801	0.02342		0.195	-0.03191	0.03469
0.1951	0.04628	0.02368		0.1951	-0.02999	0.03523
0.1952	0.04846	0.02246		0.1952	-0.02952	0.03524
0.1953	0.04787	0.02338		0.1953	-0.02982	0.03473
0.1954	0.04723	0.02404		0.1954	-0.02911	0.03491
0.1955	0.04904	0.02402		0.1955	-0.0293	0.035
0.1956	0.0494	0.02302		0.1956	-0.02844	0.03616
0.1957	0.04789	0.02366		0.1957	-0.02838	0.03518
0.1958	0.04669	0.02433		0.1958	-0.02888	0.03484
0.1959	0.048	0.02329		0.1959	-0.02894	0.03524
0.196	0.05149	0.02224		0.196	-0.02781	0.03483
0.1961	0.05259	0.02126		0.1961	-0.02777	0.03487
0.1962	0.05184	0.02207		0.1962	-0.02877	0.0342
0.1963	0.04923	0.02415		0.1963	-0.03056	0.03426
0.1964	0.04773	0.02432		0.1964	-0.02911	0.03434
0.1965	0.04822	0.02492		0.1965	-0.02993	0.03337
0.1966	0.04753	0.02278		0.1966	-0.02977	0.03361
0.1967	0.04971	0.02232		0.1967	-0.0293	0.03381
0.1968	0.04667	0.0233		0.1968	-0.02962	0.03426
0.1969	0.04747	0.02246		0.1969	-0.03166	0.03361
0.197	0.04913	0.02306		0.197	-0.0298	0.03395
0.1971	0.04845	0.02323		0.1971	-0.03011	0.03442
0.1972	0.04853	0.02289		0.1972	-0.02991	0.03443
0.1973	0.04767	0.02446		0.1973	-0.03129	0.03397
0.1974	0.04841	0.02419		0.1974	-0.03213	0.03389
0.1975	0.05001	0.02404		0.1975	-0.03168	0.03248
0.1976	0.04924	0.02331		0.1976	-0.0301	0.03321
0.1977	0.04928	0.02389		0.1977	-0.03118	0.03373
0.1978	0.04947	0.02328		0.1978	-0.03117	0.03381
0.1979	0.04926	0.02204		0.1979	-0.03097	0.03552
0.198	0.04882	0.02273		0.198	-0.02977	0.03448
0.1981	0.04876	0.02263		0.1981	-0.03048	0.03454
0.1982	0.04895	0.02235		0.1982	-0.0302	0.03467
0.1983	0.04899	0.0242		0.1983	-0.0298	0.03538
0.1984	0.04773	0.02573		0.1984	-0.03092	0.03529
0.1985	0.04952	0.02545		0.1985	-0.03066	0.03474
0.1986	0.04926	0.02425		0.1986	-0.02942	0.03497
0.1987	0.05119	0.0224		0.1987	-0.02966	0.03386
0.1988	0.05048	0.02289		0.1988	-0.0296	0.03354
0.1989	0.0504	0.02309		0.1989	-0.02888	0.03351
0.199	0.04916	0.02339		0.199	-0.03015	0.03454
0.1991	0.04892	0.02269		0.1991	-0.02954	0.03502
0.1992	0.04782	0.0237		0.1992	-0.0291	0.03448
0.1993	0.04948	0.02211		0.1993	-0.02991	0.0347
0.1994	0.05078	0.02196		0.1994	-0.02925	0.03355
0.1995	0.05152	0.02221		0.1995	-0.02904	0.03423
0.1996	0.05084	0.02321		0.1996	-0.02805	0.03436
0.1997	0.05034	0.02168		0.1997	-0.02887	0.0338
0.1998	0.05002	0.02199		0.1998	-0.0294	0.03523
[truncated: 98,002 more rows]

## Sheet: Fig 1h
5um/s				10um/s				20um/s				50um/s						Arranged in xyxy…
P6_5_5_0000Ind_Ext	P6_5_5_0000Force_Ext	P6_5_5_0000Ind_Ret	P6_5_5_0000Force_Ret	P6_5_10_0000Ind_Ext	P6_5_10_0000Force_Ext	P6_5_10_0000Ind_Ret	P6_5_10_0000Force_Ret	P6_5_20_0000Ind_Ext	P6_5_20_0000Force_Ext	P6_5_20_0000Ind_Ret	P6_5_20_0000Force_Ret	P6_5_50_0000Ind_Ext	P6_5_50_0000Force_Ext	P6_5_50_0000Ind_Ret	P6_5_50_0000Force_Ret
-9.62029e-06	-4.62125e-11	3.66314e-07	2.02272e-09	-9.64042e-06	3.11279e-10	3.26456e-07	2.2883e-09	-9.68962e-06	2.10162e-10	2.68413e-07	2.19291e-09	-9.69416e-06	1.77944e-10	2.1046e-07	2.18249e-09
-9.61964e-06	-7.08891e-11	3.66578e-07	2.00769e-09	-9.63941e-06	3.19285e-10	3.26962e-07	2.31184e-09	-9.68763e-06	2.02791e-10	2.70068e-07	2.21846e-09	-9.69187e-06	1.93083e-10	2.15471e-07	2.24138e-09
-9.61915e-06	-6.59222e-11	3.66771e-07	2.00161e-09	-9.63834e-06	3.12997e-10	3.27521e-07	2.31482e-09	-9.68567e-06	1.92143e-10	2.71661e-07	2.23453e-09	-9.68972e-06	1.89068e-10	2.20386e-07	2.28807e-09
-9.61876e-06	-4.24344e-11	3.66864e-07	2.00964e-09	-9.63725e-06	3.0338e-10	3.27943e-07	2.33044e-09	-9.68392e-06	2.01813e-10	2.72976e-07	2.27426e-09	-9.68813e-06	1.87086e-10	2.24931e-07	2.33547e-09
-9.61815e-06	-5.91583e-11	3.67002e-07	2.00589e-09	-9.63632e-06	3.19258e-10	3.2827e-07	2.35031e-09	-9.68223e-06	1.9999e-10	2.74354e-07	2.27085e-09	-9.68711e-06	2.16518e-10	2.29468e-07	2.27214e-09
-9.61763e-06	-5.99248e-11	3.67202e-07	1.98661e-09	-9.63538e-06	3.29826e-10	3.28746e-07	2.3298e-09	-9.68078e-06	2.22712e-10	2.75711e-07	2.23368e-09	-9.68605e-06	2.29914e-10	2.33328e-07	2.17007e-09
-9.61716e-06	-5.07567e-11	3.67487e-07	1.94832e-09	-9.63446e-06	3.42587e-10	3.29358e-07	2.27073e-09	-9.67931e-06	2.2361e-10	2.76959e-07	2.17315e-09	-9.68465e-06	2.30416e-10	2.36168e-07	2.05338e-09
-9.61656e-06	-6.63449e-11	3.67659e-07	1.92613e-09	-9.63338e-06	3.23274e-10	3.29863e-07	2.21646e-09	-9.67793e-06	2.28947e-10	2.77898e-07	2.12113e-09	-9.68265e-06	2.15144e-10	2.37752e-07	1.94841e-09
-9.61607e-06	-6.26723e-11	3.67751e-07	1.91416e-09	-9.63235e-06	3.11993e-10	3.30264e-07	2.16568e-09	-9.67659e-06	2.31933e-10	2.78552e-07	2.07022e-09	-9.68011e-06	2.07403e-10	2.38303e-07	1.82259e-09
-9.61565e-06	-4.60805e-11	3.67933e-07	1.88219e-09	-9.63143e-06	3.17277e-10	3.30547e-07	2.12103e-09	-9.67519e-06	2.22236e-10	2.79143e-07	1.97962e-09	-9.67715e-06	2.22806e-10	2.37822e-07	1.69583e-09
-9.61507e-06	-5.68069e-11	3.68162e-07	1.8373e-09	-9.63048e-06	3.16061e-10	3.30797e-07	2.06692e-09	-9.67393e-06	2.37005e-10	2.79392e-07	1.90002e-09	-9.67373e-06	2.36757e-10	2.36577e-07	1.54399e-09
-9.61455e-06	-5.88415e-11	3.68278e-07	1.80866e-09	-9.62966e-06	3.36273e-10	3.30903e-07	2.02388e-09	-9.67257e-06	2.38432e-10	2.79244e-07	1.84316e-09	-9.66992e-06	2.39636e-10	2.34697e-07	1.36996e-09
-9.61398e-06	-6.79037e-11	3.6839e-07	1.77672e-09	-9.62865e-06	3.2235e-10	3.30883e-07	1.98848e-09	-9.67127e-06	2.59304e-10	2.78883e-07	1.77986e-09	-9.66577e-06	2.22067e-10	2.31985e-07	1.23791e-09
-9.6136e-06	-4.53933e-11	3.6843e-07	1.75392e-09	-9.62767e-06	3.1194e-10	3.30866e-07	1.93838e-09	-9.66976e-06	2.49291e-10	2.78177e-07	1.73713e-09	-9.66164e-06	2.35409e-10	2.28863e-07	1.10097e-09
-9.61303e-06	-5.56447e-11	3.68451e-07	1.73033e-09	-9.62677e-06	3.17541e-10	3.30895e-07	1.86599e-09	-9.66815e-06	2.34918e-10	2.77473e-07	1.65695e-09	-9.65734e-06	2.3245e-10	2.25453e-07	9.63082e-10
-9.61255e-06	-4.92507e-11	3.6838e-07	1.71934e-09	-9.62592e-06	3.29985e-10	3.30657e-07	1.82847e-09	-9.66664e-06	2.49291e-10	2.76531e-07	1.5868e-09	-9.65287e-06	2.12688e-10	2.21738e-07	8.44982e-10
-9.61194e-06	-6.84057e-11	3.68282e-07	1.70943e-09	-9.62502e-06	3.3482e-10	3.30346e-07	1.79164e-09	-9.66489e-06	2.32408e-10	2.75441e-07	1.51441e-09	-9.64829e-06	1.97971e-10	2.17895e-07	7.23501e-10
-9.61149e-06	-5.66749e-11	3.68232e-07	1.68705e-09	-9.62401e-06	3.19205e-10	3.29882e-07	1.7704e-09	-9.66319e-06	2.38221e-10	2.74125e-07	1.45797e-09	-9.64374e-06	2.19478e-10	2.13826e-07	6.19351e-10
-9.61096e-06	-6.04268e-11	3.6817e-07	1.66332e-09	-9.6232e-06	3.39444e-10	3.29482e-07	1.72676e-09	-9.66135e-06	2.28102e-10	2.72618e-07	1.41457e-09	-9.6389e-06	2.25501e-10	2.09637e-07	5.1433e-10
-9.61054e-06	-4.48386e-11	3.68116e-07	1.63445e-09	-9.62213e-06	3.15163e-10	3.291e-07	1.6694e-09	-9.65949e-06	2.24192e-10	2.71228e-07	1.33248e-09	-9.63386e-06	2.30125e-10	2.05441e-07	3.91686e-10
-9.61002e-06	-4.6186e-11	3.68044e-07	1.60541e-09	-9.62124e-06	3.22402e-10	3.2863e-07	1.61848e-09	-9.65766e-06	2.33967e-10	2.69881e-07	1.22804e-09	-9.62865e-06	2.3105e-10	2.01098e-07	2.81328e-10
-9.60949e-06	-5.17607e-11	3.67807e-07	1.60256e-09	-9.62029e-06	3.20553e-10	3.2795e-07	1.59658e-09	-9.65577e-06	2.41471e-10	2.68127e-07	1.18555e-09	-9.6232e-06	1.93691e-10	1.96567e-07	1.94933e-10
-9.60885e-06	-7.59353e-11	3.67599e-07	1.59149e-09	-9.61947e-06	3.43961e-10	3.27122e-07	1.5937e-09	-9.65382e-06	2.43954e-10	2.66336e-07	1.14125e-09	-9.6181e-06	2.06082e-10	1.91919e-07	1.23967e-10
-9.60841e-06	-6.29102e-11	3.67459e-07	1.56509e-09	-9.61852e-06	3.44516e-10	3.26379e-07	1.5681e-09	-9.65179e-06	2.36319e-10	2.64573e-07	1.08521e-09	-9.61314e-06	2.20138e-10	1.87272e-07	4.77974e-11
-9.60794e-06	-5.68069e-11	3.67354e-07	1.52903e-09	-9.61762e-06	3.53605e-10	3.2574e-07	1.51743e-09	-9.6498e-06	2.4007e-10	2.62715e-07	1.04185e-09	-9.60821e-06	2.15409e-10	1.82614e-07	-3.49253e-11
-9.60743e-06	-5.80488e-11	3.67126e-07	1.51252e-09	-9.61652e-06	3.29166e-10	3.25205e-07	1.44237e-09	-9.64774e-06	2.32012e-10	2.60893e-07	9.89408e-10	-9.60339e-06	2.11472e-10	1.77761e-07	-9.37636e-11
-9.60702e-06	-4.19059e-11	3.66731e-07	1.52319e-09	-9.61565e-06	3.4663e-10	3.24487e-07	1.39523e-09	-9.64581e-06	2.51642e-10	2.58983e-07	9.51151e-10	-9.5987e-06	2.26981e-10	1.72961e-07	-1.69643e-10
-9.60646e-06	-5.14966e-11	3.6642e-07	1.51614e-09	-9.61459e-06	3.30962e-10	3.236e-07	1.37452e-09	-9.64369e-06	2.37692e-10	2.57048e-07	9.17174e-10	-9.59386e-06	2.16016e-10	1.68089e-07	-2.32841e-10
-9.60594e-06	-5.41914e-11	3.66072e-07	1.51331e-09	-9.61356e-06	3.22534e-10	3.22637e-07	1.36358e-09	-9.64169e-06	2.46279e-10	2.55138e-07	8.79578e-10	-9.5891e-06	2.27589e-10	1.6327e-07	-3.01323e-10
-9.60545e-06	-5.23682e-11	3.6585e-07	1.48514e-09	-9.61263e-06	3.31993e-10	3.21836e-07	1.32088e-09	-9.63957e-06	2.33386e-10	2.53323e-07	8.26024e-10	-9.58411e-06	2.10944e-10	1.58312e-07	-3.41825e-10
-9.60485e-06	-7.04399e-11	3.65563e-07	1.4666e-09	-9.61173e-06	3.48136e-10	3.20837e-07	1.31135e-09	-9.63762e-06	2.49714e-10	2.51425e-07	7.88876e-10	-9.57903e-06	1.89411e-10	1.53461e-07	-4.02698e-10
-9.60445e-06	-5.26854e-11	3.65237e-07	1.45281e-09	-9.61074e-06	3.47845e-10	3.19981e-07	1.27404e-09	-9.63558e-06	2.51484e-10	2.49458e-07	7.65626e-10	-9.57404e-06	2.01565e-10	1.48423e-07	-4.33689e-10
-9.60395e-06	-5.26589e-11	3.64924e-07	1.43466e-09	-9.60972e-06	3.45045e-10	3.19066e-07	1.24593e-09	-9.63354e-06	2.50691e-10	2.47662e-07	7.13234e-10	-9.56895e-06	2.09966e-10	1.43491e-07	-4.87719e-10
-9.60345e-06	-5.14966e-11	3.64679e-07	1.40211e-09	-9.60867e-06	3.36379e-10	3.18011e-07	1.24202e-09	-9.6315e-06	2.50057e-10	2.45933e-07	6.5075e-10	-9.56378e-06	2.19636e-10	1.38407e-07	-5.18842e-10
-9.60286e-06	-6.87491e-11	3.64321e-07	1.38831e-09	-9.60776e-06	3.53843e-10	3.17184e-07	1.19634e-09	-9.6294e-06	2.36715e-10	2.44074e-07	6.13603e-10	-9.55858e-06	2.29121e-10	1.33448e-07	-5.77813e-10
-9.60226e-06	-8.62394e-11	3.63963e-07	1.37257e-09	-9.60665e-06	3.34556e-10	3.16274e-07	1.16508e-09	-9.62731e-06	2.24931e-10	2.42013e-07	6.14897e-10	-9.55339e-06	2.35303e-10	1.28246e-07	-5.97972e-10
-9.60198e-06	-4.78506e-11	3.63538e-07	1.36715e-09	-9.60565e-06	3.3593e-10	3.15297e-07	1.14585e-09	-9.62538e-06	2.4007e-10	2.40112e-07	5.89137e-10	-9.5481e-06	2.15012e-10	1.22923e-07	-5.97813e-10
-9.60142e-06	-5.87356e-11	3.63123e-07	1.35859e-09	-9.60453e-06	3.1688e-10	3.14419e-07	1.10873e-09	-9.6233e-06	2.30374e-10	2.38277e-07	5.52941e-10	-9.5429e-06	2.00085e-10	1.17854e-07	-6.3792e-10
-9.60092e-06	-5.96076e-11	3.62866e-07	1.31999e-09	-9.60354e-06	3.20923e-10	3.13498e-07	1.07969e-09	-9.62135e-06	2.41444e-10	2.36377e-07	5.29956e-10	-9.53797e-06	2.19689e-10	1.12674e-07	-6.46982e-10
-9.60041e-06	-6.06909e-11	3.6259e-07	1.28364e-09	-9.60255e-06	3.23248e-10	3.12396e-07	1.08366e-09	-9.61935e-06	2.41999e-10	2.34719e-07	4.6401e-10	-9.53289e-06	2.00587e-10	1.07641e-07	-6.70575e-10
-9.59984e-06	-7.472e-11	3.62146e-07	1.27613e-09	-9.60157e-06	3.29774e-10	3.11532e-07	1.0454e-09	-9.6173e-06	2.34231e-10	2.32778e-07	4.48845e-10	-9.52804e-06	2.15779e-10	1.02612e-07	-6.88409e-10
-9.59932e-06	-7.90004e-11	3.61629e-07	1.28049e-09	-9.60057e-06	3.3054e-10	3.10452e-07	1.04675e-09	-9.61535e-06	2.41444e-10	2.30883e-07	4.25093e-10	-9.52311e-06	2.15277e-10	9.74164e-08	-6.75727e-10
-9.59903e-06	-4.05057e-11	3.61191e-07	1.26974e-09	-9.59965e-06	3.47317e-10	3.09525e-07	1.02149e-09	-9.61341e-06	2.50136e-10	2.29024e-07	3.93626e-10	-9.51811e-06	2.12397e-10	9.23414e-08	-6.87511e-10
-9.59851e-06	-4.40725e-11	3.60894e-07	1.23246e-09	-9.59864e-06	3.48295e-10	3.08674e-07	9.8302e-10	-9.61138e-06	2.42237e-10	2.27028e-07	3.85277e-10	-9.513e-06	2.04154e-10	8.72492e-08	-6.97498e-10
-9.59794e-06	-5.70976e-11	3.60517e-07	1.20865e-09	-9.59758e-06	3.39708e-10	3.07725e-07	9.63152e-10	-9.60946e-06	2.53571e-10	2.25222e-07	3.40547e-10	-9.50801e-06	2.33771e-10	8.22522e-08	-7.21857e-10
-9.59746e-06	-5.44293e-11	3.59982e-07	1.21238e-09	-9.59654e-06	3.32838e-10	3.0677e-07	9.45027e-10	-9.60737e-06	2.32593e-10	2.23179e-07	3.36162e-10	-9.5027e-06	2.15065e-10	7.71643e-08	-7.22148e-10
-9.59685e-06	-7.40332e-11	3.59522e-07	1.2021e-09	-9.59553e-06	3.3297e-10	3.05796e-07	9.30998e-10	-9.6055e-06	2.50401e-10	2.21274e-07	3.04906e-10	-9.49735e-06	1.86743e-10	7.20844e-08	-7.13244e-10
-9.59647e-06	-5.29761e-11	3.58997e-07	1.20268e-09	-9.59461e-06	3.4951e-10	3.04888e-07	9.05819e-10	-9.60342e-06	2.30717e-10	2.1919e-07	3.03823e-10	-9.49243e-06	2.16941e-10	6.70907e-08	-7.10523e-10
-9.59601e-06	-4.57105e-11	3.58548e-07	1.18905e-09	-9.59364e-06	3.56326e-10	3.04005e-07	8.76651e-10	-9.60147e-06	2.33729e-10	2.17209e-07	2.82977e-10	-9.48735e-06	1.99107e-10	6.21715e-08	-7.18581e-10
-9.59549e-06	-5.09946e-11	3.58068e-07	1.18025e-09	-9.59251e-06	3.35137e-10	3.03125e-07	8.47404e-10	-9.59956e-06	2.42237e-10	2.15383e-07	2.33993e-10	-9.48248e-06	2.06664e-10	5.7262e-08	-7.3512e-10
-9.59489e-06	-6.76658e-11	3.57645e-07	1.16091e-09	-9.59158e-06	3.49113e-10	3.02246e-07	8.18579e-10	-9.59763e-06	2.48498e-10	2.13539e-07	1.88682e-10	-9.47755e-06	2.0101e-10	5.22477e-08	-7.44394e-10
-9.5944e-06	-6.6609e-11	3.57253e-07	1.13565e-09	-9.5904e-06	3.18149e-10	3.01202e-07	8.19847e-10	-9.59569e-06	2.51167e-10	2.11612e-07	1.59567e-10	-9.47279e-06	2.28091e-10	4.69287e-08	-7.06692e-10
-9.59391e-06	-6.48651e-11	3.56684e-07	1.14157e-09	-9.58941e-06	3.21451e-10	3.00202e-07	8.13718e-10	-9.59361e-06	2.30453e-10	2.09492e-07	1.66965e-10	-9.46783e-06	2.14775e-10	4.19149e-08	-7.22624e-10
-9.59343e-06	-6.19062e-11	3.56197e-07	1.13259e-09	-9.58848e-06	3.34609e-10	2.99159e-07	8.15435e-10	-9.5916e-06	2.24852e-10	2.07575e-07	1.39593e-10	-9.46298e-06	2.14405e-10	3.69479e-08	-7.38952e-10
-9.59295e-06	-5.88149e-11	3.55761e-07	1.11423e-09	-9.5875e-06	3.38783e-10	2.9833e-07	7.79133e-10	-9.58961e-06	2.24165e-10	2.05626e-07	1.19857e-10	-9.45818e-06	2.1813e-10	3.18259e-08	-7.21144e-10
-9.59242e-06	-6.31216e-11	3.55122e-07	1.13214e-09	-9.58645e-06	3.30038e-10	2.97431e-07	7.55698e-10	-9.58767e-06	2.34575e-10	2.03663e-07	1.03952e-10	-9.45325e-06	2.05316e-10	2.6745e-08	-7.12399e-10
-9.59196e-06	-5.60674e-11	3.54715e-07	1.10815e-09	-9.58538e-06	3.18413e-10	2.96529e-07	7.33109e-10	-9.58575e-06	2.50665e-10	2.01846e-07	6.3053e-11	-9.44841e-06	2.28249e-10	2.17243e-08	-7.23627e-10
-9.59153e-06	-4.35174e-11	3.54308e-07	1.08395e-09	-9.58447e-06	3.34635e-10	2.95721e-07	6.93795e-10	-9.58368e-06	2.42237e-10	1.99972e-07	3.38056e-11	-9.44333e-06	2.32899e-10	1.64365e-08	-6.994e-10
-9.59099e-06	-5.07302e-11	3.53796e-07	1.07856e-09	-9.58344e-06	3.28004e-10	2.94691e-07	6.94561e-10	-9.5816e-06	2.33756e-10	1.9804e-07	1.64474e-11	-9.43802e-06	2.24841e-10	1.11301e-08	-6.80509e-10
-9.59043e-06	-6.25137e-11	3.53268e-07	1.076e-09	-9.58242e-06	3.23486e-10	2.93743e-07	6.80902e-10	-9.57965e-06	2.51246e-10	1.96068e-07	8.01924e-12	-9.43259e-06	2.10415e-10	5.78281e-09	-6.53428e-10
-9.58995e-06	-5.87887e-11	3.52727e-07	1.07597e-09	-9.58155e-06	3.45943e-10	2.92756e-07	6.74138e-10	-9.57757e-06	2.44694e-10	1.94174e-07	-1.25358e-11	-9.42742e-06	2.43996e-10	6.12136e-10	-6.47008e-10
-9.58951e-06	-4.75862e-11	3.52397e-07	1.03779e-09	-9.58062e-06	3.57277e-10	2.91805e-07	6.61351e-10	-9.57548e-06	2.34495e-10	1.92253e-07	-2.64594e-11	-9.42207e-06	2.25105e-10	-4.52369e-09	-6.30654e-10
-9.58901e-06	-4.79561e-11	3.51826e-07	1.04313e-09	-9.57948e-06	3.3128e-10	2.90872e-07	6.45208e-10	-9.57351e-06	2.4686e-10	1.90315e-07	-3.66314e-11	-9.41702e-06	2.28989e-10	-9.51152e-09	-6.26532e-10
-9.58853e-06	-4.36498e-11	3.5133e-07	1.03494e-09	-9.57839e-06	3.13657e-10	2.90031e-07	6.12631e-10	-9.57144e-06	2.41919e-10	1.88453e-07	-6.02513e-11	-9.41195e-06	2.0241e-10	-1.45444e-08	-6.06611e-10
-9.5879e-06	-6.72431e-11	3.50949e-07	1.00617e-09	-9.57754e-06	3.39127e-10	2.89159e-07	5.85841e-10	-9.56934e-06	2.28392e-10	1.86497e-07	-6.66187e-11	-9.40719e-06	2.14563e-10	-1.95288e-08	-5.96387e-10
-9.58757e-06	-3.69652e-11	3.50562e-07	9.78532e-10	-9.57649e-06	3.27343e-10	2.88265e-07	5.63093e-10	-9.56747e-06	2.55341e-10	1.84754e-07	-1.11349e-10	-9.40239e-06	2.1459e-10	-2.45718e-08	-5.85448e-10
-9.58698e-06	-5.18135e-11	3.50011e-07	9.80566e-10	-9.57556e-06	3.37673e-10	2.87276e-07	5.5736e-10	-9.56538e-06	2.42263e-10	1.82961e-07	-1.46831e-10	-9.39758e-06	2.22331e-10	-2.97581e-08	-5.62463e-10
-9.58638e-06	-7.00702e-11	3.49484e-07	9.78453e-10	-9.57455e-06	3.35084e-10	2.86256e-07	5.57254e-10	-9.56326e-06	2.24086e-10	1.81018e-07	-1.54916e-10	-9.39267e-06	2.3068e-10	-3.48746e-08	-5.63176e-10
-9.58599e-06	-5.02813e-11	3.49014e-07	9.66062e-10	-9.57361e-06	3.44701e-10	2.85354e-07	5.36012e-10	-9.56128e-06	2.2723e-10	1.78979e-07	-1.45748e-10	-9.38742e-06	1.96307e-10	-4.01276e-08	-5.40956e-10
-9.58545e-06	-5.6939e-11	3.48662e-07	9.32798e-10	-9.57258e-06	3.38228e-10	2.84491e-07	5.0761e-10	-9.55945e-06	2.55685e-10	1.77166e-07	-1.77637e-10	-9.38242e-06	2.24048e-10	-4.5468e-08	-4.93664e-10
-9.58488e-06	-6.99117e-11	3.48205e-07	9.18478e-10	-9.57159e-06	3.38572e-10	2.83628e-07	4.79314e-10	-9.5574e-06	2.45698e-10	1.75316e-07	-2.03714e-10	-9.3772e-06	2.21803e-10	-5.06806e-08	-4.53187e-10
-9.58444e-06	-5.88415e-11	3.47686e-07	9.15598e-10	-9.5706e-06	3.40421e-10	2.82886e-07	4.2893e-10	-9.55532e-06	2.27283e-10	1.73532e-07	-2.43926e-10	-9.37193e-06	2.06716e-10	-5.57507e-08	-4.24099e-10
-9.58394e-06	-5.98455e-11	3.47284e-07	8.91609e-10	-9.56966e-06	3.49985e-10	2.81791e-07	4.42404e-10	-9.55342e-06	2.41893e-10	1.71619e-07	-2.62843e-10	-9.3668e-06	2.11446e-10	-6.06058e-08	-4.30783e-10
-9.58341e-06	-6.42311e-11	3.46795e-07	8.83735e-10	-9.56862e-06	3.41372e-10	2.80739e-07	4.48032e-10	-9.55137e-06	2.27415e-10	1.6953e-07	-2.52249e-10	-9.3618e-06	2.25237e-10	-6.56136e-08	-4.21906e-10
-9.58297e-06	-5.44555e-11	3.46333e-07	8.70974e-10	-9.56762e-06	3.41029e-10	2.79669e-07	4.56935e-10	-9.54944e-06	2.35552e-10	1.67616e-07	-2.74812e-10	-9.35667e-06	2.03546e-10	-7.07961e-08	-4.02724e-10
-9.58246e-06	-5.58295e-11	3.4575e-07	8.80354e-10	-9.56661e-06	3.39602e-10	2.78482e-07	4.87055e-10	-9.54752e-06	2.4369e-10	1.65605e-07	-2.81232e-10	-9.35198e-06	2.49623e-10	-7.60516e-08	-3.91179e-10
-9.582e-06	-4.91452e-11	3.45334e-07	8.59799e-10	-9.56555e-06	3.29404e-10	2.77643e-07	4.54346e-10	-9.54549e-06	2.32567e-10	1.63602e-07	-2.89237e-10	-9.34698e-06	2.34801e-10	-8.15739e-08	-3.44547e-10
-9.58144e-06	-6.00568e-11	3.44813e-07	8.58319e-10	-9.56456e-06	3.31702e-10	2.76799e-07	4.22721e-10	-9.54351e-06	2.32197e-10	1.61682e-07	-3.12302e-10	-9.34199e-06	2.20534e-10	-8.70294e-08	-3.13872e-10
-9.58099e-06	-5.15494e-11	3.44258e-07	8.63048e-10	-9.56354e-06	3.27158e-10	2.75839e-07	4.121e-10	-9.54143e-06	2.14654e-10	1.59705e-07	-3.24588e-10	-9.33697e-06	2.04286e-10	-9.2395e-08	-2.94797e-10
-9.58046e-06	-5.6358e-11	3.43889e-07	8.34593e-10	-9.56256e-06	3.30751e-10	2.7482e-07	4.12417e-10	-9.53957e-06	2.39225e-10	1.57708e-07	-3.32409e-10	-9.3322e-06	2.37893e-10	-9.76484e-08	-2.84942e-10
-9.58004e-06	-4.25665e-11	3.43466e-07	8.15993e-10	-9.56161e-06	3.4058e-10	2.73951e-07	3.85706e-10	-9.53762e-06	2.49978e-10	1.55697e-07	-3.36609e-10	-9.32708e-06	2.15435e-10	-1.02775e-07	-2.82406e-10
-9.57942e-06	-6.38615e-11	3.4294e-07	8.16152e-10	-9.56052e-06	3.24463e-10	2.72967e-07	3.80184e-10	-9.53559e-06	2.48181e-10	1.53593e-07	-3.22977e-10	-9.32215e-06	2.29465e-10	-1.07873e-07	-2.67505e-10
-9.57885e-06	-7.63583e-11	3.42409e-07	8.17341e-10	-9.55948e-06	3.17911e-10	2.72093e-07	3.54979e-10	-9.53352e-06	2.43875e-10	1.51617e-07	-3.31907e-10	-9.3171e-06	2.18342e-10	-1.13119e-07	-2.09644e-10
-9.57843e-06	-6.17742e-11	3.41923e-07	8.10762e-10	-9.55857e-06	3.34846e-10	2.7108e-07	3.55269e-10	-9.53139e-06	2.29344e-10	1.49783e-07	-3.65804e-10	-9.31219e-06	2.25105e-10	-1.18154e-07	-1.78045e-10
-9.57797e-06	-5.54861e-11	3.41498e-07	7.93298e-10	-9.55753e-06	3.29404e-10	2.70188e-07	3.34159e-10	-9.52943e-06	2.48551e-10	1.47815e-07	-3.755e-10	-9.30719e-06	2.12714e-10	-1.23077e-07	-1.6288e-10
-9.57735e-06	-7.59353e-11	3.40995e-07	7.89811e-10	-9.55661e-06	3.44595e-10	2.69364e-07	3.01028e-10	-9.52724e-06	2.26622e-10	1.4593e-07	-4.0023e-10	-9.30217e-06	2.06875e-10	-1.27905e-07	-1.70542e-10
-9.57694e-06	-6.07702e-11	3.40608e-07	7.65847e-10	-9.55557e-06	3.38307e-10	2.68374e-07	2.9828e-10	-9.52517e-06	2.28577e-10	1.43903e-07	-3.99015e-10	-9.29705e-06	2.02383e-10	-1.32903e-07	-1.61955e-10
-9.57653e-06	-4.50765e-11	3.40151e-07	7.54592e-10	-9.55455e-06	3.35243e-10	2.67423e-07	2.8898e-10	-9.52315e-06	2.36715e-10	1.41999e-07	-4.19543e-10	-9.29187e-06	2.05554e-10	-1.37954e-07	-1.6206e-10
-9.57597e-06	-5.54068e-11	3.39539e-07	7.71369e-10	-9.55354e-06	3.3371e-10	2.66305e-07	3.10064e-10	-9.52113e-06	2.42739e-10	1.40029e-07	-4.27179e-10	-9.28675e-06	2.32027e-10	-1.43136e-07	-1.53263e-10
-9.57541e-06	-6.53409e-11	3.39026e-07	7.70788e-10	-9.55246e-06	3.20553e-10	2.65332e-07	3.05229e-10	-9.51904e-06	2.34416e-10	1.37974e-07	-4.17905e-10	-9.28144e-06	2.17232e-10	-1.48317e-07	-1.48983e-10
-9.57506e-06	-3.83126e-11	3.38734e-07	7.30417e-10	-9.55148e-06	3.25467e-10	2.64511e-07	2.73023e-10	-9.51704e-06	2.36847e-10	1.3599e-07	-4.19808e-10	-9.27632e-06	2.18421e-10	-1.53291e-07	-1.7247e-10
-9.57446e-06	-5.64901e-11	3.3816e-07	7.40853e-10	-9.5504e-06	3.13974e-10	2.63605e-07	2.56166e-10	-9.51508e-06	2.45011e-10	1.34095e-07	-4.36611e-10	-9.27118e-06	1.96201e-10	-1.58383e-07	-1.56301e-10
-9.57393e-06	-6.29102e-11	3.37576e-07	7.53297e-10	-9.54942e-06	3.18201e-10	2.6285e-07	2.12229e-10	-9.51304e-06	2.37825e-10	1.32251e-07	-4.62001e-10	-9.26635e-06	2.16386e-10	-1.63201e-07	-1.70568e-10
-9.57347e-06	-5.40594e-11	3.37074e-07	7.51422e-10	-9.54852e-06	3.39866e-10	2.61906e-07	2.01872e-10	-9.51119e-06	2.60388e-10	1.3035e-07	-4.77166e-10	-9.2614e-06	2.15514e-10	-1.68103e-07	-1.58177e-10
-9.57284e-06	-7.88418e-11	3.36781e-07	7.11685e-10	-9.54746e-06	3.29774e-10	2.60907e-07	2.01502e-10	-9.50907e-06	2.36028e-10	1.28352e-07	-4.75793e-10	-9.25655e-06	2.40297e-10	-1.73032e-07	-1.41268e-10
-9.5724e-06	-6.73224e-11	3.36297e-07	7.06903e-10	-9.54639e-06	3.19443e-10	2.59856e-07	2.10194e-10	-9.50705e-06	2.28155e-10	1.26391e-07	-4.82001e-10	-9.25142e-06	2.27457e-10	-1.77768e-07	-1.72312e-10
-9.57184e-06	-7.82077e-11	3.35841e-07	6.96916e-10	-9.54535e-06	3.1519e-10	2.5876e-07	2.26919e-10	-9.50512e-06	2.39542e-10	1.24373e-07	-4.79227e-10	-9.2464e-06	2.43996e-10	-1.82759e-07	-1.82167e-10
-9.57151e-06	-4.67673e-11	3.35373e-07	6.8936e-10	-9.54446e-06	3.37805e-10	2.58083e-07	1.68186e-10	-9.50307e-06	2.32488e-10	1.22359e-07	-4.78831e-10	-9.24116e-06	2.23969e-10	-1.88066e-07	-1.64333e-10
-9.57088e-06	-7.02285e-11	3.34888e-07	6.84974e-10	-9.54329e-06	3.09905e-10	2.57134e-07	1.58516e-10	-9.50114e-06	2.46464e-10	1.20396e-07	-4.89293e-10	-9.23592e-06	2.01089e-10	-1.93319e-07	-1.78917e-10
-9.5704e-06	-6.61863e-11	3.34463e-07	6.69915e-10	-9.54236e-06	3.24754e-10	2.56113e-07	1.61449e-10	-9.49907e-06	2.36873e-10	1.18273e-07	-4.73098e-10	-9.23077e-06	1.91974e-10	-1.98702e-07	-1.77094e-10
-9.56996e-06	-5.58295e-11	3.34019e-07	6.58369e-10	-9.54139e-06	3.32072e-10	2.55144e-07	1.54897e-10	-9.49704e-06	2.36133e-10	1.16553e-07	-5.31355e-10	-9.22584e-06	2.16545e-10	-2.04055e-07	-1.69088e-10
-9.56945e-06	-5.82336e-11	3.3349e-07	6.62173e-10	-9.54048e-06	3.48664e-10	2.54148e-07	1.53047e-10	-9.49493e-06	2.20334e-10	1.14618e-07	-5.52491e-10	-9.22079e-06	2.10759e-10	-2.09199e-07	-1.74478e-10
-9.56892e-06	-6.3095e-11	3.33088e-07	6.43283e-10	-9.53938e-06	3.3371e-10	2.53274e-07	1.29322e-10	-9.49293e-06	2.24984e-10	1.12623e-07	-5.63482e-10	-9.21579e-06	2.03414e-10	-2.14279e-07	-1.62721e-10
-9.56844e-06	-5.98455e-11	3.32668e-07	6.27589e-10	-9.53841e-06	3.39417e-10	2.52442e-07	9.78549e-11	-9.49099e-06	2.39885e-10	1.10532e-07	-5.57326e-10	-9.21083e-06	1.96915e-10	-2.19273e-07	-1.39894e-10
-9.56795e-06	-5.84715e-11	3.32199e-07	6.21037e-10	-9.53738e-06	3.36167e-10	2.515e-07	8.62034e-11	-9.48893e-06	2.30665e-10	1.08481e-07	-5.57722e-10	-9.20604e-06	2.20931e-10	-2.23916e-07	-1.61083e-10
-9.56746e-06	-5.65163e-11	3.31694e-07	6.20746e-10	-9.53618e-06	3.01662e-10	2.5042e-07	9.96512e-11	-9.48693e-06	2.3262e-10	1.06408e-07	-5.52993e-10	-9.20112e-06	2.23097e-10	-2.28622e-07	-1.64359e-10
-9.56699e-06	-5.02813e-11	3.31193e-07	6.20033e-10	-9.53523e-06	3.10487e-10	2.49287e-07	1.22637e-10	-9.48485e-06	2.20492e-10	1.04343e-07	-5.48184e-10	-9.19622e-06	2.34273e-10	-2.33386e-07	-1.679e-10
-9.56651e-06	-4.72165e-11	3.30828e-07	5.94801e-10	-9.53425e-06	3.15005e-10	2.48428e-07	9.6243e-11	-9.48287e-06	2.23822e-10	1.02457e-07	-5.73495e-10	-9.19118e-06	2.2278e-10	-2.38372e-07	-1.56037e-10
-9.566e-06	-4.90659e-11	3.30348e-07	5.90362e-10	-9.53324e-06	3.1474e-10	2.47706e-07	4.57535e-11	-9.48095e-06	2.37137e-10	1.00482e-07	-5.80867e-10	-9.18615e-06	2.12265e-10	-2.43403e-07	-1.63144e-10
-9.56549e-06	-5.07567e-11	3.2993e-07	5.74484e-10	-9.53223e-06	3.1268e-10	2.46781e-07	3.16451e-11	-9.47874e-06	1.96476e-10	9.83265e-08	-5.53469e-10	-9.18119e-06	2.092e-10	-2.48621e-07	-1.54901e-10
-9.56499e-06	-5.07302e-11	3.29379e-07	5.82991e-10	-9.53133e-06	3.30514e-10	2.45729e-07	4.06545e-11	-9.47688e-06	2.18775e-10	9.63842e-08	-5.62557e-10	-9.17628e-06	2.11472e-10	-2.53777e-07	-1.62642e-10
-9.56453e-06	-4.34646e-11	3.28866e-07	5.84523e-10	-9.5303e-06	3.24384e-10	2.44667e-07	5.1381e-11	-9.47497e-06	2.27045e-10	9.45764e-08	-5.94526e-10	-9.1714e-06	2.13242e-10	-2.58988e-07	-1.52206e-10
-9.56394e-06	-5.99248e-11	3.28381e-07	5.81168e-10	-9.52925e-06	3.1511e-10	2.43816e-07	2.39303e-11	-9.47295e-06	2.16688e-10	9.26501e-08	-6.04513e-10	-9.16653e-06	2.24867e-10	-2.64209e-07	-1.22034e-10
-9.56354e-06	-4.07698e-11	3.27954e-07	5.67086e-10	-9.52816e-06	2.96616e-10	2.42732e-07	3.8488e-11	-9.47103e-06	2.20202e-10	9.06723e-08	-6.05385e-10	-9.16157e-06	2.38421e-10	-2.68967e-07	-1.55799e-10
-9.56303e-06	-4.35967e-11	3.27642e-07	5.32554e-10	-9.52732e-06	3.24278e-10	2.41845e-07	1.75102e-11	-9.4692e-06	2.37666e-10	8.87637e-08	-6.19388e-10	-9.15636e-06	2.27985e-10	-2.73867e-07	-1.53077e-10
-9.56263e-06	-2.53137e-11	3.27235e-07	5.15117e-10	-9.52639e-06	3.35084e-10	2.40904e-07	5.8587e-12	-9.46728e-06	2.37745e-10	8.66968e-08	-6.05702e-10	-9.15115e-06	2.33665e-10	-2.78782e-07	-1.49009e-10
-9.56193e-06	-6.12194e-11	3.26671e-07	5.26002e-10	-9.52541e-06	3.35982e-10	2.3986e-07	1.25167e-11	-9.46533e-06	2.33703e-10	8.46488e-08	-5.96561e-10	-9.14591e-06	2.4064e-10	-2.83754e-07	-1.4317e-10
-9.56148e-06	-5.28968e-11	3.25977e-07	5.60058e-10	-9.52434e-06	3.20844e-10	2.38949e-07	-4.68295e-12	-9.46339e-06	2.31114e-10	8.26214e-08	-5.9228e-10	-9.1406e-06	2.26743e-10	-2.8863e-07	-1.62113e-10
-9.56091e-06	-6.42842e-11	3.25612e-07	5.35012e-10	-9.52338e-06	3.25203e-10	2.37863e-07	9.50475e-12	-9.46138e-06	2.17692e-10	8.04836e-08	-5.68951e-10	-9.13543e-06	2.20059e-10	-2.93644e-07	-1.59524e-10
-9.56043e-06	-6.19328e-11	3.25179e-07	5.22198e-10	-9.52236e-06	3.19205e-10	2.37131e-07	-4.043e-11	-9.45944e-06	2.2221e-10	7.85977e-08	-5.9162e-10	-9.13041e-06	2.13903e-10	-2.98757e-07	-1.41294e-10
-9.55998e-06	-5.29495e-11	3.24725e-07	5.13373e-10	-9.52129e-06	3.04912e-10	2.36266e-07	-6.64013e-11	-9.45755e-06	2.3904e-10	7.65899e-08	-5.93152e-10	-9.12566e-06	2.3319e-10	-3.03763e-07	-1.47107e-10
-9.55949e-06	-5.09681e-11	3.2428e-07	5.02778e-10	-9.52034e-06	3.12865e-10	2.35117e-07	-4.14868e-11	-9.45547e-06	2.24905e-10	7.46282e-08	-6.03641e-10	-9.12093e-06	2.42041e-10	-3.08685e-07	-1.73501e-10
-9.55899e-06	-5.17342e-11	3.23658e-07	5.24073e-10	-9.51935e-06	3.12098e-10	2.3412e-07	-4.37327e-11	-9.45345e-06	2.23399e-10	7.27049e-08	-6.21211e-10	-9.11607e-06	2.2994e-10	-3.13734e-07	-1.81215e-10
-9.55847e-06	-5.39535e-11	3.23203e-07	5.15302e-10	-9.51838e-06	3.15718e-10	2.33218e-07	-6.32045e-11	-9.45156e-06	2.48445e-10	7.05599e-08	-5.98701e-10	-9.11113e-06	2.18658e-10	-3.1881e-07	-1.84148e-10
-9.55791e-06	-6.4971e-11	3.22725e-07	5.10731e-10	-9.51731e-06	3.02983e-10	2.32302e-07	-8.03248e-11	-9.44952e-06	2.49159e-10	6.84984e-08	-5.91065e-10	-9.10617e-06	2.25052e-10	-3.23972e-07	-1.65918e-10
-9.55746e-06	-5.73089e-11	3.22319e-07	4.93029e-10	-9.51633e-06	3.06418e-10	2.31508e-07	-1.19242e-10	-9.44733e-06	2.21602e-10	6.65221e-08	-5.97961e-10	-9.10116e-06	2.36017e-10	-3.29083e-07	-1.46419e-10
-9.55703e-06	-4.45479e-11	3.21992e-07	4.61298e-10	-9.51533e-06	3.0729e-10	2.3057e-07	-1.32532e-10	-9.44536e-06	2.32725e-10	6.45696e-08	-6.08635e-10	-9.09599e-06	2.26215e-10	-3.34007e-07	-1.51625e-10
-9.55648e-06	-5.44293e-11	3.21612e-07	4.38894e-10	-9.51424e-06	2.92124e-10	2.29449e-07	-1.12796e-10	-9.44328e-06	2.24112e-10	6.24896e-08	-5.96032e-10	-9.09079e-06	2.1739e-10	-3.3898e-07	-1.48903e-10
-9.55595e-06	-5.93962e-11	3.2113e-07	4.35089e-10	-9.51342e-06	3.25176e-10	2.28293e-07	-8.66395e-11	-9.44123e-06	2.19013e-10	6.05521e-08	-6.08582e-10	-9.08566e-06	2.24867e-10	-3.43954e-07	-1.58864e-10
-9.55548e-06	-5.39801e-11	3.20575e-07	4.44151e-10	-9.51238e-06	3.17937e-10	2.2742e-07	-1.11501e-10	-9.43923e-06	2.21682e-10	5.84821e-08	-5.97115e-10	-9.08053e-06	2.34749e-10	-3.49055e-07	-1.63012e-10
-9.55496e-06	-5.70183e-11	3.20042e-07	4.49436e-10	-9.51134e-06	3.11887e-10	2.26476e-07	-1.23681e-10	-9.43735e-06	2.47996e-10	5.6493e-08	-6.00233e-10	-9.07533e-06	2.30971e-10	-3.54264e-07	-1.56407e-10
-9.55436e-06	-7.5143e-11	3.19578e-07	4.42197e-10	-9.51027e-06	2.99839e-10	2.25492e-07	-1.2841e-10	-9.43533e-06	2.46464e-10	5.45246e-08	-6.07049e-10	-9.0702e-06	2.28302e-10	-3.59513e-07	-1.36353e-10
-9.55387e-06	-7.4139e-11	3.19215e-07	4.16991e-10	-9.50935e-06	3.16484e-10	2.24477e-07	-1.27353e-10	-9.43325e-06	2.33227e-10	5.22871e-08	-5.65279e-10	-9.0652e-06	2.32925e-10	-3.64485e-07	-1.48692e-10
-9.55347e-06	-5.58295e-11	3.18847e-07	3.925e-10	-9.50835e-06	3.1873e-10	2.23444e-07	-1.2339e-10	-9.4312e-06	2.25037e-10	5.03235e-08	-5.7265e-10	-9.06019e-06	2.20508e-10	-3.69492e-07	-1.35006e-10
-9.55289e-06	-7.1629e-11	3.1827e-07	4.05683e-10	-9.50735e-06	3.20632e-10	2.22595e-07	-1.52162e-10	-9.42918e-06	2.20783e-10	4.83087e-08	-5.70642e-10	-9.05531e-06	2.22225e-10	-3.74237e-07	-1.53183e-10
-9.55245e-06	-5.96341e-11	3.1768e-07	4.21192e-10	-9.50619e-06	2.93023e-10	2.21575e-07	-1.50049e-10	-9.4272e-06	2.22923e-10	4.64224e-08	-5.91435e-10	-9.05043e-06	2.24577e-10	-3.78923e-07	-1.74822e-10
-9.55194e-06	-6.25403e-11	3.17343e-07	3.91046e-10	-9.50518e-06	2.93974e-10	2.20616e-07	-1.58847e-10	-9.42529e-06	2.37877e-10	4.42698e-08	-5.64116e-10	-9.04558e-06	2.40905e-10	-3.83925e-07	-1.43011e-10
-9.55143e-06	-6.36763e-11	3.1684e-07	3.90967e-10	-9.5043e-06	3.17567e-10	2.19637e-07	-1.63919e-10	-9.42329e-06	2.35077e-10	4.22512e-08	-5.60602e-10	-9.04047e-06	2.28989e-10	-3.88733e-07	-1.5992e-10
-9.55085e-06	-7.95021e-11	3.16309e-07	3.95881e-10	-9.50314e-06	2.91411e-10	2.18629e-07	-1.63734e-10	-9.42134e-06	2.42421e-10	4.02513e-08	-5.60285e-10	-9.0353e-06	2.20482e-10	-3.93907e-07	-1.32258e-10
-9.55035e-06	-7.99251e-11	3.15817e-07	3.93636e-10	-9.50233e-06	3.27766e-10	2.17638e-07	-1.66614e-10	-9.41927e-06	2.30849e-10	3.82579e-08	-5.60655e-10	-9.03013e-06	2.21697e-10	-3.99031e-07	-1.36036e-10
-9.54992e-06	-6.68469e-11	3.15388e-07	3.80346e-10	-9.50123e-06	3.11808e-10	2.16576e-07	-1.56574e-10	-9.41722e-06	2.20281e-10	3.61739e-08	-5.4438e-10	-9.02502e-06	2.27007e-10	-4.04039e-07	-1.77384e-10
-9.54954e-06	-4.56312e-11	3.14886e-07	3.80003e-10	-9.50019e-06	3.06656e-10	2.15817e-07	-2.01225e-10	-9.4153e-06	2.36926e-10	3.42002e-08	-5.47313e-10	-9.02003e-06	2.31948e-10	-4.094e-07	-1.61347e-10
-9.549e-06	-5.21307e-11	3.14419e-07	3.73503e-10	-9.4992e-06	3.10249e-10	2.14797e-07	-1.98874e-10	-9.41341e-06	2.58564e-10	3.22049e-08	-5.46203e-10	-9.0151e-06	2.22384e-10	-4.14747e-07	-1.41875e-10
-9.54846e-06	-5.96076e-11	3.14008e-07	3.56911e-10	-9.49823e-06	3.16696e-10	2.13892e-07	-2.17315e-10	-9.41133e-06	2.46385e-10	3.01968e-08	-5.42927e-10	-9.01036e-06	2.27509e-10	-4.19793e-07	-1.6214e-10
-9.54797e-06	-5.74148e-11	3.13556e-07	3.47558e-10	-9.49716e-06	3.07369e-10	2.12913e-07	-2.22705e-10	-9.40928e-06	2.40942e-10	2.80537e-08	-5.15529e-10	-9.00552e-06	2.07826e-10	-4.24909e-07	-1.51123e-10
-9.54745e-06	-6.2091e-11	3.13047e-07	3.48642e-10	-9.49615e-06	3.06867e-10	2.11866e-07	-2.15756e-10	-9.40721e-06	2.31087e-10	2.61147e-08	-5.25199e-10	-9.00084e-06	2.31552e-10	-4.29828e-07	-1.59762e-10
-9.54692e-06	-6.6609e-11	3.12619e-07	3.35141e-10	-9.49516e-06	3.10672e-10	2.11015e-07	-2.44026e-10	-9.40523e-06	2.41523e-10	2.41078e-08	-5.22979e-10	-8.99599e-06	2.5039e-10	-4.34699e-07	-1.67239e-10
-9.54638e-06	-7.38483e-11	3.12021e-07	3.52235e-10	-9.4942e-06	3.18888e-10	2.10132e-07	-2.66404e-10	-9.40332e-06	2.648e-10	2.20626e-08	-5.14023e-10	-8.99074e-06	2.29412e-10	-4.39595e-07	-1.6494e-10
-9.5459e-06	-7.05722e-11	3.11647e-07	3.29117e-10	-9.49315e-06	3.12442e-10	2.09179e-07	-2.76074e-10	-9.40105e-06	2.24614e-10	2.01224e-08	-5.23799e-10	-8.98545e-06	2.22648e-10	-4.44546e-07	-1.51017e-10
-9.54549e-06	-5.56181e-11	3.11218e-07	3.15801e-10	-9.49211e-06	3.05784e-10	2.08226e-07	-2.85506e-10	-9.39911e-06	2.45513e-10	1.81061e-08	-5.19386e-10	-8.98024e-06	2.35964e-10	-4.49527e-07	-1.34583e-10
-9.54491e-06	-6.92245e-11	3.1077e-07	3.06184e-10	-9.4912e-06	3.2375e-10	2.07134e-07	-2.69575e-10	-9.39695e-06	2.27679e-10	1.60129e-08	-5.00311e-10	-8.97521e-06	2.65661e-10	-4.54388e-07	-1.49537e-10
-9.54448e-06	-5.63049e-11	3.10341e-07	2.93053e-10	-9.49013e-06	3.11729e-10	2.06195e-07	-2.80539e-10	-9.39498e-06	2.43056e-10	1.40066e-08	-4.95898e-10	-8.97002e-06	2.44049e-10	-4.59395e-07	-1.54081e-10
-9.54401e-06	-5.03868e-11	3.09836e-07	2.93502e-10	-9.48906e-06	2.98624e-10	2.05201e-07	-2.81226e-10	-9.39288e-06	2.34126e-10	1.19112e-08	-4.74788e-10	-8.96498e-06	2.32107e-10	-4.64501e-07	-1.54372e-10
-9.54341e-06	-6.88549e-11	3.09189e-07	3.19738e-10	-9.48816e-06	3.16933e-10	2.04194e-07	-2.79218e-10	-9.39092e-06	2.4863e-10	9.86598e-09	-4.62556e-10	-8.9601e-06	2.39161e-10	-4.69585e-07	-1.61611e-10
-9.54293e-06	-6.62129e-11	3.08791e-07	3.00979e-10	-9.48705e-06	2.97039e-10	2.03241e-07	-2.86616e-10	-9.38879e-06	2.28604e-10	7.84914e-09	-4.56083e-10	-8.95512e-06	2.32582e-10	-4.74721e-07	-1.49828e-10
-9.54244e-06	-6.4099e-11	3.08443e-07	2.73475e-10	-9.48615e-06	3.13842e-10	2.02276e-07	-2.91451e-10	-9.38676e-06	2.2538e-10	6.08711e-09	-4.97114e-10	-8.94998e-06	2.0566e-10	-4.79774e-07	-1.3889e-10
-9.54194e-06	-6.32271e-11	3.07938e-07	2.74215e-10	-9.48514e-06	3.1194e-10	2.01308e-07	-2.95387e-10	-9.38485e-06	2.39225e-10	3.91364e-09	-4.65885e-10	-8.94502e-06	2.18077e-10	-4.84646e-07	-1.49669e-10
-9.54138e-06	-7.56184e-11	3.07505e-07	2.61877e-10	-9.48419e-06	3.19232e-10	2.00232e-07	-2.7972e-10	-9.38281e-06	2.2863e-10	1.83379e-09	-4.53309e-10	-8.9399e-06	2.0595e-10	-4.89551e-07	-1.50911e-10
-9.54093e-06	-6.52616e-11	3.07e-07	2.62669e-10	-9.48319e-06	3.17858e-10	1.99471e-07	-3.20593e-10	-9.38084e-06	2.27098e-10	-1.78567e-10	-4.54683e-10	-8.93503e-06	2.37443e-10	-4.94532e-07	-1.40131e-10
-9.54034e-06	-8.17479e-11	3.06379e-07	2.83964e-10	-9.48222e-06	3.22719e-10	1.98472e-07	-3.1832e-10	-9.37887e-06	2.24561e-10	-2.25882e-09	-4.45145e-10	-8.92996e-06	2.25871e-10	-4.99494e-07	-1.39445e-10
-9.54e-06	-5.38742e-11	3.05921e-07	2.7625e-10	-9.48116e-06	3.09139e-10	1.97523e-07	-3.25005e-10	-9.37687e-06	2.14733e-10	-4.35906e-09	-4.32991e-10	-8.92506e-06	2.33481e-10	-5.04592e-07	-1.24834e-10
-9.53938e-06	-7.43503e-11	3.05464e-07	2.68297e-10	-9.48011e-06	2.99126e-10	1.96692e-07	-3.5309e-10	-9.3751e-06	2.4649e-10	-6.3259e-09	-4.45832e-10	-8.92014e-06	2.26928e-10	-5.0951e-07	-1.53791e-10
-9.53899e-06	-5.58029e-11	3.0498e-07	2.65338e-10	-9.47918e-06	3.10064e-10	1.95662e-07	-3.45692e-10	-9.373e-06	2.19515e-10	-8.4468e-09	-4.31432e-10	-8.91527e-06	2.24392e-10	-5.14658e-07	-1.47609e-10
-9.53849e-06	-5.41914e-11	3.04445e-07	2.71282e-10	-9.47823e-06	3.18492e-10	1.9464e-07	-3.39853e-10	-9.37125e-06	2.57217e-10	-1.06822e-08	-3.96584e-10	-8.91037e-06	2.20984e-10	-5.19808e-07	-1.41743e-10
-9.53796e-06	-6.0585e-11	3.03935e-07	2.72947e-10	-9.47708e-06	2.89852e-10	1.93685e-07	-3.46723e-10	-9.36925e-06	2.51748e-10	-1.25749e-08	-4.23268e-10	-8.90539e-06	2.13903e-10	-5.25014e-07	-1.23222e-10
-9.53746e-06	-6.05323e-11	3.035e-07	2.60873e-10	-9.47613e-06	2.97937e-10	1.92748e-07	-3.57344e-10	-9.3673e-06	2.56689e-10	-1.4764e-08	-3.95289e-10	-8.90046e-06	2.30363e-10	-5.3001e-07	-1.39999e-10
-9.53693e-06	-6.52089e-11	3.03028e-07	2.55536e-10	-9.4753e-06	3.28268e-10	1.9187e-07	-3.79061e-10	-9.36529e-06	2.51959e-10	-1.68988e-08	-3.75263e-10	-8.89531e-06	2.19953e-10	-5.35197e-07	-1.20343e-10
-9.53649e-06	-5.4852e-11	3.02421e-07	2.74479e-10	-9.47413e-06	2.96325e-10	1.91028e-07	-4.0778e-10	-9.36317e-06	2.28762e-10	-1.90509e-08	-3.49688e-10	-8.89011e-06	2.0854e-10	-5.40189e-07	-1.3498e-10
-9.5358e-06	-8.86701e-11	3.02113e-07	2.39366e-10	-9.47318e-06	3.06127e-10	1.90115e-07	-4.24267e-10	-9.36125e-06	2.42633e-10	-2.10569e-08	-3.47627e-10	-8.885e-06	2.13136e-10	-5.45286e-07	-1.31571e-10
-9.53541e-06	-6.80357e-11	3.01885e-07	1.90145e-10	-9.47223e-06	3.13974e-10	1.89024e-07	-4.09339e-10	-9.35912e-06	2.2007e-10	-2.30408e-08	-3.46913e-10	-8.87991e-06	2.13744e-10	-5.50366e-07	-1.31756e-10
-9.53503e-06	-4.79561e-11	3.01274e-07	2.09723e-10	-9.47122e-06	3.11306e-10	1.8794e-07	-3.96155e-10	-9.35714e-06	2.24667e-10	-2.51147e-08	-3.28208e-10	-8.87498e-06	2.3134e-10	-5.5555e-07	-1.09669e-10
-9.53449e-06	-5.43762e-11	3.00844e-07	1.96644e-10	-9.47022e-06	3.11015e-10	1.87069e-07	-4.21413e-10	-9.35526e-06	2.48155e-10	-2.70077e-08	-3.40757e-10	-8.87012e-06	2.46717e-10	-5.60453e-07	-1.29246e-10
-9.53393e-06	-6.48917e-11	3.0034e-07	1.96856e-10	-9.46914e-06	2.96827e-10	1.86048e-07	-4.2033e-10	-9.35324e-06	2.44429e-10	-2.90894e-08	-3.19172e-10	-8.86512e-06	2.34247e-10	-5.65281e-07	-1.51069e-10
-9.53346e-06	-5.91849e-11	2.99792e-07	2.0494e-10	-9.46833e-06	3.3046e-10	1.85022e-07	-4.18243e-10	-9.35119e-06	2.36424e-10	-3.10798e-08	-3.14337e-10	-8.86018e-06	2.36439e-10	-5.70238e-07	-1.42747e-10
-9.53302e-06	-4.91714e-11	2.99339e-07	1.95905e-10	-9.46721e-06	3.07607e-10	1.84157e-07	-4.45746e-10	-9.34912e-06	2.24456e-10	-3.30974e-08	-3.05433e-10	-8.85523e-06	2.48566e-10	-5.75156e-07	-1.42959e-10
-9.53242e-06	-6.59484e-11	2.98945e-07	1.76063e-10	-9.4663e-06	3.24542e-10	1.83088e-07	-4.36552e-10	-9.34715e-06	2.29687e-10	-3.52615e-08	-2.71483e-10	-8.85012e-06	2.44101e-10	-5.80279e-07	-1.15587e-10
-9.53196e-06	-5.90528e-11	2.98426e-07	1.79049e-10	-9.46534e-06	3.3194e-10	1.82049e-07	-4.32827e-10	-9.34524e-06	2.45381e-10	-3.6982e-08	-3.18828e-10	-8.84485e-06	2.19028e-10	-5.85207e-07	-1.32126e-10
-9.53137e-06	-7.44559e-11	2.97877e-07	1.87186e-10	-9.46427e-06	3.19417e-10	1.81114e-07	-4.47834e-10	-9.34308e-06	2.169e-10	-3.90349e-08	-3.07679e-10	-8.83983e-06	2.39081e-10	-5.90241e-07	-1.32338e-10
-9.53098e-06	-5.50896e-11	2.97414e-07	1.79815e-10	-9.46331e-06	3.26603e-10	1.80141e-07	-4.56341e-10	-9.34114e-06	2.2826e-10	-4.1106e-08	-2.94548e-10	-8.83475e-06	2.4751e-10	-5.95262e-07	-1.30198e-10
-9.53044e-06	-6.22762e-11	2.96988e-07	1.65733e-10	-9.46219e-06	3.04806e-10	1.79132e-07	-4.58085e-10	-9.33908e-06	2.17666e-10	-4.31707e-08	-2.84376e-10	-8.8296e-06	2.36625e-10	-6.00326e-07	-1.15825e-10
-9.52999e-06	-5.27382e-11	2.96438e-07	1.74108e-10	-9.46125e-06	3.15956e-10	1.78106e-07	-4.5679e-10	-9.33726e-06	2.49132e-10	-4.523e-08	-2.76794e-10	-8.82456e-06	2.38791e-10	-6.05265e-07	-1.26234e-10
-9.52949e-06	-5.25006e-11	2.96002e-07	1.61664e-10	-9.46019e-06	3.04569e-10	1.77113e-07	-4.61335e-10	-9.33515e-06	2.29846e-10	-4.74052e-08	-2.50003e-10	-8.81952e-06	2.36466e-10	-6.10332e-07	-1.24438e-10
-9.52897e-06	-5.72827e-11	2.95611e-07	1.41373e-10	-9.45925e-06	3.16273e-10	1.76184e-07	-4.77292e-10	-9.33318e-06	2.37111e-10	-4.92972e-08	-2.7534e-10	-8.81451e-06	2.37681e-10	-6.15387e-07	-1.37542e-10
-9.52842e-06	-6.51823e-11	2.95006e-07	1.59471e-10	-9.45825e-06	3.15639e-10	1.75101e-07	-4.65218e-10	-9.33114e-06	2.30612e-10	-5.12952e-08	-2.82078e-10	-8.80953e-06	2.39187e-10	-6.20598e-07	-1.29854e-10
-9.52786e-06	-7.5777e-11	2.94538e-07	1.52787e-10	-9.45727e-06	3.19417e-10	1.74026e-07	-4.54465e-10	-9.3292e-06	2.44113e-10	-5.34803e-08	-2.54653e-10	-8.80454e-06	2.32582e-10	-6.25683e-07	-1.43434e-10
-9.52738e-06	-7.31612e-11	2.94128e-07	1.35719e-10	-9.45615e-06	2.98122e-10	1.73064e-07	-4.63765e-10	-9.32723e-06	2.50744e-10	-5.56522e-08	-2.28444e-10	-8.79967e-06	2.42278e-10	-6.30726e-07	-1.53897e-10
-9.52688e-06	-7.21045e-11	2.93588e-07	1.42139e-10	-9.45523e-06	3.12389e-10	1.72149e-07	-4.81256e-10	-9.3251e-06	2.28577e-10	-5.76344e-08	-2.34758e-10	-8.79476e-06	2.48117e-10	-6.35872e-07	-1.27397e-10
-9.52637e-06	-7.42445e-11	2.93039e-07	1.50092e-10	-9.45425e-06	3.17594e-10	1.71225e-07	-4.96949e-10	-9.32312e-06	2.33729e-10	-5.96919e-08	-2.25881e-10	-8.78971e-06	2.37047e-10	-6.40889e-07	-1.03751e-10
-9.52594e-06	-6.10608e-11	2.92577e-07	1.42271e-10	-9.4532e-06	3.07607e-10	1.7011e-07	-4.77794e-10	-9.32115e-06	2.40335e-10	-6.14817e-08	-2.63557e-10	-8.78461e-06	2.28619e-10	-6.4561e-07	-1.17199e-10
-9.52551e-06	-4.94093e-11	2.92064e-07	1.43777e-10	-9.45234e-06	3.32706e-10	1.69052e-07	-4.68547e-10	-9.31924e-06	2.57138e-10	-6.35379e-08	-2.518e-10	-8.77945e-06	2.15198e-10	-6.50299e-07	-1.33104e-10
-9.52498e-06	-5.47989e-11	2.91625e-07	1.32179e-10	-9.45134e-06	3.33182e-10	1.68129e-07	-4.83448e-10	-9.31727e-06	2.64298e-10	-6.56905e-08	-2.21548e-10	-8.77456e-06	2.45396e-10	-6.55161e-07	-1.28533e-10
-9.52442e-06	-6.37822e-11	2.91096e-07	1.36485e-10	-9.4503e-06	3.26577e-10	1.67078e-07	-4.75047e-10	-9.31523e-06	2.59357e-10	-6.77686e-08	-2.04375e-10	-8.76954e-06	2.43996e-10	-6.59921e-07	-1.628e-10
-9.52387e-06	-7.25009e-11	2.90684e-07	1.19867e-10	-9.44924e-06	3.1585e-10	1.66139e-07	-4.86672e-10	-9.31307e-06	2.35235e-10	-6.98809e-08	-1.81046e-10	-8.76446e-06	2.26056e-10	-6.65235e-07	-1.17357e-10
-9.52346e-06	-5.73089e-11	2.90206e-07	1.14952e-10	-9.44818e-06	3.06418e-10	1.65302e-07	-5.165e-10	-9.31103e-06	2.33624e-10	-7.19091e-08	-1.73833e-10	-8.75961e-06	2.53454e-10	-6.70455e-07	-1.00157e-10
-9.52294e-06	-6.01623e-11	2.8988e-07	8.29836e-11	-9.44733e-06	3.32521e-10	1.643e-07	-5.16342e-10	-9.30904e-06	2.42739e-10	-7.39693e-08	-1.62657e-10	-8.75448e-06	2.36466e-10	-6.75502e-07	-1.14741e-10
-9.52254e-06	-4.28834e-11	2.89319e-07	9.31291e-11	-9.44629e-06	3.26788e-10	1.6327e-07	-5.10952e-10	-9.30691e-06	2.27018e-10	-7.59709e-08	-1.64665e-10	-8.74952e-06	2.5216e-10	-6.80506e-07	-1.31703e-10
-9.52191e-06	-6.48917e-11	2.88734e-07	1.07502e-10	-9.44525e-06	3.19972e-10	1.62177e-07	-4.94413e-10	-9.30506e-06	2.62633e-10	-7.8053e-08	-1.55127e-10	-8.74438e-06	2.37259e-10	-6.85523e-07	-1.42773e-10
-9.52153e-06	-4.35705e-11	2.88303e-07	9.44238e-11	-9.44413e-06	2.99417e-10	1.61299e-07	-5.15998e-10	-9.30294e-06	2.49899e-10	-8.01759e-08	-1.41019e-10	-8.73934e-06	2.36809e-10	-6.90694e-07	-1.26578e-10
-9.52101e-06	-4.69521e-11	2.87873e-07	8.11077e-11	-9.44312e-06	2.97567e-10	1.60322e-07	-5.19803e-10	-9.30089e-06	2.49634e-10	-8.22451e-08	-1.39037e-10	-8.73434e-06	2.38897e-10	-6.95775e-07	-1.29008e-10
-9.52051e-06	-4.75072e-11	2.87394e-07	7.64842e-11	-9.44222e-06	3.16431e-10	1.59374e-07	-5.28786e-10	-9.29892e-06	2.63981e-10	-8.43902e-08	-1.24691e-10	-8.72926e-06	2.24841e-10	-7.00861e-07	-1.28903e-10
-9.51994e-06	-5.96869e-11	2.86875e-07	7.9179e-11	-9.44116e-06	3.06207e-10	1.58369e-07	-5.27306e-10	-9.29681e-06	2.51352e-10	-8.65164e-08	-1.14096e-10	-8.72431e-06	2.34379e-10	-7.05844e-07	-1.38124e-10
-9.5194e-06	-6.66356e-11	2.86374e-07	7.87828e-11	-9.44028e-06	3.28875e-10	1.57331e-07	-5.19856e-10	-9.29489e-06	2.70612e-10	-8.86445e-08	-1.02656e-10	-8.71927e-06	2.28672e-10	-7.10812e-07	-1.35746e-10
-9.51889e-06	-6.78771e-11	2.85727e-07	1.04622e-10	-9.43924e-06	3.24384e-10	1.5641e-07	-5.33436e-10	-9.29278e-06	2.53888e-10	-9.07226e-08	-9.94065e-11	-8.71442e-06	2.5636e-10	-7.15718e-07	-1.31703e-10
-9.51854e-06	-4.12718e-11	2.85388e-07	7.50575e-11	-9.4382e-06	3.18809e-10	1.55337e-07	-5.19724e-10	-9.29074e-06	2.48208e-10	-9.27433e-08	-1.05325e-10	-8.70938e-06	2.50654e-10	-7.20541e-07	-1.38758e-10
-9.518e-06	-4.81674e-11	2.85033e-07	4.83202e-11	-9.43713e-06	3.06999e-10	1.54425e-07	-5.35048e-10	-9.28865e-06	2.28392e-10	-9.48079e-08	-1.02049e-10	-8.70435e-06	2.45105e-10	-7.25601e-07	-1.0951e-10
-9.51748e-06	-5.221e-11	2.84462e-07	6.04999e-11	-9.43633e-06	3.44199e-10	1.53529e-07	-5.53384e-10	-9.28674e-06	2.40546e-10	-9.68206e-08	-1.06302e-10	-8.69925e-06	2.28963e-10	-7.30566e-07	-1.09907e-10
-9.51704e-06	-4.12191e-11	2.84031e-07	4.76596e-11	-9.43521e-06	3.24358e-10	1.52458e-07	-5.40094e-10	-9.28485e-06	2.51008e-10	-9.89353e-08	-9.00799e-11	-8.69427e-06	2.34458e-10	-7.35398e-07	-1.46816e-10
-9.51652e-06	-4.54992e-11	2.83459e-07	6.01037e-11	-9.43411e-06	3.06893e-10	1.51444e-07	-5.3732e-10	-9.28287e-06	2.43927e-10	-1.00927e-07	-9.36466e-11	-8.68942e-06	2.60931e-10	-7.40549e-07	-1.32681e-10
-9.5161e-06	-3.13377e-11	2.83015e-07	4.96676e-11	-9.43309e-06	3.04912e-10	1.50506e-07	-5.48232e-10	-9.281e-06	2.5661e-10	-1.02909e-07	-9.65e-11	-8.68447e-06	2.64075e-10	-7.45716e-07	-1.135e-10
-9.51555e-06	-4.0162e-11	2.82476e-07	5.62463e-11	-9.43212e-06	3.11834e-10	1.49531e-07	-5.52538e-10	-9.279e-06	2.44615e-10	-1.05024e-07	-7.22196e-11	-8.67942e-06	2.46056e-10	-7.50808e-07	-9.94177e-11
-9.51491e-06	-6.58164e-11	2.82104e-07	3.28641e-11	-9.43108e-06	3.06312e-10	1.48576e-07	-5.60332e-10	-9.27718e-06	2.66279e-10	-1.06876e-07	-9.25637e-11	-8.67445e-06	2.46453e-10	-7.55736e-07	-1.05626e-10
-9.51448e-06	-5.27913e-11	2.81587e-07	3.55326e-11	-9.43024e-06	3.34476e-10	1.47514e-07	-5.49156e-10	-9.27511e-06	2.45407e-10	-1.08887e-07	-8.14935e-11	-8.66943e-06	2.48012e-10	-7.60598e-07	-1.21003e-10
-9.514e-06	-4.93566e-11	2.81002e-07	5.04864e-11	-9.42911e-06	3.12442e-10	1.4644e-07	-5.36078e-10	-9.27322e-06	2.58512e-10	-1.1086e-07	-7.4941e-11	-8.66433e-06	2.46136e-10	-7.65573e-07	-1.22958e-10
-9.51354e-06	-4.25927e-11	2.80553e-07	4.10543e-11	-9.42823e-06	3.33974e-10	1.45509e-07	-5.48866e-10	-9.27121e-06	2.52039e-10	-1.12679e-07	-9.40959e-11	-8.65913e-06	2.34167e-10	-7.70632e-07	-1.27212e-10
-9.51308e-06	-3.61726e-11	2.80039e-07	4.34322e-11	-9.42717e-06	3.24199e-10	1.44562e-07	-5.59222e-10	-9.2692e-06	2.47627e-10	-1.14667e-07	-8.15462e-11	-8.65402e-06	2.45792e-10	-7.75861e-07	-1.22271e-10
-9.51248e-06	-5.435e-11	2.79537e-07	4.35643e-11	-9.42611e-06	3.14001e-10	1.4353e-07	-5.54493e-10	-9.26714e-06	2.37455e-10	-1.16721e-07	-5.63939e-11	-8.64883e-06	2.48619e-10	-7.81155e-07	-1.20184e-10
-9.51199e-06	-5.21569e-11	2.79305e-07	-4.8907e-12	-9.42516e-06	3.22402e-10	1.42623e-07	-5.72433e-10	-9.26523e-06	2.56504e-10	-1.18727e-07	-3.99341e-11	-8.64356e-06	2.36968e-10	-7.86443e-07	-1.18387e-10
-9.51137e-06	-7.41652e-11	2.7881e-07	-5.92124e-12	-9.42416e-06	3.22217e-10	1.41666e-07	-5.81838e-10	-9.26327e-06	2.6797e-10	-1.20688e-07	-3.22721e-11	-8.63845e-06	2.42728e-10	-7.91692e-07	-1.07872e-10
-9.51103e-06	-4.51027e-11	2.78183e-07	1.6827e-11	-9.42308e-06	3.07052e-10	1.40594e-07	-5.70583e-10	-9.2611e-06	2.40916e-10	-1.22664e-07	-2.28665e-11	-8.63342e-06	2.40323e-10	-7.96809e-07	-9.81758e-11
-9.51053e-06	-4.5182e-11	2.77597e-07	3.21242e-11	-9.42216e-06	3.20844e-10	1.39664e-07	-5.84903e-10	-9.25913e-06	2.52778e-10	-1.24481e-07	-4.35271e-11	-8.62844e-06	2.16202e-10	-8.01713e-07	-1.0634e-10
-9.50995e-06	-5.87887e-11	2.77098e-07	3.19394e-11	-9.42118e-06	3.24833e-10	1.38662e-07	-5.86488e-10	-9.25709e-06	2.51669e-10	-1.26372e-07	-5.29592e-11	-8.62378e-06	2.29412e-10	-8.06606e-07	-1.04675e-10
-9.5094e-06	-6.7613e-11	2.76635e-07	2.5202e-11	-9.42013e-06	3.15903e-10	1.3746e-07	-5.51666e-10	-9.25513e-06	2.65936e-10	-1.2832e-07	-5.40159e-11	-8.61911e-06	2.36783e-10	-8.11501e-07	-9.90212e-11
-9.50888e-06	-7.13911e-11	2.76206e-07	1.23883e-11	-9.41911e-06	3.12917e-10	1.36504e-07	-5.61098e-10	-9.25303e-06	2.53069e-10	-1.30327e-07	-4.73052e-11	-8.61437e-06	2.47668e-10	-8.16391e-07	-9.42126e-11
-9.50846e-06	-5.80754e-11	2.75767e-07	1.42361e-12	-9.41813e-06	3.15559e-10	1.35584e-07	-5.76766e-10	-9.25095e-06	2.44245e-10	-1.32353e-07	-3.9881e-11	-8.60939e-06	2.37813e-10	-8.21171e-07	-1.10329e-10
-9.50802e-06	-4.62653e-11	2.75355e-07	-1.43756e-11	-9.41717e-06	3.23221e-10	1.346e-07	-5.80649e-10	-9.24885e-06	2.29264e-10	-1.34293e-07	-5.13211e-11	-8.60438e-06	2.50072e-10	-8.26022e-07	-1.16353e-10
-9.50742e-06	-6.48124e-11	2.7474e-07	6.285e-12	-9.41628e-06	3.42139e-10	1.33693e-07	-5.98192e-10	-9.24688e-06	2.35896e-10	-1.36392e-07	-3.7794e-11	-8.59905e-06	2.17892e-10	-8.31019e-07	-1.03909e-10
-9.50694e-06	-6.06643e-11	2.74189e-07	1.55323e-11	-9.41508e-06	3.06946e-10	1.32628e-07	-5.87228e-10	-9.24488e-06	2.3616e-10	-1.38353e-07	-5.23517e-11	-8.59396e-06	2.2883e-10	-8.36032e-07	-1.02905e-10
-9.50652e-06	-4.67407e-11	2.73814e-07	-6.92523e-12	-9.41422e-06	3.3231e-10	1.31604e-07	-5.83424e-10	-9.24286e-06	2.29291e-10	-1.40472e-07	-4.05944e-11	-8.58901e-06	2.58263e-10	-8.41073e-07	-1.10039e-10
-9.50601e-06	-4.75599e-11	2.73412e-07	-2.45742e-11	-9.41325e-06	3.38572e-10	1.30586e-07	-5.80993e-10	-9.24086e-06	2.25275e-10	-1.42529e-07	-4.16514e-11	-8.58386e-06	2.40059e-10	-8.46219e-07	-1.03724e-10
-9.50543e-06	-6.19855e-11	2.7289e-07	-2.06109e-11	-9.41227e-06	3.42905e-10	1.2955e-07	-5.75418e-10	-9.23893e-06	2.34416e-10	-1.44652e-07	-3.09509e-11	-8.57889e-06	2.46744e-10	-8.51282e-07	-1.08401e-10
-9.50495e-06	-5.89735e-11	2.72458e-07	-3.26586e-11	-9.41119e-06	3.2914e-10	1.28564e-07	-5.78879e-10	-9.23693e-06	2.28128e-10	-1.46717e-07	-3.03961e-11	-8.57385e-06	2.39319e-10	-8.56307e-07	-1.11227e-10
-9.50434e-06	-7.89473e-11	2.71871e-07	-1.67801e-11	-9.41013e-06	3.20183e-10	1.27643e-07	-5.94203e-10	-9.23503e-06	2.42237e-10	-1.48764e-07	-3.19287e-11	-8.56886e-06	2.4249e-10	-8.61328e-07	-1.06128e-10
-9.50392e-06	-6.35708e-11	2.71278e-07	7.62059e-14	-9.40912e-06	3.19919e-10	1.26711e-07	-6.07863e-10	-9.23308e-06	2.45143e-10	-1.50745e-07	-4.38705e-11	-8.56391e-06	2.53216e-10	-8.66229e-07	-1.14873e-10
-9.50343e-06	-6.24344e-11	2.70703e-07	1.36036e-11	-9.4082e-06	3.3379e-10	1.25609e-07	-5.91218e-10	-9.23113e-06	2.5085e-10	-1.52742e-07	-5.11625e-11	-8.55893e-06	2.53534e-10	-8.71147e-07	-1.14873e-10
-9.50304e-06	-4.217e-11	2.70211e-07	1.23617e-11	-9.40712e-06	3.20923e-10	1.24469e-07	-5.67703e-10	-9.22911e-06	2.41339e-10	-1.54944e-07	-1.94318e-11	-8.55407e-06	2.71024e-10	-8.76148e-07	-9.83078e-11
-9.50253e-06	-4.47593e-11	2.69783e-07	-5.05089e-13	-9.40598e-06	2.95876e-10	1.23622e-07	-5.97453e-10	-9.22718e-06	2.5159e-10	-1.56939e-07	-2.30778e-11	-8.54887e-06	2.26215e-10	-8.81073e-07	-1.01558e-10
-9.502e-06	-5.00699e-11	2.6958e-07	-5.38742e-11	-9.40499e-06	2.97144e-10	1.22672e-07	-6.08417e-10	-9.22522e-06	2.55288e-10	-1.58887e-07	-3.27741e-11	-8.54398e-06	2.35541e-10	-8.86114e-07	-9.7621e-11
-9.50144e-06	-6.05057e-11	2.69148e-07	-6.60015e-11	-9.4041e-06	3.16299e-10	1.21715e-07	-6.17955e-10	-9.22322e-06	2.53439e-10	-1.60943e-07	-2.15453e-11	-8.53904e-06	2.37681e-10	-8.91277e-07	-8.90343e-11
-9.50099e-06	-5.14701e-11	2.68573e-07	-5.23682e-11	-9.40314e-06	3.23538e-10	1.20562e-07	-5.92169e-10	-9.2212e-06	2.49212e-10	-1.62942e-07	-1.91146e-11	-8.534e-06	2.22331e-10	-8.96378e-07	-1.04253e-10
-9.50048e-06	-5.35308e-11	2.6814e-07	-6.44955e-11	-9.40219e-06	3.30989e-10	1.19721e-07	-6.22314e-10	-9.21917e-06	2.43056e-10	-1.64899e-07	-2.31571e-11	-8.52906e-06	2.29121e-10	-9.01565e-07	-1.07793e-10
-9.49992e-06	-6.50503e-11	2.67731e-07	-8.0744e-11	-9.40112e-06	3.17515e-10	1.18696e-07	-6.19091e-10	-9.21712e-06	2.33095e-10	-1.66918e-07	-1.55213e-11	-8.52417e-06	2.46506e-10	-9.06836e-07	-9.05931e-11
-9.49943e-06	-6.28837e-11	2.67225e-07	-7.96079e-11	-9.40014e-06	3.19496e-10	1.17699e-07	-6.20465e-10	-9.21516e-06	2.40097e-10	-1.68866e-07	-2.06471e-11	-8.51912e-06	2.38315e-10	-9.11797e-07	-1.17331e-10
-9.49891e-06	-6.64242e-11	2.66657e-07	-6.75337e-11	-9.3991e-06	3.11834e-10	1.1663e-07	-6.08444e-10	-9.21326e-06	2.55632e-10	-1.70843e-07	-2.16773e-11	-8.51408e-06	2.35303e-10	-9.16819e-07	-1.18863e-10
-9.49843e-06	-6.40728e-11	2.6617e-07	-6.97531e-11	-9.39822e-06	3.30302e-10	1.15604e-07	-6.03688e-10	-9.2112e-06	2.42659e-10	-1.72772e-07	-3.31968e-11	-8.50915e-06	2.52767e-10	-9.21809e-07	-1.12231e-10
-9.49787e-06	-7.45879e-11	2.65612e-07	-5.92376e-11	-9.3972e-06	3.25705e-10	1.14658e-07	-6.12909e-10	-9.20924e-06	2.48393e-10	-1.74697e-07	-4.73052e-11	-8.50409e-06	2.5002e-10	-9.26829e-07	-8.97742e-11
-9.49745e-06	-5.9581e-11	2.65073e-07	-5.23682e-11	-9.39625e-06	3.32601e-10	1.13515e-07	-5.86171e-10	-9.20721e-06	2.42923e-10	-1.76723e-07	-4.52709e-11	-8.49895e-06	2.32239e-10	-9.31618e-07	-1.05891e-10
-9.49693e-06	-6.38084e-11	2.64707e-07	-7.64373e-11	-9.3953e-06	3.38228e-10	1.12572e-07	-5.94969e-10	-9.20515e-06	2.31986e-10	-1.78825e-07	-3.10039e-11	-8.4939e-06	2.31605e-10	-9.36647e-07	-8.39088e-11
-9.49642e-06	-6.55785e-11	2.64362e-07	-1.04284e-10	-9.39425e-06	3.28268e-10	1.11605e-07	-5.99276e-10	-9.20314e-06	2.33122e-10	-1.8092e-07	-1.91411e-11	-8.48887e-06	2.37734e-10	-9.415e-07	-1.02112e-10
-9.49609e-06	-3.55913e-11	2.63892e-07	-1.09674e-10	-9.39334e-06	3.41689e-10	1.10623e-07	-6.0028e-10	-9.20109e-06	2.29846e-10	-1.82894e-07	-2.97355e-11	-8.48381e-06	2.42358e-10	-9.46552e-07	-9.02231e-11
-9.49549e-06	-5.42707e-11	2.63307e-07	-9.45089e-11	-9.39226e-06	3.24437e-10	1.09628e-07	-5.9851e-10	-9.19909e-06	2.36292e-10	-1.84913e-07	-3.25362e-11	-8.4787e-06	2.3961e-10	-9.51421e-07	-1.11835e-10
-9.49501e-06	-5.10739e-11	2.62749e-07	-8.39938e-11	-9.39121e-06	3.14053e-10	1.08567e-07	-5.84665e-10	-9.19705e-06	2.35182e-10	-1.86962e-07	-2.95507e-11	-8.47369e-06	2.51314e-10	-9.56508e-07	-9.23369e-11
-9.49445e-06	-6.07702e-11	2.62265e-07	-8.69793e-11	-9.39022e-06	3.15797e-10	1.07651e-07	-5.96898e-10	-9.195e-06	2.3579e-10	-1.88883e-07	-4.89963e-11	-8.46852e-06	2.25131e-10	-9.61364e-07	-1.15508e-10
-9.49394e-06	-6.30157e-11	2.61938e-07	-1.18129e-10	-9.38928e-06	3.25071e-10	1.06627e-07	-5.89421e-10	-9.19307e-06	2.5624e-10	-1.90903e-07	-4.9551e-11	-8.46368e-06	2.46083e-10	-9.66507e-07	-9.18349e-11
-9.49353e-06	-4.69786e-11	2.6134e-07	-1.0048e-10	-9.38828e-06	3.25282e-10	1.05871e-07	-6.3061e-10	-9.19099e-06	2.48789e-10	-1.9296e-07	-4.17304e-11	-8.45876e-06	2.48857e-10	-9.71498e-07	-1.02297e-10
-9.49298e-06	-5.70448e-11	2.60765e-07	-8.70055e-11	-9.38718e-06	3.07845e-10	1.04865e-07	-6.2678e-10	-9.18885e-06	2.29264e-10	-1.95006e-07	-3.40687e-11	-8.45384e-06	2.54934e-10	-9.76416e-07	-1.29167e-10
-9.49252e-06	-4.93035e-11	2.60268e-07	-8.75868e-11	-9.38622e-06	3.14661e-10	1.03743e-07	-6.02261e-10	-9.18697e-06	2.54866e-10	-1.96978e-07	-3.83223e-11	-8.44871e-06	2.35885e-10	-9.81564e-07	-1.14371e-10
-9.49199e-06	-5.51427e-11	2.59868e-07	-1.05632e-10	-9.38515e-06	3.04067e-10	1.02771e-07	-6.05405e-10	-9.18492e-06	2.48445e-10	-1.99039e-07	-2.52706e-11	-8.44367e-06	2.45317e-10	-9.86722e-07	-9.73831e-11
-9.49141e-06	-6.79037e-11	2.59373e-07	-1.06504e-10	-9.38425e-06	3.23354e-10	1.01896e-07	-6.26119e-10	-9.18291e-06	2.45962e-10	-2.00976e-07	-3.3646e-11	-8.43858e-06	2.52714e-10	-9.91745e-07	-1.07e-10
-9.49101e-06	-5.06509e-11	2.58951e-07	-1.20639e-10	-9.38325e-06	3.25414e-10	1.00883e-07	-6.22711e-10	-9.18093e-06	2.4797e-10	-2.02921e-07	-4.02247e-11	-8.43349e-06	2.58025e-10	-9.96873e-07	-1.02588e-10
-9.49055e-06	-4.25134e-11	2.58471e-07	-1.24285e-10	-9.38216e-06	3.10989e-10	9.98603e-08	-6.17955e-10	-9.17887e-06	2.33703e-10	-2.04857e-07	-4.82036e-11	-8.42832e-06	2.41988e-10	-1.00212e-06	-7.80699e-11
-9.48987e-06	-7.5143e-11	2.58037e-07	-1.36333e-10	-9.38113e-06	3.07897e-10	9.89864e-08	-6.40571e-10	-9.17703e-06	2.57878e-10	-2.0696e-07	-2.60105e-11	-8.42325e-06	2.35647e-10	-1.0071e-06	-9.46883e-11
-9.48938e-06	-7.32933e-11	2.57524e-07	-1.33902e-10	-9.38019e-06	3.21161e-10	9.80143e-08	-6.45829e-10	-9.17499e-06	2.45935e-10	-2.08958e-07	-2.33947e-11	-8.4183e-06	2.44868e-10	-1.01215e-06	-8.35123e-11
-9.48901e-06	-4.90921e-11	2.57085e-07	-1.45131e-10	-9.37906e-06	3.01134e-10	9.68667e-08	-6.19831e-10	-9.17295e-06	2.33624e-10	-2.10792e-07	-5.12156e-11	-8.41338e-06	2.51816e-10	-1.01695e-06	-9.89157e-11
-9.48856e-06	-4.09284e-11	2.56462e-07	-1.23255e-10	-9.37811e-06	3.10645e-10	9.5932e-08	-6.32645e-10	-9.17108e-06	2.51114e-10	-2.12669e-07	-7.2854e-11	-8.40847e-06	2.55674e-10	-1.02188e-06	-7.98401e-11
-9.48786e-06	-7.6226e-11	2.55775e-07	-8.96213e-11	-9.37718e-06	3.25599e-10	9.48333e-08	-6.16106e-10	-9.16905e-06	2.4258e-10	-2.14829e-07	-4.52444e-11	-8.40354e-06	2.54062e-10	-1.02664e-06	-8.80303e-11
-9.48742e-06	-6.53937e-11	2.55389e-07	-1.10335e-10	-9.37628e-06	3.45415e-10	9.37844e-08	-6.08867e-10	-9.16698e-06	2.24931e-10	-2.16894e-07	-3.66049e-11	-8.39848e-06	2.28408e-10	-1.03137e-06	-1.10593e-10
-9.48693e-06	-6.27251e-11	2.55084e-07	-1.45659e-10	-9.37529e-06	3.49193e-10	9.27756e-08	-6.08999e-10	-9.16511e-06	2.44773e-10	-2.18913e-07	-3.68163e-11	-8.39376e-06	2.67959e-10	-1.03638e-06	-1.00104e-10
-9.48639e-06	-6.83791e-11	2.54662e-07	-1.59847e-10	-9.37416e-06	3.27872e-10	9.18836e-08	-6.30478e-10	-9.16316e-06	2.50427e-10	-2.20863e-07	-4.93924e-11	-8.38858e-06	2.34828e-10	-1.04155e-06	-8.06327e-11
-9.48588e-06	-7.00702e-11	2.54174e-07	-1.62357e-10	-9.37307e-06	3.11147e-10	9.08048e-08	-6.1851e-10	-9.1612e-06	2.53518e-10	-2.22939e-07	-3.76617e-11	-8.38359e-06	2.41301e-10	-1.04663e-06	-9.28652e-11
-9.48545e-06	-5.71503e-11	2.53661e-07	-1.60269e-10	-9.37206e-06	3.10989e-10	8.98068e-08	-6.21231e-10	-9.15922e-06	2.53967e-10	-2.24833e-07	-5.62091e-11	-8.37851e-06	2.34088e-10	-1.05175e-06	-1.02165e-10
-9.4849e-06	-6.65035e-11	2.53231e-07	-1.73057e-10	-9.37116e-06	3.29298e-10	8.87315e-08	-6.10214e-10	-9.1573e-06	2.66411e-10	-2.2681e-07	-5.71072e-11	-8.37361e-06	2.52054e-10	-1.05685e-06	-1.16697e-10
-9.48434e-06	-7.60412e-11	2.52815e-07	-1.8846e-10	-9.37021e-06	3.39866e-10	8.77401e-08	-6.14467e-10	-9.15536e-06	2.77244e-10	-2.28931e-07	-2.92866e-11	-8.36858e-06	2.35858e-10	-1.06216e-06	-9.26276e-11
-9.48392e-06	-6.0955e-11	2.52231e-07	-1.73506e-10	-9.36908e-06	3.15242e-10	8.68315e-08	-6.33622e-10	-9.1532e-06	2.4863e-10	-2.30894e-07	-2.79392e-11	-8.36377e-06	2.51552e-10	-1.06741e-06	-7.60882e-11
-9.48338e-06	-6.80885e-11	2.51772e-07	-1.81116e-10	-9.36819e-06	3.35718e-10	8.57417e-08	-6.20148e-10	-9.15119e-06	2.49951e-10	-2.32719e-07	-5.04492e-11	-8.35885e-06	2.48223e-10	-1.07239e-06	-1.0235e-10
-9.4829e-06	-6.40728e-11	2.51276e-07	-1.81829e-10	-9.3672e-06	3.36749e-10	8.47141e-08	-6.17876e-10	-9.14924e-06	2.6295e-10	-2.34674e-07	-4.94452e-11	-8.3539e-06	2.49359e-10	-1.0774e-06	-1.10884e-10
-9.4824e-06	-6.36498e-11	2.50771e-07	-1.81116e-10	-9.36613e-06	3.23274e-10	8.37282e-08	-6.2279e-10	-9.14711e-06	2.44985e-10	-2.36676e-07	-4.08057e-11	-8.34886e-06	2.51182e-10	-1.08239e-06	-1.07106e-10
-9.48201e-06	-4.35439e-11	2.50221e-07	-1.72317e-10	-9.36519e-06	3.33658e-10	8.26785e-08	-6.15894e-10	-9.1452e-06	2.66015e-10	-2.38605e-07	-4.70938e-11	-8.34364e-06	2.38923e-10	-1.08739e-06	-8.52297e-11
-9.48146e-06	-5.06774e-11	2.49854e-07	-1.96439e-10	-9.3641e-06	3.15744e-10	8.16189e-08	-6.07043e-10	-9.14304e-06	2.43505e-10	-2.4066e-07	-3.28796e-11	-8.33841e-06	2.33454e-10	-1.09223e-06	-8.45694e-11
-9.48085e-06	-7.05722e-11	2.49389e-07	-2.02912e-10	-9.36317e-06	3.26894e-10	8.06728e-08	-6.1814e-10	-9.14105e-06	2.4974e-10	-2.4272e-07	-2.04092e-11	-8.33324e-06	2.3998e-10	-1.09701e-06	-9.57979e-11
-9.48039e-06	-6.33064e-11	2.49018e-07	-2.26347e-10	-9.36218e-06	3.2803e-10	7.96731e-08	-6.1925e-10	-9.13898e-06	2.42395e-10	-2.44557e-07	-5.0423e-11	-8.32812e-06	2.51288e-10	-1.10185e-06	-1.10514e-10
-9.47984e-06	-7.16025e-11	2.48301e-07	-1.87456e-10	-9.36113e-06	3.17937e-10	7.86806e-08	-6.21337e-10	-9.13685e-06	2.25275e-10	-2.46605e-07	-4.48745e-11	-8.32296e-06	2.47615e-10	-1.10701e-06	-8.62602e-11
-9.47942e-06	-5.73089e-11	2.47747e-07	-1.78236e-10	-9.36005e-06	3.03802e-10	7.75881e-08	-6.05088e-10	-9.13483e-06	2.26649e-10	-2.48617e-07	-4.74637e-11	-8.31788e-06	2.52556e-10	-1.11213e-06	-8.50183e-11
-9.47886e-06	-6.70052e-11	2.47394e-07	-2.0492e-10	-9.35905e-06	3.03274e-10	7.66136e-08	-6.09765e-10	-9.13286e-06	2.369e-10	-2.50585e-07	-5.92207e-11	-8.31278e-06	2.48408e-10	-1.11731e-06	-8.10023e-11
-9.47834e-06	-7.15232e-11	2.46924e-07	-2.10574e-10	-9.35821e-06	3.31042e-10	7.5665e-08	-6.18933e-10	-9.13092e-06	2.51405e-10	-2.52618e-07	-5.95907e-11	-8.30778e-06	2.51314e-10	-1.1225e-06	-7.84926e-11
-9.47786e-06	-6.74544e-11	2.46414e-07	-2.09121e-10	-9.35714e-06	3.17303e-10	7.46688e-08	-6.1954e-10	-9.12895e-06	2.61127e-10	-2.54661e-07	-5.78733e-11	-8.30285e-06	2.50627e-10	-1.12766e-06	-8.03948e-11
-9.47749e-06	-4.32533e-11	2.45953e-07	-2.16677e-10	-9.35605e-06	2.99839e-10	7.35959e-08	-6.0633e-10	-9.12684e-06	2.44324e-10	-2.56744e-07	-4.82036e-11	-8.29807e-06	2.56228e-10	-1.13272e-06	-8.60223e-11
-9.477e-06	-4.13246e-11	2.45419e-07	-2.10891e-10	-9.35507e-06	3.03565e-10	7.26542e-08	-6.16898e-10	-9.12483e-06	2.43716e-10	-2.58735e-07	-5.34084e-11	-8.29318e-06	2.3105e-10	-1.13776e-06	-7.79906e-11
-9.47634e-06	-7.09419e-11	2.44765e-07	-1.83863e-10	-9.35412e-06	3.11887e-10	7.16458e-08	-6.15789e-10	-9.12278e-06	2.34548e-10	-2.60755e-07	-5.19024e-11	-8.2885e-06	2.47853e-10	-1.14261e-06	-8.5811e-11
-9.47585e-06	-6.7983e-11	2.44388e-07	-2.064e-10	-9.35317e-06	3.1836e-10	7.06237e-08	-6.12222e-10	-9.12087e-06	2.49819e-10	-2.62838e-07	-3.77147e-11	-8.28377e-06	2.70681e-10	-1.14746e-06	-8.46221e-11
-9.47542e-06	-5.49313e-11	2.43857e-07	-2.01406e-10	-9.35221e-06	3.25573e-10	6.96506e-08	-6.17797e-10	-9.11891e-06	2.55104e-10	-2.64802e-07	-4.40818e-11	-8.27867e-06	2.41063e-10	-1.15232e-06	-8.98004e-11
-9.47493e-06	-5.31609e-11	2.43364e-07	-2.03414e-10	-9.35112e-06	3.08981e-10	6.85199e-08	-5.95339e-10	-9.11685e-06	2.39833e-10	-2.66718e-07	-5.85339e-11	-8.2737e-06	2.43864e-10	-1.15735e-06	-8.06327e-11
-9.47436e-06	-6.61598e-11	2.42876e-07	-2.06162e-10	-9.35014e-06	3.12759e-10	6.75392e-08	-5.99883e-10	-9.11493e-06	2.5048e-10	-2.68843e-07	-3.55482e-11	-8.26873e-06	2.53824e-10	-1.16242e-06	-8.25614e-11
-9.47393e-06	-5.35308e-11	2.42386e-07	-2.08778e-10	-9.34918e-06	3.19522e-10	6.65663e-08	-6.06145e-10	-9.11293e-06	2.44615e-10	-2.70927e-07	-1.9458e-11	-8.26362e-06	2.3924e-10	-1.16754e-06	-8.2799e-11
-9.47339e-06	-6.14308e-11	2.41974e-07	-2.25264e-10	-9.34807e-06	3.0013e-10	6.54755e-08	-5.9135e-10	-9.111e-06	2.51193e-10	-2.72825e-07	-3.6869e-11	-8.25856e-06	2.33956e-10	-1.17253e-06	-1.03037e-10
-9.47284e-06	-7.00172e-11	2.41448e-07	-2.21327e-10	-9.34713e-06	3.1083e-10	6.44907e-08	-5.95815e-10	-9.10905e-06	2.54575e-10	-2.74882e-07	-2.5112e-11	-8.25375e-06	2.73375e-10	-1.17771e-06	-7.4556e-11
-9.47241e-06	-5.76261e-11	2.40974e-07	-2.26691e-10	-9.34617e-06	3.18783e-10	6.34087e-08	-5.82604e-10	-9.10707e-06	2.52092e-10	-2.76875e-07	-2.47952e-11	-8.24856e-06	2.48408e-10	-1.18266e-06	-6.66826e-11
-9.47184e-06	-7.03871e-11	2.40471e-07	-2.26823e-10	-9.34519e-06	3.24014e-10	6.23094e-08	-5.66277e-10	-9.10503e-06	2.37825e-10	-2.78753e-07	-4.54558e-11	-8.24349e-06	2.52318e-10	-1.18737e-06	-8.43315e-11
-9.47138e-06	-6.26989e-11	2.39797e-07	-1.96413e-10	-9.34408e-06	3.04833e-10	6.13416e-08	-5.73621e-10	-9.10314e-06	2.50057e-10	-2.80746e-07	-4.59843e-11	-8.23831e-06	2.46902e-10	-1.19206e-06	-9.37109e-11
-9.4709e-06	-5.92907e-11	2.39264e-07	-1.91129e-10	-9.34315e-06	3.19628e-10	6.03089e-08	-5.68971e-10	-9.10127e-06	2.65143e-10	-2.82667e-07	-6.09912e-11	-8.23326e-06	2.71183e-10	-1.19689e-06	-8.00514e-11
-9.47028e-06	-8.0374e-11	2.38862e-07	-2.09623e-10	-9.3421e-06	3.12917e-10	5.9367e-08	-5.80491e-10	-9.09922e-06	2.49397e-10	-2.84645e-07	-6.69621e-11	-8.2281e-06	2.78263e-10	-1.20178e-06	-6.92981e-11
-9.46985e-06	-6.87756e-11	2.3833e-07	-2.0455e-10	-9.34118e-06	3.29826e-10	5.84312e-08	-5.92776e-10	-9.0972e-06	2.383e-10	-2.86728e-07	-5.53899e-11	-8.22279e-06	2.49491e-10	-1.20676e-06	-5.9919e-11
-9.46945e-06	-5.03075e-11	2.37968e-07	-2.30046e-10	-9.34007e-06	3.10566e-10	5.73064e-08	-5.70715e-10	-9.09537e-06	2.63796e-10	-2.88778e-07	-5.03171e-11	-8.21772e-06	2.49148e-10	-1.21167e-06	-7.8202e-11
-9.46889e-06	-6.03737e-11	2.37484e-07	-2.33771e-10	-9.3391e-06	3.1902e-10	5.61988e-08	-5.5127e-10	-9.09341e-06	2.6723e-10	-2.90823e-07	-4.65656e-11	-8.21278e-06	2.55964e-10	-1.21672e-06	-8.31955e-11
-9.46837e-06	-6.38084e-11	2.3714e-07	-2.62728e-10	-9.33803e-06	3.07343e-10	5.52307e-08	-5.56765e-10	-9.09123e-06	2.32488e-10	-2.92776e-07	-5.93793e-11	-8.20776e-06	2.39346e-10	-1.22191e-06	-7.00114e-11
-9.46784e-06	-6.97531e-11	2.36629e-07	-2.61513e-10	-9.33711e-06	3.23512e-10	5.43117e-08	-5.70768e-10	-9.08939e-06	2.597e-10	-2.94754e-07	-6.73848e-11	-8.20294e-06	2.55356e-10	-1.22698e-06	-8.235e-11
-9.46735e-06	-6.88284e-11	2.36019e-07	-2.4249e-10	-9.33608e-06	3.20817e-10	5.32935e-08	-5.66752e-10	-9.08728e-06	2.42369e-10	-2.96858e-07	-5.22986e-11	-8.19804e-06	2.63705e-10	-1.23219e-06	-6.78714e-11
-9.46688e-06	-6.14835e-11	2.35462e-07	-2.32873e-10	-9.33505e-06	3.15982e-10	5.22915e-08	-5.65325e-10	-9.08531e-06	2.49423e-10	-2.98836e-07	-5.94059e-11	-8.19301e-06	2.57866e-10	-1.23735e-06	-5.7911e-11
-9.46648e-06	-4.37288e-11	2.34933e-07	-2.28646e-10	-9.33386e-06	2.84066e-10	5.12924e-08	-5.64427e-10	-9.08332e-06	2.56742e-10	-3.00925e-07	-4.62222e-11	-8.1879e-06	2.4286e-10	-1.24245e-06	-5.43443e-11
-9.4659e-06	-5.84981e-11	2.34489e-07	-2.39452e-10	-9.33301e-06	3.12363e-10	5.04374e-08	-5.89289e-10	-9.08124e-06	2.48208e-10	-3.02901e-07	-5.3065e-11	-8.18287e-06	2.44445e-10	-1.24748e-06	-6.64447e-11
-9.46527e-06	-8.12459e-11	2.34048e-07	-2.50839e-10	-9.33197e-06	3.06339e-10	4.93304e-08	-5.68813e-10	-9.0792e-06	2.48393e-10	-3.04924e-07	-5.1057e-11	-8.17779e-06	2.32107e-10	-1.25261e-06	-6.4516e-11
-9.46485e-06	-6.64504e-11	2.33596e-07	-2.60324e-10	-9.33103e-06	3.18571e-10	4.83232e-08	-5.66118e-10	-9.07716e-06	2.4871e-10	-3.06873e-07	-6.19952e-11	-8.17301e-06	2.62041e-10	-1.25786e-06	-5.17815e-11
-9.46429e-06	-7.58563e-11	2.33085e-07	-2.59056e-10	-9.3301e-06	3.32891e-10	4.71624e-08	-5.35946e-10	-9.07502e-06	2.31087e-10	-3.08991e-07	-4.13608e-11	-8.16816e-06	2.66691e-10	-1.26316e-06	-3.32341e-11
-9.46381e-06	-7.32143e-11	2.32525e-07	-2.49042e-10	-9.32905e-06	3.24912e-10	4.62165e-08	-5.44295e-10	-9.07299e-06	2.34099e-10	-3.10976e-07	-4.33422e-11	-8.16321e-06	2.50258e-10	-1.26826e-06	-5.00642e-11
-9.46337e-06	-6.11136e-11	2.32035e-07	-2.51579e-10	-9.32797e-06	3.10962e-10	4.53229e-08	-5.61891e-10	-9.07113e-06	2.66517e-10	-3.12943e-07	-4.71996e-11	-8.15825e-06	2.38395e-10	-1.27343e-06	-4.11341e-11
-9.46287e-06	-6.1087e-11	2.31776e-07	-2.95674e-10	-9.32699e-06	3.1482e-10	4.43895e-08	-5.72485e-10	-9.06893e-06	2.3793e-10	-3.14877e-07	-5.59977e-11	-8.15333e-06	2.44788e-10	-1.27838e-06	-5.23098e-11
-9.4622e-06	-9.12856e-11	2.31248e-07	-2.91262e-10	-9.32602e-06	3.1984e-10	4.33876e-08	-5.70583e-10	-9.067e-06	2.5476e-10	-3.16819e-07	-6.23913e-11	-8.14837e-06	2.56044e-10	-1.2834e-06	-3.46608e-11
-9.46181e-06	-6.97265e-11	2.30796e-07	-3.00694e-10	-9.32495e-06	3.07158e-10	4.22965e-08	-5.52617e-10	-9.06506e-06	2.70401e-10	-3.18875e-07	-4.84677e-11	-8.14323e-06	2.41882e-10	-1.28826e-06	-3.297e-11
-9.46143e-06	-4.88015e-11	2.30295e-07	-3.01091e-10	-9.32398e-06	3.12627e-10	4.13012e-08	-5.51746e-10	-9.06296e-06	2.5365e-10	-3.20616e-07	-9.10577e-11	-8.13818e-06	2.46585e-10	-1.29306e-06	-3.76466e-11
-9.46096e-06	-4.18001e-11	2.29696e-07	-2.83944e-10	-9.32298e-06	3.13446e-10	4.02419e-08	-5.39513e-10	-9.06088e-06	2.40757e-10	-3.22674e-07	-7.65263e-11	-8.13307e-06	2.41882e-10	-1.29785e-06	-4.38289e-11
-9.46023e-06	-8.32274e-11	2.29163e-07	-2.78713e-10	-9.32195e-06	3.07686e-10	3.93285e-08	-5.53542e-10	-9.05899e-06	2.59648e-10	-3.24846e-07	-4.11494e-11	-8.12791e-06	2.42463e-10	-1.30277e-06	-3.37361e-11
-9.4598e-06	-6.99644e-11	2.28558e-07	-2.60245e-10	-9.32103e-06	3.19813e-10	3.82913e-08	-5.45299e-10	-9.05705e-06	2.67653e-10	-3.26844e-07	-3.65522e-11	-8.12267e-06	2.41195e-10	-1.30772e-06	-2.49646e-11
-9.45935e-06	-6.09022e-11	2.28138e-07	-2.75172e-10	-9.31996e-06	3.06814e-10	3.73442e-08	-5.53595e-10	-9.05493e-06	2.45381e-10	-3.2866e-07	-6.36594e-11	-8.11754e-06	2.64339e-10	-1.31254e-06	-4.67088e-11
-9.45885e-06	-5.92114e-11	2.27728e-07	-2.9187e-10	-9.31885e-06	2.87924e-10	3.62828e-08	-5.41468e-10	-9.05297e-06	2.50691e-10	-3.30635e-07	-6.20479e-11	-8.11225e-06	2.49914e-10	-1.31755e-06	-3.93109e-11
-9.45826e-06	-7.59884e-11	2.2727e-07	-2.99796e-10	-9.31783e-06	2.83538e-10	3.53011e-08	-5.44031e-10	-9.05093e-06	2.4007e-10	-3.32623e-07	-5.80057e-11	-8.10705e-06	2.33005e-10	-1.32275e-06	-4.6474e-12
-9.45779e-06	-6.90663e-11	2.26689e-07	-2.85767e-10	-9.31698e-06	3.08796e-10	3.42764e-08	-5.39011e-10	-9.04896e-06	2.4369e-10	-3.34546e-07	-6.61694e-11	-8.10209e-06	2.36255e-10	-1.32776e-06	-1.28642e-11
-9.45725e-06	-7.65697e-11	2.26221e-07	-2.9187e-10	-9.31589e-06	2.91834e-10	3.32427e-08	-5.32696e-10	-9.04702e-06	2.49476e-10	-3.36445e-07	-7.97231e-11	-8.09735e-06	2.57444e-10	-1.33278e-06	-3.09093e-11
-9.4568e-06	-6.61336e-11	2.25825e-07	-3.11131e-10	-9.31497e-06	3.0729e-10	3.22354e-08	-5.31296e-10	-9.04503e-06	2.48366e-10	-3.38511e-07	-6.45314e-11	-8.09252e-06	2.48064e-10	-1.33803e-06	-1.1543e-11
-9.45636e-06	-5.61467e-11	2.25309e-07	-3.087e-10	-9.31395e-06	3.02085e-10	3.12774e-08	-5.38931e-10	-9.0431e-06	2.55949e-10	-3.40476e-07	-6.89173e-11	-8.08777e-06	2.46532e-10	-1.34316e-06	-1.85444e-11
-9.45594e-06	-4.0532e-11	2.24769e-07	-3.01778e-10	-9.31302e-06	3.14344e-10	3.00554e-08	-4.99221e-10	-9.041e-06	2.36371e-10	-3.4258e-07	-4.99737e-11	-8.08297e-06	2.43362e-10	-1.34824e-06	-3.083e-11
-9.45534e-06	-5.79168e-11	2.24286e-07	-3.05397e-10	-9.31206e-06	3.21689e-10	2.91662e-08	-5.19565e-10	-9.03905e-06	2.43109e-10	-3.44453e-07	-7.38049e-11	-8.07798e-06	2.18183e-10	-1.35336e-06	-2.65233e-11
-9.45485e-06	-5.51689e-11	2.23738e-07	-2.97075e-10	-9.31104e-06	3.18307e-10	2.81231e-08	-5.12379e-10	-9.03714e-06	2.6044e-10	-3.46473e-07	-7.24575e-11	-8.07323e-06	2.50469e-10	-1.35843e-06	-1.56383e-11
-9.45429e-06	-6.59222e-11	2.23171e-07	-2.85503e-10	-9.30995e-06	3.01662e-10	2.71424e-08	-5.16421e-10	-9.03509e-06	2.55632e-10	-3.48505e-07	-7.01854e-11	-8.06828e-06	2.5784e-10	-1.36328e-06	-3.04338e-11
-9.45381e-06	-6.32009e-11	2.22726e-07	-2.95674e-10	-9.30893e-06	2.98835e-10	2.62681e-08	-5.39618e-10	-9.03297e-06	2.38273e-10	-3.50487e-07	-7.77944e-11	-8.06329e-06	2.61618e-10	-1.36831e-06	-6.81367e-12
-9.45331e-06	-6.23024e-11	2.22204e-07	-2.92187e-10	-9.30789e-06	2.92679e-10	2.5153e-08	-5.19644e-10	-9.03094e-06	2.40123e-10	-3.52468e-07	-8.6117e-11	-8.05822e-06	2.50812e-10	-1.37333e-06	4.46787e-12
-9.45285e-06	-5.46141e-11	2.2179e-07	-3.0796e-10	-9.307e-06	3.11729e-10	2.41622e-08	-5.21864e-10	-9.02894e-06	2.47943e-10	-3.54556e-07	-7.52847e-11	-8.05322e-06	2.50125e-10	-1.37824e-06	-2.35644e-11
-9.45224e-06	-7.53543e-11	2.21202e-07	-2.92716e-10	-9.30605e-06	3.20632e-10	2.31847e-08	-5.26646e-10	-9.02696e-06	2.55922e-10	-3.56531e-07	-8.45845e-11	-8.04833e-06	2.63441e-10	-1.38338e-06	-2.40926e-11
-9.45184e-06	-5.67014e-11	2.20793e-07	-3.09466e-10	-9.30501e-06	3.15375e-10	2.22631e-08	-5.41494e-10	-9.02485e-06	2.40625e-10	-3.58693e-07	-5.95907e-11	-8.04336e-06	2.49386e-10	-1.38863e-06	-6.33821e-12
-9.45138e-06	-4.92773e-11	2.20301e-07	-3.11157e-10	-9.30389e-06	2.9297e-10	2.11039e-08	-5.13568e-10	-9.02293e-06	2.55077e-10	-3.60676e-07	-6.57202e-11	-8.03865e-06	2.77471e-10	-1.39374e-06	-3.59064e-12
-9.45073e-06	-7.64111e-11	2.19749e-07	-3.02412e-10	-9.30284e-06	2.85731e-10	2.02176e-08	-5.34783e-10	-9.02084e-06	2.35896e-10	-3.62661e-07	-7.0344e-11	-8.03362e-06	2.5171e-10	-1.39884e-06	1.09935e-11
-9.45025e-06	-7.44824e-11	2.19185e-07	-2.91342e-10	-9.30197e-06	3.08479e-10	1.8999e-08	-4.96157e-10	-9.01883e-06	2.30797e-10	-3.64713e-07	-6.19159e-11	-8.02858e-06	2.40825e-10	-1.40361e-06	-1.82538e-11
-9.44983e-06	-5.99248e-11	2.18716e-07	-2.97154e-10	-9.30098e-06	3.11543e-10	1.81884e-08	-5.3082e-10	-9.01709e-06	2.69238e-10	-3.66728e-07	-5.90887e-11	-8.02354e-06	2.52556e-10	-1.40849e-06	-1.7567e-11
-9.44922e-06	-7.92645e-11	2.18159e-07	-2.87378e-10	-9.29998e-06	3.12019e-10	1.71432e-08	-5.23423e-10	-9.01509e-06	2.62184e-10	-3.68745e-07	-5.54164e-11	-8.0184e-06	2.56546e-10	-1.41342e-06	-8.87474e-12
-9.44874e-06	-7.70451e-11	2.17793e-07	-3.11976e-10	-9.29899e-06	3.1511e-10	1.59898e-08	-4.96553e-10	-9.01312e-06	2.56504e-10	-3.70654e-07	-7.06609e-11	-8.01321e-06	2.49993e-10	-1.41832e-06	-1.68009e-11
-9.44833e-06	-6.02682e-11	2.17179e-07	-2.91764e-10	-9.2979e-06	3.00394e-10	1.50801e-08	-5.13541e-10	-9.0111e-06	2.44165e-10	-3.7264e-07	-7.20083e-11	-8.0081e-06	2.45951e-10	-1.42347e-06	3.80728e-12
-9.44783e-06	-6.1087e-11	2.16694e-07	-2.94697e-10	-9.29698e-06	3.16854e-10	1.40603e-08	-5.11031e-10	-9.00934e-06	2.76081e-10	-3.7464e-07	-7.07929e-11	-8.00306e-06	2.41803e-10	-1.4285e-06	-1.68799e-11
-9.44739e-06	-5.21307e-11	2.16173e-07	-2.91262e-10	-9.29598e-06	3.19258e-10	1.30222e-08	-5.05245e-10	-9.00732e-06	2.63479e-10	-3.76595e-07	-7.77416e-11	-7.99802e-06	2.30917e-10	-1.43374e-06	-7.44804e-12
-9.4469e-06	-5.00699e-11	2.15689e-07	-2.94618e-10	-9.29497e-06	3.18704e-10	1.18118e-08	-4.68759e-10	-9.00526e-06	2.44483e-10	-3.78707e-07	-5.62884e-11	-7.99306e-06	2.34933e-10	-1.43887e-06	-1.00901e-11
-9.44638e-06	-5.49048e-11	2.15175e-07	-2.9224e-10	-9.29387e-06	3.02508e-10	1.09143e-08	-4.88759e-10	-9.00323e-06	2.32593e-10	-3.8065e-07	-6.51654e-11	-7.98817e-06	2.57576e-10	-1.44398e-06	2.4068e-12
-9.44587e-06	-5.65956e-11	2.14829e-07	-3.20378e-10	-9.29287e-06	3.05018e-10	9.82217e-09	-4.73567e-10	-9.00123e-06	2.28894e-10	-3.82423e-07	-1.04321e-10	-7.98306e-06	2.50363e-10	-1.44883e-06	-9.45571e-12
-9.44535e-06	-6.06116e-11	2.14344e-07	-3.23178e-10	-9.2918e-06	2.95163e-10	8.81897e-09	-4.74545e-10	-8.99931e-06	2.42475e-10	-3.84525e-07	-8.43469e-11	-7.97787e-06	2.38712e-10	-1.45376e-06	9.51407e-12
-9.44488e-06	-5.57236e-11	2.1391e-07	-3.35358e-10	-9.29091e-06	3.17197e-10	7.75706e-09	-4.64954e-10	-8.99736e-06	2.54073e-10	-3.86587e-07	-7.21934e-11	-7.97269e-06	2.3356e-10	-1.45851e-06	-9.74817e-13
-9.44435e-06	-6.14835e-11	2.13448e-07	-3.42412e-10	-9.28977e-06	2.93525e-10	6.652e-09	-4.47596e-10	-8.99531e-06	2.51986e-10	-3.88494e-07	-8.89176e-11	-7.96757e-06	2.31473e-10	-1.46338e-06	4.70544e-12
-9.44387e-06	-5.79961e-11	2.12811e-07	-3.17868e-10	-9.28881e-06	3.02191e-10	5.65567e-09	-4.49974e-10	-8.99318e-06	2.36107e-10	-3.90556e-07	-7.83494e-11	-7.96262e-06	2.41116e-10	-1.46823e-06	-9.42949e-12
-9.44334e-06	-6.48124e-11	2.12348e-07	-3.24658e-10	-9.28782e-06	3.05229e-10	4.6259e-09	-4.46169e-10	-8.99116e-06	2.43637e-10	-3.92642e-07	-6.39766e-11	-7.9578e-06	2.53005e-10	-1.47333e-06	-5.20216e-12
-9.44287e-06	-6.02416e-11	2.1172e-07	-3.01672e-10	-9.28681e-06	3.05652e-10	3.59244e-09	-4.41863e-10	-8.98899e-06	2.23267e-10	-3.9465e-07	-6.38446e-11	-7.95293e-06	2.4492e-10	-1.47857e-06	9.27341e-13
-9.44239e-06	-5.53275e-11	2.11262e-07	-3.09598e-10	-9.28583e-06	3.09007e-10	2.52478e-09	-4.314e-10	-8.98705e-06	2.46437e-10	-3.9655e-07	-8.26823e-11	-7.9481e-06	2.49755e-10	-1.48388e-06	2.75052e-12
-9.44181e-06	-7.02816e-11	2.10873e-07	-3.29546e-10	-9.2848e-06	3.04014e-10	1.66536e-09	-4.58587e-10	-8.98505e-06	2.57138e-10	-3.98667e-07	-6.17573e-11	-7.94315e-06	2.49967e-10	-1.48914e-06	-6.04873e-13
-9.44134e-06	-6.66618e-11	2.10348e-07	-3.25213e-10	-9.28385e-06	3.13604e-10	6.78812e-10	-4.63052e-10	-8.98302e-06	2.5904e-10	-4.00596e-07	-7.36994e-11	-7.93811e-06	2.54722e-10	-1.49444e-06	2.35962e-11
-9.44089e-06	-5.81543e-11	2.0986e-07	-3.2759e-10	-9.28291e-06	3.24305e-10	-3.42234e-10	-4.61308e-10	-8.98085e-06	2.34126e-10	-4.02523e-07	-8.53243e-11	-7.933e-06	2.64868e-10	-1.49935e-06	1.07029e-11
-9.44031e-06	-7.23158e-11	2.09313e-07	-3.19136e-10	-9.28192e-06	3.27158e-10	-1.3555e-09	-4.60965e-10	-8.97892e-06	2.48261e-10	-4.0456e-07	-7.68962e-11	-7.92765e-06	2.42278e-10	-1.50425e-06	2.26715e-11
-9.4398e-06	-7.46672e-11	2.08806e-07	-3.18211e-10	-9.28089e-06	3.21134e-10	-2.48869e-09	-4.39036e-10	-8.97689e-06	2.42791e-10	-4.06401e-07	-1.03237e-10	-7.92245e-06	2.5002e-10	-1.50901e-06	2.26185e-11
-9.43941e-06	-5.54068e-11	2.0835e-07	-3.2619e-10	-9.2798e-06	3.03749e-10	-3.54655e-09	-4.30502e-10	-8.9749e-06	2.39912e-10	-4.0847e-07	-8.88645e-11	-7.91721e-06	2.42754e-10	-1.51364e-06	-6.0741e-12
-9.43884e-06	-6.75337e-11	2.0782e-07	-3.20985e-10	-9.27881e-06	3.03353e-10	-4.43296e-09	-4.52827e-10	-8.97295e-06	2.42184e-10	-4.10574e-07	-6.8336e-11	-7.91206e-06	2.36439e-10	-1.51856e-06	-3.93522e-13
-9.43835e-06	-6.73224e-11	2.07417e-07	-3.38608e-10	-9.27788e-06	3.16828e-10	-5.49634e-09	-4.42972e-10	-8.97108e-06	2.58485e-10	-4.1254e-07	-7.31181e-11	-7.907e-06	2.26453e-10	-1.52359e-06	7.95532e-12
-9.43787e-06	-6.31478e-11	2.069e-07	-3.35464e-10	-9.27676e-06	2.92494e-10	-6.61711e-09	-4.22787e-10	-8.96906e-06	2.46305e-10	-4.14514e-07	-7.67114e-11	-7.90219e-06	2.41433e-10	-1.52867e-06	1.47454e-11
-9.43746e-06	-4.719e-11	2.06404e-07	-3.36441e-10	-9.27584e-06	3.06577e-10	-7.57064e-09	-4.32378e-10	-8.96719e-06	2.6089e-10	-4.16502e-07	-7.89042e-11	-7.89749e-06	2.6175e-10	-1.53384e-06	3.24205e-11
-9.43692e-06	-5.6358e-11	2.05849e-07	-3.26692e-10	-9.27487e-06	3.09351e-10	-8.49079e-09	-4.47649e-10	-8.96519e-06	2.53782e-10	-4.18457e-07	-8.82305e-11	-7.89264e-06	2.5208e-10	-1.53879e-06	1.13635e-11
-9.43627e-06	-8.26992e-11	2.05393e-07	-3.3475e-10	-9.27385e-06	3.0552e-10	-9.57103e-09	-4.33778e-10	-8.96306e-06	2.22765e-10	-4.20524e-07	-7.94062e-11	-7.88779e-06	2.49227e-10	-1.54391e-06	2.14562e-11
-9.43588e-06	-6.40728e-11	2.04924e-07	-3.40272e-10	-9.27278e-06	2.90751e-10	-1.05647e-08	-4.35152e-10	-8.96122e-06	2.47045e-10	-4.22582e-07	-7.32236e-11	-7.88281e-06	2.33084e-10	-1.54894e-06	1.94482e-11
-9.4354e-06	-6.03737e-11	2.04453e-07	-3.45556e-10	-9.27186e-06	3.03961e-10	-1.16275e-08	-4.23765e-10	-8.95937e-06	2.73149e-10	-4.24608e-07	-7.35936e-11	-7.87792e-06	2.44101e-10	-1.55399e-06	2.63438e-11
-9.43491e-06	-5.93169e-11	2.03906e-07	-3.37155e-10	-9.27086e-06	3.02376e-10	-1.25819e-08	-4.314e-10	-8.95719e-06	2.40837e-10	-4.26539e-07	-9.14273e-11	-7.87284e-06	2.27166e-10	-1.55891e-06	1.56963e-11
-9.43434e-06	-7.17876e-11	2.03348e-07	-3.26798e-10	-9.26985e-06	3.00526e-10	-1.36218e-08	-4.23315e-10	-8.95518e-06	2.39647e-10	-4.28672e-07	-7.24575e-11	-7.86798e-06	2.57206e-10	-1.56391e-06	2.42038e-11
-9.43386e-06	-6.97265e-11	2.02919e-07	-3.3948e-10	-9.2689e-06	3.07449e-10	-1.4795e-08	-3.90924e-10	-8.95318e-06	2.44165e-10	-4.3069e-07	-7.38842e-11	-7.86292e-06	2.53348e-10	-1.56882e-06	1.74668e-11
-9.43343e-06	-5.70183e-11	2.02429e-07	-3.41329e-10	-9.26792e-06	3.09853e-10	-1.56721e-08	-4.11638e-10	-8.95111e-06	2.34363e-10	-4.32706e-07	-7.48882e-11	-7.85776e-06	2.34537e-10	-1.5739e-06	3.95013e-11
-9.43301e-06	-4.39139e-11	2.01971e-07	-3.48727e-10	-9.26692e-06	3.0869e-10	-1.67733e-08	-3.91875e-10	-8.94922e-06	2.56689e-10	-4.34611e-07	-9.52585e-11	-7.85287e-06	2.61988e-10	-1.57881e-06	2.41775e-11
-9.43246e-06	-5.3848e-11	2.01409e-07	-3.37419e-10	-9.26574e-06	2.74132e-10	-1.78248e-08	-3.80726e-10	-8.94715e-06	2.476e-10	-4.36739e-07	-7.48882e-11	-7.84777e-06	2.42278e-10	-1.58387e-06	2.72685e-11
-9.43192e-06	-6.09815e-11	2.00889e-07	-3.33562e-10	-9.26488e-06	2.99469e-10	-1.87623e-08	-3.90078e-10	-8.94513e-06	2.47415e-10	-4.38734e-07	-7.74775e-11	-7.84287e-06	2.51842e-10	-1.58904e-06	4.18792e-11
-9.43149e-06	-4.97527e-11	2.00486e-07	-3.50893e-10	-9.26394e-06	3.07581e-10	-1.97548e-08	-3.89392e-10	-8.94303e-06	2.31457e-10	-4.40711e-07	-8.25502e-11	-7.83772e-06	2.12291e-10	-1.59418e-06	4.7084e-11
-9.43097e-06	-5.28968e-11	1.99916e-07	-3.38053e-10	-9.26292e-06	3.03247e-10	-2.07307e-08	-3.91505e-10	-8.94107e-06	2.41655e-10	-4.42687e-07	-8.66983e-11	-7.83293e-06	2.44656e-10	-1.59913e-06	2.05577e-11
-9.43039e-06	-6.78771e-11	1.99327e-07	-3.21672e-10	-9.26191e-06	3.00473e-10	-2.17129e-08	-3.92509e-10	-8.93908e-06	2.45645e-10	-4.44707e-07	-8.19424e-11	-7.82798e-06	2.65106e-10	-1.60428e-06	3.62779e-11
-9.42993e-06	-6.23289e-11	1.98805e-07	-3.17392e-10	-9.26098e-06	3.12204e-10	-2.28413e-08	-3.67013e-10	-8.93708e-06	2.50004e-10	-4.46756e-07	-7.15328e-11	-7.82265e-06	2.36255e-10	-1.60933e-06	4.35966e-11
-9.42946e-06	-5.67807e-11	1.98244e-07	-3.06005e-10	-9.25997e-06	3.09403e-10	-2.37643e-08	-3.78665e-10	-8.93499e-06	2.38273e-10	-4.48716e-07	-7.67376e-11	-7.81738e-06	2.35647e-10	-1.61433e-06	4.62648e-11
-9.42888e-06	-7.13118e-11	1.97993e-07	-3.50523e-10	-9.25909e-06	3.29932e-10	-2.47209e-08	-3.84107e-10	-8.93296e-06	2.37692e-10	-4.50627e-07	-9.01592e-11	-7.81215e-06	2.52344e-10	-1.61919e-06	2.9805e-11
-9.42841e-06	-6.65297e-11	1.97488e-07	-3.49149e-10	-9.25804e-06	3.20976e-10	-2.57097e-08	-3.83896e-10	-8.93093e-06	2.36424e-10	-4.52701e-07	-7.41483e-11	-7.80681e-06	2.48302e-10	-1.62417e-06	3.87352e-11
-9.42799e-06	-5.26061e-11	1.96975e-07	-3.46428e-10	-9.25706e-06	3.23142e-10	-2.68699e-08	-3.52852e-10	-8.92888e-06	2.3217e-10	-4.54623e-07	-8.49544e-11	-7.80155e-06	2.44524e-10	-1.62905e-06	2.89596e-11
-9.42741e-06	-6.78771e-11	1.96431e-07	-3.37947e-10	-9.25596e-06	3.05335e-10	-2.77801e-08	-3.66802e-10	-8.92683e-06	2.25116e-10	-4.56552e-07	-9.43338e-11	-7.79643e-06	2.44894e-10	-1.63403e-06	3.43758e-11
-9.42685e-06	-7.87625e-11	1.95856e-07	-3.24077e-10	-9.25504e-06	3.17858e-10	-2.87265e-08	-3.7457e-10	-8.92487e-06	2.34363e-10	-4.58572e-07	-8.69624e-11	-7.79143e-06	2.4101e-10	-1.639e-06	3.39793e-11
-9.42637e-06	-7.56447e-11	1.9558e-07	-3.64024e-10	-9.25395e-06	3.02587e-10	-2.97313e-08	-3.71663e-10	-8.92297e-06	2.51695e-10	-4.60633e-07	-7.21141e-11	-7.78654e-06	2.32159e-10	-1.64394e-06	2.07691e-11
-9.42591e-06	-6.97531e-11	1.95073e-07	-3.62307e-10	-9.25302e-06	3.15163e-10	-3.08544e-08	-3.47779e-10	-8.92086e-06	2.30744e-10	-4.62494e-07	-9.29333e-11	-7.78179e-06	2.35858e-10	-1.64908e-06	3.53267e-11
-9.42547e-06	-5.94755e-11	1.94484e-07	-3.45794e-10	-9.25207e-06	3.25044e-10	-3.18852e-08	-3.40514e-10	-8.91882e-06	2.21761e-10	-4.64499e-07	-8.73323e-11	-7.77694e-06	2.2027e-10	-1.65411e-06	2.50229e-11
-9.42484e-06	-8.19858e-11	1.93988e-07	-3.46032e-10	-9.25095e-06	3.02798e-10	-3.2739e-08	-3.65428e-10	-8.91682e-06	2.18009e-10	-4.66437e-07	-9.37259e-11	-7.77216e-06	2.29438e-10	-1.6593e-06	3.72554e-11
-9.4244e-06	-7.33991e-11	1.93469e-07	-3.42254e-10	-9.24989e-06	2.94212e-10	-3.37491e-08	-3.6239e-10	-8.91493e-06	2.31589e-10	-4.68429e-07	-9.07932e-11	-7.76734e-06	2.4743e-10	-1.66458e-06	5.87617e-11
-9.42391e-06	-7.03606e-11	1.9306e-07	-3.58238e-10	-9.24906e-06	3.25758e-10	-3.47709e-08	-3.57555e-10	-8.91298e-06	2.35737e-10	-4.70439e-07	-8.5615e-11	-7.76239e-06	2.5533e-10	-1.66964e-06	4.0558e-11
-9.42339e-06	-7.44031e-11	1.92474e-07	-3.42544e-10	-9.24795e-06	3.07343e-10	-3.59218e-08	-3.29998e-10	-8.91108e-06	2.45698e-10	-4.72393e-07	-9.15597e-11	-7.75734e-06	2.55172e-10	-1.67489e-06	6.0347e-11
-9.42295e-06	-6.46538e-11	1.92091e-07	-3.63284e-10	-9.24697e-06	3.12125e-10	-3.69837e-08	-3.1877e-10	-8.90903e-06	2.31008e-10	-4.74381e-07	-9.3356e-11	-7.75227e-06	2.543e-10	-1.67984e-06	3.83652e-11
-9.4225e-06	-5.48255e-11	1.91597e-07	-3.64262e-10	-9.24594e-06	3.09245e-10	-3.79515e-08	-3.25137e-10	-8.90704e-06	2.25539e-10	-4.76282e-07	-1.12617e-10	-7.74714e-06	2.42807e-10	-1.68481e-06	4.30153e-11
-9.4219e-06	-7.38483e-11	1.91106e-07	-3.65557e-10	-9.24482e-06	2.90645e-10	-3.8967e-08	-3.23235e-10	-8.90513e-06	2.35552e-10	-4.78391e-07	-9.65793e-11	-7.74209e-06	2.41882e-10	-1.68968e-06	5.01753e-11
-9.42155e-06	-4.66615e-11	1.90638e-07	-3.71237e-10	-9.24388e-06	3.04119e-10	-4.01058e-08	-2.998e-10	-8.90323e-06	2.49053e-10	-4.80477e-07	-8.68831e-11	-7.73708e-06	2.43758e-10	-1.69458e-06	7.46671e-11
-9.42099e-06	-5.77316e-11	1.90113e-07	-3.66561e-10	-9.24287e-06	3.04278e-10	-4.10229e-08	-3.16445e-10	-8.90115e-06	2.29317e-10	-4.82464e-07	-9.68965e-11	-7.73203e-06	2.36466e-10	-1.69924e-06	5.62517e-11
-9.42042e-06	-6.97796e-11	1.8955e-07	-3.55173e-10	-9.2419e-06	3.13129e-10	-4.19417e-08	-3.33275e-10	-8.89917e-06	2.3011e-10	-4.8458e-07	-8.52716e-11	-7.72715e-06	2.59425e-10	-1.7039e-06	2.74799e-11
-9.42003e-06	-5.11001e-11	1.89187e-07	-3.79929e-10	-9.24092e-06	3.19205e-10	-4.31455e-08	-2.98954e-10	-8.89721e-06	2.37402e-10	-4.86594e-07	-9.2775e-11	-7.72211e-06	2.50759e-10	-1.70904e-06	6.60276e-11
-9.41942e-06	-7.11798e-11	1.88852e-07	-4.09573e-10	-9.23983e-06	3.07316e-10	-4.4175e-08	-2.96022e-10	-8.89516e-06	2.31986e-10	-4.88647e-07	-9.34091e-11	-7.71708e-06	2.41697e-10	-1.71401e-06	5.82863e-11
-9.41894e-06	-6.6107e-11	1.88256e-07	-3.92505e-10	-9.23897e-06	3.35296e-10	-4.5261e-08	-2.83076e-10	-8.89318e-06	2.38908e-10	-4.90665e-07	-9.98554e-11	-7.71216e-06	2.48144e-10	-1.71917e-06	6.63972e-11
-9.41843e-06	-6.78771e-11	1.87621e-07	-3.6812e-10	-9.23786e-06	3.1902e-10	-4.62971e-08	-2.79112e-10	-8.89112e-06	2.36477e-10	-4.92677e-07	-1.06223e-10	-7.70715e-06	2.35858e-10	-1.72434e-06	6.97526e-11
-9.41791e-06	-7.13646e-11	1.87037e-07	-3.53033e-10	-9.23684e-06	3.19681e-10	-4.73708e-08	-2.68227e-10	-8.88898e-06	2.17956e-10	-4.94755e-07	-9.87987e-11	-7.70237e-06	2.67378e-10	-1.72943e-06	5.91317e-11
-9.41752e-06	-5.21307e-11	1.86579e-07	-3.60854e-10	-9.23578e-06	3.12442e-10	-4.82442e-08	-2.93063e-10	-8.88694e-06	2.19198e-10	-4.96716e-07	-1.10265e-10	-7.69728e-06	2.51631e-10	-1.73439e-06	3.4323e-11
-9.417e-06	-5.48255e-11	1.86176e-07	-3.78556e-10	-9.23483e-06	3.2441e-10	-4.93069e-08	-2.83816e-10	-8.88498e-06	2.33227e-10	-4.98842e-07	-8.93665e-11	-7.69225e-06	2.53692e-10	-1.73946e-06	3.83125e-11
-9.41648e-06	-5.82074e-11	1.85686e-07	-3.80563e-10	-9.23367e-06	2.98016e-10	-5.04688e-08	-2.56391e-10	-8.88292e-06	2.27943e-10	-5.00832e-07	-8.9763e-11	-7.68711e-06	2.4426e-10	-1.74467e-06	7.01753e-11
-9.41604e-06	-4.6688e-11	1.85215e-07	-3.85953e-10	-9.23274e-06	3.12627e-10	-5.14039e-08	-2.69628e-10	-8.881e-06	2.47574e-10	-5.02767e-07	-9.70813e-11	-7.68195e-06	2.28645e-10	-1.74952e-06	3.77312e-11
-9.41551e-06	-5.21307e-11	1.84661e-07	-3.76548e-10	-9.23168e-06	3.04093e-10	-5.25122e-08	-2.51345e-10	-8.87899e-06	2.47574e-10	-5.04719e-07	-9.901e-11	-7.67704e-06	2.55489e-10	-1.75477e-06	7.90792e-11
-9.415e-06	-5.36629e-11	1.84178e-07	-3.79956e-10	-9.23073e-06	3.14053e-10	-5.3435e-08	-2.6614e-10	-8.87693e-06	2.36371e-10	-5.06714e-07	-9.22465e-11	-7.67206e-06	2.62939e-10	-1.75977e-06	8.05587e-11
-9.41456e-06	-4.26458e-11	1.83579e-07	-3.62201e-10	-9.22977e-06	3.21425e-10	-5.4356e-08	-2.81094e-10	-8.87488e-06	2.24746e-10	-5.08593e-07	-1.06672e-10	-7.66696e-06	2.41961e-10	-1.76471e-06	7.49312e-11
-9.41389e-06	-7.31612e-11	1.83116e-07	-3.69282e-10	-9.22874e-06	3.1474e-10	-5.54194e-08	-2.70262e-10	-8.87287e-06	2.17983e-10	-5.10616e-07	-9.70551e-11	-7.66204e-06	2.46638e-10	-1.76973e-06	8.36762e-11
-9.41339e-06	-7.25272e-11	1.82704e-07	-3.85663e-10	-9.22769e-06	3.05546e-10	-5.64146e-08	-2.7153e-10	-8.87101e-06	2.37455e-10	-5.12551e-07	-1.05457e-10	-7.65706e-06	2.34061e-10	-1.77466e-06	7.37158e-11
-9.41307e-06	-4.06112e-11	1.82284e-07	-4.00511e-10	-9.22668e-06	3.00447e-10	-5.73078e-08	-2.90843e-10	-8.8691e-06	2.46517e-10	-5.14513e-07	-1.11824e-10	-7.65217e-06	2.35039e-10	-1.77962e-06	6.45744e-11
-9.41251e-06	-5.06774e-11	1.81763e-07	-3.97261e-10	-9.22572e-06	3.05493e-10	-5.83354e-08	-2.85956e-10	-8.867e-06	2.2147e-10	-5.16603e-07	-9.74247e-11	-7.64725e-06	2.30601e-10	-1.7848e-06	8.92509e-11
-9.412e-06	-5.23682e-11	1.81186e-07	-3.83866e-10	-9.22478e-06	3.13367e-10	-5.94099e-08	-2.72613e-10	-8.86498e-06	2.13438e-10	-5.18538e-07	-1.12643e-10	-7.6424e-06	2.42067e-10	-1.78974e-06	6.41251e-11
-9.41154e-06	-4.54461e-11	1.80621e-07	-3.72796e-10	-9.22389e-06	3.29906e-10	-6.03983e-08	-2.74621e-10	-8.86307e-06	2.22527e-10	-5.20606e-07	-1.04796e-10	-7.63742e-06	2.31129e-10	-1.79493e-06	7.78639e-11
-9.41103e-06	-4.64239e-11	1.80007e-07	-3.52954e-10	-9.22288e-06	3.24252e-10	-6.15586e-08	-2.4569e-10	-8.86118e-06	2.36292e-10	-5.22618e-07	-1.07148e-10	-7.63255e-06	2.44471e-10	-1.80005e-06	7.72033e-11
-9.41053e-06	-4.66352e-11	1.79685e-07	-3.85636e-10	-9.2219e-06	3.24093e-10	-6.27034e-08	-2.19534e-10	-8.85926e-06	2.4583e-10	-5.24656e-07	-1.03634e-10	-7.6276e-06	2.42463e-10	-1.80518e-06	8.39668e-11
-9.40999e-06	-5.41121e-11	1.79284e-07	-4.04183e-10	-9.22089e-06	3.19945e-10	-6.36956e-08	-2.21014e-10	-8.85719e-06	2.28815e-10	-5.26653e-07	-1.06725e-10	-7.62265e-06	2.46664e-10	-1.81032e-06	1.02092e-10
-9.4095e-06	-5.08626e-11	1.78668e-07	-3.83998e-10	-9.21996e-06	3.2729e-10	-6.45765e-08	-2.42546e-10	-8.8553e-06	2.46121e-10	-5.28638e-07	-1.10212e-10	-7.61755e-06	2.32291e-10	-1.81527e-06	1.0077e-10
-9.40899e-06	-5.30026e-11	1.78174e-07	-3.85636e-10	-9.21892e-06	3.17382e-10	-6.54394e-08	-2.6762e-10	-8.85324e-06	2.35658e-10	-5.30593e-07	-1.17531e-10	-7.61258e-06	2.47827e-10	-1.82012e-06	8.94623e-11
-9.40853e-06	-4.51555e-11	1.77576e-07	-3.68754e-10	-9.21785e-06	3.00236e-10	-6.66365e-08	-2.32877e-10	-8.85119e-06	2.29502e-10	-5.32655e-07	-1.04215e-10	-7.60758e-06	2.66427e-10	-1.82479e-06	4.85369e-11
-9.40807e-06	-3.74407e-11	1.77143e-07	-3.81647e-10	-9.21693e-06	3.11121e-10	-6.76506e-08	-2.31397e-10	-8.84929e-06	2.51827e-10	-5.34586e-07	-1.13436e-10	-7.60228e-06	2.3813e-10	-1.82979e-06	6.30156e-11
-9.40758e-06	-3.60933e-11	1.76703e-07	-3.93193e-10	-9.21599e-06	3.19575e-10	-6.87852e-08	-2.08411e-10	-8.84724e-06	2.46068e-10	-5.36513e-07	-1.22656e-10	-7.59709e-06	2.36571e-10	-1.83489e-06	8.10079e-11
-9.40711e-06	-3.08357e-11	1.76093e-07	-3.74143e-10	-9.21497e-06	3.13551e-10	-6.97976e-08	-2.07724e-10	-8.84511e-06	2.26041e-10	-5.38455e-07	-1.29209e-10	-7.59199e-06	2.52926e-10	-1.83992e-06	7.18927e-11
-9.40652e-06	-4.77185e-11	1.75584e-07	-3.73509e-10	-9.21396e-06	3.09271e-10	-7.076e-08	-2.16205e-10	-8.84305e-06	2.16714e-10	-5.40615e-07	-9.7002e-11	-7.5868e-06	2.48725e-10	-1.84518e-06	8.88548e-11
-9.40596e-06	-5.77054e-11	1.75106e-07	-3.78318e-10	-9.21291e-06	2.97224e-10	-7.17577e-08	-2.18663e-10	-8.8412e-06	2.44218e-10	-5.42599e-07	-9.71872e-11	-7.58146e-06	2.13956e-10	-1.85028e-06	7.53274e-11
-9.40548e-06	-5.35046e-11	1.74561e-07	-3.70999e-10	-9.21203e-06	3.17409e-10	-7.28326e-08	-2.07222e-10	-8.83921e-06	2.44297e-10	-5.44522e-07	-1.09658e-10	-7.57644e-06	2.26664e-10	-1.85551e-06	8.71374e-11
-9.40507e-06	-3.6516e-11	1.74099e-07	-3.78793e-10	-9.21098e-06	3.08135e-10	-7.38912e-08	-1.989e-10	-8.8372e-06	2.38696e-10	-5.46471e-07	-1.18456e-10	-7.57134e-06	2.15964e-10	-1.86069e-06	9.97664e-11
-9.4045e-06	-4.933e-11	1.73585e-07	-3.77182e-10	-9.20993e-06	2.97541e-10	-7.49021e-08	-1.98979e-10	-8.8352e-06	2.35684e-10	-5.48509e-07	-1.12405e-10	-7.56643e-06	2.27985e-10	-1.86578e-06	1.055e-10
-9.40407e-06	-3.63577e-11	1.72978e-07	-3.58872e-10	-9.20903e-06	3.16035e-10	-7.58857e-08	-2.03973e-10	-8.83312e-06	2.1822e-10	-5.50544e-07	-1.07967e-10	-7.56155e-06	2.39029e-10	-1.87078e-06	1.12897e-10
-9.40356e-06	-3.89467e-11	1.72607e-07	-3.831e-10	-9.2079e-06	2.926e-10	-7.68641e-08	-2.09732e-10	-8.83108e-06	2.09951e-10	-5.52615e-07	-9.73192e-11	-7.55665e-06	2.37364e-10	-1.87566e-06	1.12105e-10
-9.403e-06	-4.93035e-11	1.72054e-07	-3.74619e-10	-9.20691e-06	2.9511e-10	-7.80507e-08	-1.77711e-10	-8.8291e-06	2.11959e-10	-5.54545e-07	-1.12432e-10	-7.55186e-06	2.48725e-10	-1.8805e-06	1.20639e-10
-9.40233e-06	-7.90004e-11	1.71619e-07	-3.87116e-10	-9.20594e-06	3.0087e-10	-7.8981e-08	-1.91634e-10	-8.82713e-06	2.2036e-10	-5.56619e-07	-1.01441e-10	-7.54695e-06	2.29227e-10	-1.88513e-06	9.6543e-11
-9.40204e-06	-4.28306e-11	1.71062e-07	-3.77921e-10	-9.20494e-06	3.01557e-10	-8.00321e-08	-1.83338e-10	-8.8251e-06	2.18141e-10	-5.58614e-07	-1.044e-10	-7.54218e-06	2.34247e-10	-1.88987e-06	8.9383e-11
-9.40151e-06	-4.65032e-11	1.70663e-07	-3.97155e-10	-9.20393e-06	3.00843e-10	-8.11552e-08	-1.61911e-10	-8.82311e-06	2.25882e-10	-5.6069e-07	-9.1639e-11	-7.5373e-06	2.20904e-10	-1.89483e-06	1.09304e-10
-9.40101e-06	-4.78506e-11	1.70076e-07	-3.82228e-10	-9.20291e-06	2.99549e-10	-8.21532e-08	-1.6236e-10	-8.82111e-06	2.33809e-10	-5.62553e-07	-1.16104e-10	-7.53251e-06	2.36281e-10	-1.89967e-06	9.38747e-11
-9.40048e-06	-5.34253e-11	1.69507e-07	-3.70788e-10	-9.20201e-06	3.19681e-10	-8.30228e-08	-1.85584e-10	-8.8191e-06	2.41946e-10	-5.64544e-07	-1.15946e-10	-7.5275e-06	2.29174e-10	-1.90478e-06	1.15883e-10
-9.39991e-06	-6.47331e-11	1.69057e-07	-3.8059e-10	-9.20087e-06	2.98122e-10	-8.40479e-08	-1.80326e-10	-8.81711e-06	2.54892e-10	-5.66506e-07	-1.1901e-10	-7.52242e-06	2.27959e-10	-1.9098e-06	1.16623e-10
-9.3995e-06	-4.933e-11	1.68574e-07	-3.84527e-10	-9.19995e-06	3.1445e-10	-8.52014e-08	-1.51634e-10	-8.81495e-06	2.36741e-10	-5.68433e-07	-1.26567e-10	-7.51725e-06	2.30125e-10	-1.91478e-06	1.08379e-10
-9.39899e-06	-5.0836e-11	1.68147e-07	-3.98265e-10	-9.19896e-06	3.18994e-10	-8.61473e-08	-1.59983e-10	-8.81282e-06	2.23452e-10	-5.70518e-07	-1.03422e-10	-7.51212e-06	2.45264e-10	-1.91984e-06	1.0941e-10
-9.39854e-06	-4.20907e-11	1.67566e-07	-3.84474e-10	-9.19795e-06	3.21557e-10	-8.72013e-08	-1.48701e-10	-8.81073e-06	2.17798e-10	-5.72551e-07	-8.77023e-11	-7.50681e-06	2.24128e-10	-1.92492e-06	1.08961e-10
-9.39805e-06	-3.9581e-11	1.67107e-07	-3.92373e-10	-9.19681e-06	2.99205e-10	-8.81525e-08	-1.55597e-10	-8.80864e-06	2.07996e-10	-5.74339e-07	-1.14625e-10	-7.50166e-06	2.18474e-10	-1.93016e-06	1.30467e-10
-9.39755e-06	-3.97131e-11	1.66637e-07	-3.98239e-10	-9.19583e-06	3.03617e-10	-8.91383e-08	-1.56601e-10	-8.80662e-06	2.10691e-10	-5.76174e-07	-1.32115e-10	-7.49664e-06	2.2743e-10	-1.93526e-06	1.24126e-10
-9.39693e-06	-6.1589e-11	1.66108e-07	-3.93562e-10	-9.19486e-06	3.10989e-10	-9.01091e-08	-1.603e-10	-8.80478e-06	2.42977e-10	-5.78266e-07	-1.03105e-10	-7.49162e-06	2.35488e-10	-1.9405e-06	1.3871e-10
-9.3965e-06	-4.85109e-11	1.65612e-07	-3.94725e-10	-9.19372e-06	2.87448e-10	-9.12008e-08	-1.42387e-10	-8.8028e-06	2.4657e-10	-5.80114e-07	-1.18218e-10	-7.48665e-06	2.47193e-10	-1.94563e-06	1.28644e-10
-9.39604e-06	-4.12453e-11	1.65054e-07	-3.84421e-10	-9.19288e-06	3.17541e-10	-9.21488e-08	-1.50683e-10	-8.8007e-06	2.2575e-10	-5.8197e-07	-1.33779e-10	-7.48168e-06	2.49967e-10	-1.95081e-06	1.21827e-10
-9.39559e-06	-3.32399e-11	1.64665e-07	-4.04632e-10	-9.19182e-06	3.08083e-10	-9.3208e-08	-1.39137e-10	-8.79872e-06	2.2398e-10	-5.83868e-07	-1.44163e-10	-7.47666e-06	2.30838e-10	-1.95607e-06	1.35434e-10
-9.39491e-06	-6.55785e-11	1.64202e-07	-4.11422e-10	-9.19083e-06	3.1017e-10	-9.42412e-08	-1.32584e-10	-8.79686e-06	2.42897e-10	-5.85815e-07	-1.49288e-10	-7.47179e-06	2.30072e-10	-1.96114e-06	1.31471e-10
-9.39451e-06	-4.72165e-11	1.63694e-07	-4.10154e-10	-9.18985e-06	3.13816e-10	-9.5171e-08	-1.44632e-10	-8.7947e-06	2.08313e-10	-5.87949e-07	-1.24717e-10	-7.46689e-06	2.2167e-10	-1.96613e-06	1.4476e-10
-9.39403e-06	-4.33854e-11	1.63165e-07	-4.04791e-10	-9.1888e-06	3.05969e-10	-9.62219e-08	-1.3491e-10	-8.79291e-06	2.39119e-10	-5.90001e-07	-1.19195e-10	-7.46206e-06	2.36519e-10	-1.9709e-06	1.469e-10
-9.39361e-06	-2.95676e-11	1.62628e-07	-3.97975e-10	-9.18777e-06	2.99284e-10	-9.72607e-08	-1.27512e-10	-8.79087e-06	2.28075e-10	-5.9198e-07	-1.30213e-10	-7.4571e-06	2.40667e-10	-1.97549e-06	1.34879e-10
-9.39296e-06	-5.73089e-11	1.62133e-07	-3.9882e-10	-9.1868e-06	3.05678e-10	-9.8132e-08	-1.5026e-10	-8.78882e-06	2.15552e-10	-5.94031e-07	-1.31296e-10	-7.45207e-06	2.42701e-10	-1.98007e-06	1.13743e-10
-9.39246e-06	-5.69128e-11	1.61802e-07	-4.28807e-10	-9.18573e-06	2.92891e-10	-9.90765e-08	-1.59851e-10	-8.78688e-06	2.24905e-10	-5.96067e-07	-1.36474e-10	-7.44694e-06	2.34458e-10	-1.98489e-06	1.10837e-10
-9.39205e-06	-4.24079e-11	1.61313e-07	-4.30498e-10	-9.18471e-06	2.90143e-10	-1.00041e-07	-1.65663e-10	-8.78493e-06	2.33993e-10	-5.98168e-07	-1.3082e-10	-7.44173e-06	2.092e-10	-1.99001e-06	1.31365e-10
-9.39153e-06	-4.60274e-11	1.6079e-07	-4.25954e-10	-9.18383e-06	3.12759e-10	-1.01246e-07	-1.28331e-10	-8.78302e-06	2.50242e-10	-6.00403e-07	-1.00225e-10	-7.43682e-06	2.29095e-10	-1.99513e-06	1.31656e-10
-9.39107e-06	-3.96338e-11	1.60271e-07	-4.22096e-10	-9.18276e-06	2.98862e-10	-1.02249e-07	-1.27406e-10	-8.78093e-06	2.3513e-10	-6.02305e-07	-1.28337e-10	-7.43181e-06	2.19055e-10	-2.0003e-06	1.37363e-10
-9.39047e-06	-5.72562e-11	1.59729e-07	-4.14197e-10	-9.18174e-06	2.95744e-10	-1.03213e-07	-1.33272e-10	-8.77897e-06	2.43927e-10	-6.04363e-07	-1.26329e-10	-7.42703e-06	2.39081e-10	-2.0054e-06	1.35804e-10
-9.38993e-06	-6.58164e-11	1.59186e-07	-4.05822e-10	-9.18075e-06	2.99628e-10	-1.04172e-07	-1.40247e-10	-8.77685e-06	2.22659e-10	-6.06464e-07	-1.13858e-10	-7.42218e-06	2.39399e-10	-2.01038e-06	1.16253e-10
-9.38958e-06	-3.92111e-11	1.58737e-07	-4.14567e-10	-9.17975e-06	3.00526e-10	-1.05164e-07	-1.41224e-10	-8.77486e-06	2.22421e-10	-6.08424e-07	-1.24506e-10	-7.41725e-06	2.33243e-10	-2.01568e-06	1.53691e-10
-9.38897e-06	-5.8445e-11	1.58439e-07	-4.50287e-10	-9.17876e-06	3.02745e-10	-1.06163e-07	-1.41066e-10	-8.77287e-06	2.21629e-10	-6.10401e-07	-1.29764e-10	-7.41221e-06	2.24709e-10	-2.02071e-06	1.37151e-10
-9.38846e-06	-5.9951e-11	1.57836e-07	-4.31e-10	-9.17778e-06	3.06391e-10	-1.07178e-07	-1.38265e-10	-8.77095e-06	2.31008e-10	-6.1239e-07	-1.31402e-10	-7.40718e-06	2.37866e-10	-2.02587e-06	1.46081e-10
-9.38788e-06	-7.49579e-11	1.57281e-07	-4.20723e-10	-9.17674e-06	3.00262e-10	-1.08406e-07	-9.72339e-11	-8.76894e-06	2.23663e-10	-6.14354e-07	-1.36554e-10	-7.40193e-06	2.24207e-10	-2.03092e-06	1.469e-10
-9.38742e-06	-6.94624e-11	1.568e-07	-4.23523e-10	-9.1758e-06	3.12547e-10	-1.09343e-07	-1.08965e-10	-8.76696e-06	2.21021e-10	-6.16317e-07	-1.41336e-10	-7.39674e-06	2.23599e-10	-2.03588e-06	1.45844e-10
-9.38696e-06	-6.11663e-11	1.56347e-07	-4.31317e-10	-9.17475e-06	3.02772e-10	-1.1037e-07	-1.04262e-10	-8.7651e-06	2.383e-10	-6.18401e-07	-1.23898e-10	-7.39161e-06	2.29676e-10	-2.04069e-06	1.28829e-10
-9.38653e-06	-4.93566e-11	1.55772e-07	-4.17341e-10	-9.17376e-06	3.05995e-10	-1.11226e-07	-1.30814e-10	-8.76303e-06	2.19119e-10	-6.20305e-07	-1.37954e-10	-7.38644e-06	2.2241e-10	-2.04571e-06	1.48037e-10
-9.3859e-06	-7.3135e-11	1.55219e-07	-4.07248e-10	-9.17265e-06	2.87025e-10	-1.12198e-07	-1.36389e-10	-8.76113e-06	2.30929e-10	-6.22263e-07	-1.40755e-10	-7.38131e-06	2.18051e-10	-2.05075e-06	1.61405e-10
-9.3854e-06	-7.34519e-11	1.54712e-07	-4.05557e-10	-9.17181e-06	3.16009e-10	-1.13281e-07	-1.21937e-10	-8.75926e-06	2.49846e-10	-6.24244e-07	-1.38297e-10	-7.37628e-06	2.32979e-10	-2.05576e-06	1.5768e-10
-9.38501e-06	-5.36367e-11	1.54184e-07	-4.00088e-10	-9.17079e-06	3.13657e-10	-1.1436e-07	-1.08463e-10	-8.75724e-06	2.41629e-10	-6.26309e-07	-1.19354e-10	-7.3711e-06	2.2603e-10	-2.06083e-06	1.61141e-10
-9.38456e-06	-4.60805e-11	1.53657e-07	-3.94831e-10	-9.16976e-06	3.08769e-10	-1.15404e-07	-1.01012e-10	-8.7552e-06	2.32382e-10	-6.28214e-07	-1.28046e-10	-7.36594e-06	2.22252e-10	-2.06595e-06	1.74431e-10
-9.38402e-06	-5.21569e-11	1.53286e-07	-4.17578e-10	-9.1688e-06	3.17065e-10	-1.16393e-07	-1.03654e-10	-8.75317e-06	2.26411e-10	-6.30159e-07	-1.29631e-10	-7.36092e-06	2.32027e-10	-2.0709e-06	1.64681e-10
-9.38354e-06	-5.00961e-11	1.52827e-07	-4.24633e-10	-9.16783e-06	3.22878e-10	-1.17444e-07	-9.48563e-11	-8.75117e-06	2.26543e-10	-6.32002e-07	-1.50239e-10	-7.35585e-06	2.19081e-10	-2.07588e-06	1.70626e-10
-9.38304e-06	-5.05719e-11	1.52294e-07	-4.18266e-10	-9.16667e-06	2.95876e-10	-1.18531e-07	-7.95853e-11	-8.74924e-06	2.38538e-10	-6.34027e-07	-1.3946e-10	-7.35087e-06	2.08038e-10	-2.08073e-06	1.59899e-10
-9.38258e-06	-4.23286e-11	1.5173e-07	-4.06482e-10	-9.16564e-06	2.89641e-10	-1.19516e-07	-8.24387e-11	-8.74721e-06	2.36213e-10	-6.36091e-07	-1.23476e-10	-7.3461e-06	2.25264e-10	-2.08558e-06	1.55461e-10
-9.38205e-06	-4.81412e-11	1.51201e-07	-4.00722e-10	-9.16465e-06	2.91173e-10	-1.20423e-07	-9.9427e-11	-8.74521e-06	2.38617e-10	-6.38069e-07	-1.2477e-10	-7.34135e-06	2.4101e-10	-2.0905e-06	1.67112e-10
-9.3815e-06	-5.74675e-11	1.50756e-07	-4.10313e-10	-9.16374e-06	3.08215e-10	-1.21452e-07	-9.43277e-11	-8.74312e-06	2.25777e-10	-6.40037e-07	-1.3016e-10	-7.3365e-06	2.34696e-10	-2.09533e-06	1.5554e-10
-9.38105e-06	-4.7692e-11	1.50337e-07	-4.24633e-10	-9.16275e-06	3.08426e-10	-1.22574e-07	-7.23459e-11	-8.74122e-06	2.47151e-10	-6.42042e-07	-1.30715e-10	-7.33171e-06	2.36836e-10	-2.10037e-06	1.68592e-10
-9.38047e-06	-6.23817e-11	1.49836e-07	-4.24157e-10	-9.1618e-06	3.17964e-10	-1.23511e-07	-8.35216e-11	-8.73911e-06	2.32303e-10	-6.4405e-07	-1.32802e-10	-7.32686e-06	2.32239e-10	-2.1054e-06	1.5879e-10
-9.37998e-06	-6.12984e-11	1.49323e-07	-4.21753e-10	-9.16083e-06	3.2153e-10	-1.24603e-07	-6.67184e-11	-8.73706e-06	2.28524e-10	-6.45983e-07	-1.50477e-10	-7.32196e-06	2.2426e-10	-2.11065e-06	1.70547e-10
-9.37952e-06	-5.37949e-11	1.48829e-07	-4.22546e-10	-9.15966e-06	2.88848e-10	-1.25447e-07	-9.48297e-11	-8.73497e-06	2.1785e-10	-6.48218e-07	-1.15364e-10	-7.31709e-06	2.33639e-10	-2.11591e-06	1.7229e-10
-9.37903e-06	-5.16021e-11	1.48334e-07	-4.23285e-10	-9.15858e-06	2.73498e-10	-1.26566e-07	-7.34027e-11	-8.73307e-06	2.397e-10	-6.50233e-07	-1.20648e-10	-7.31209e-06	2.34696e-10	-2.1212e-06	1.83546e-10
-9.37853e-06	-5.16549e-11	1.47784e-07	-4.14118e-10	-9.15773e-06	2.98016e-10	-1.27546e-07	-7.6996e-11	-8.73104e-06	2.37745e-10	-6.52316e-07	-1.13858e-10	-7.30696e-06	2.26822e-10	-2.12639e-06	1.88671e-10
-9.37802e-06	-5.46934e-11	1.47328e-07	-4.21859e-10	-9.15674e-06	2.98518e-10	-1.28485e-07	-8.8383e-11	-8.72909e-06	2.4937e-10	-6.5417e-07	-1.47994e-10	-7.30184e-06	2.31129e-10	-2.13156e-06	2.0595e-10
-9.3776e-06	-4.03206e-11	1.46737e-07	-4.0532e-10	-9.15582e-06	3.11781e-10	-1.29478e-07	-9.00476e-11	-8.72701e-06	2.34443e-10	-6.56283e-07	-1.34651e-10	-7.29669e-06	2.31419e-10	-2.13649e-06	1.91049e-10
-9.37696e-06	-6.5103e-11	1.4635e-07	-4.25425e-10	-9.15483e-06	3.12865e-10	-1.30562e-07	-7.57279e-11	-8.72501e-06	2.33544e-10	-6.58197e-07	-1.56158e-10	-7.29153e-06	2.21697e-10	-2.1414e-06	1.81036e-10
-9.37654e-06	-4.92507e-11	1.45798e-07	-4.16099e-10	-9.15377e-06	3.0116e-10	-1.31568e-07	-7.55427e-11	-8.72308e-06	2.42686e-10	-6.60288e-07	-1.44876e-10	-7.28656e-06	2.35541e-10	-2.14634e-06	1.77046e-10
-9.37604e-06	-5.06247e-11	1.45266e-07	-4.10128e-10	-9.1528e-06	3.03829e-10	-1.32537e-07	-8.22535e-11	-8.72111e-06	2.44985e-10	-6.62468e-07	-1.17267e-10	-7.28163e-06	2.46215e-10	-2.15131e-06	1.79028e-10
-9.37564e-06	-3.15225e-11	1.44829e-07	-4.21595e-10	-9.15173e-06	2.91596e-10	-1.33653e-07	-6.25704e-11	-8.71909e-06	2.35658e-10	-6.64387e-07	-1.36369e-10	-7.27654e-06	2.24101e-10	-2.15639e-06	1.97681e-10
-9.375e-06	-5.72562e-11	1.44287e-07	-4.13853e-10	-9.15072e-06	2.88716e-10	-1.34628e-07	-6.83565e-11	-8.71715e-06	2.41893e-10	-6.66377e-07	-1.41785e-10	-7.27158e-06	2.28249e-10	-2.16133e-06	1.87007e-10
-9.37445e-06	-6.61863e-11	1.43826e-07	-4.2067e-10	-9.14988e-06	3.18175e-10	-1.35502e-07	-9.21084e-11	-8.71514e-06	2.37825e-10	-6.68437e-07	-1.33489e-10	-7.26656e-06	2.25845e-10	-2.16629e-06	1.71207e-10
-9.37401e-06	-5.37687e-11	1.4336e-07	-4.26747e-10	-9.14878e-06	3.00024e-10	-1.36534e-07	-8.72735e-11	-8.71318e-06	2.42184e-10	-6.70447e-07	-1.32485e-10	-7.2616e-06	2.31789e-10	-2.17146e-06	1.90547e-10
-9.37348e-06	-6.05323e-11	1.42825e-07	-4.203e-10	-9.14768e-06	2.82375e-10	-1.37608e-07	-7.46446e-11	-8.71125e-06	2.5336e-10	-6.72471e-07	-1.26699e-10	-7.25669e-06	2.4278e-10	-2.17649e-06	1.8632e-10
-9.37295e-06	-6.41518e-11	1.42338e-07	-4.22519e-10	-9.1468e-06	3.04014e-10	-1.38642e-07	-6.86206e-11	-8.70921e-06	2.47309e-10	-6.74386e-07	-1.38482e-10	-7.25171e-06	2.37893e-10	-2.18155e-06	1.97813e-10
-9.37247e-06	-6.16156e-11	1.4187e-07	-4.2812e-10	-9.14575e-06	2.95903e-10	-1.39482e-07	-9.74452e-11	-8.70709e-06	2.28524e-10	-6.76308e-07	-1.47095e-10	-7.24673e-06	2.38844e-10	-2.18642e-06	1.85527e-10
-9.37198e-06	-5.9581e-11	1.41295e-07	-4.1454e-10	-9.14472e-06	2.91543e-10	-1.40602e-07	-7.53049e-11	-8.70496e-06	2.07917e-10	-6.78463e-07	-1.12458e-10	-7.24176e-06	2.50839e-10	-2.19132e-06	1.90679e-10
-9.37155e-06	-4.60274e-11	1.40838e-07	-4.22229e-10	-9.14373e-06	2.94106e-10	-1.41485e-07	-9.52524e-11	-8.70317e-06	2.49819e-10	-6.80312e-07	-1.32564e-10	-7.23668e-06	2.57259e-10	-2.19619e-06	1.95857e-10
-9.37098e-06	-5.82336e-11	1.40368e-07	-4.27565e-10	-9.14282e-06	3.10328e-10	-1.42548e-07	-8.23328e-11	-8.70113e-06	2.47838e-10	-6.82429e-07	-1.05377e-10	-7.2315e-06	2.54485e-10	-2.20096e-06	1.80111e-10
-9.37048e-06	-5.86829e-11	1.39986e-07	-4.48676e-10	-9.14166e-06	2.82983e-10	-1.43641e-07	-6.38385e-11	-8.69913e-06	2.52118e-10	-6.84167e-07	-1.48337e-10	-7.22615e-06	2.19662e-10	-2.20595e-06	1.85342e-10
-9.37004e-06	-4.79826e-11	1.39416e-07	-4.35914e-10	-9.14076e-06	3.02798e-10	-1.44621e-07	-6.56617e-11	-8.69705e-06	2.4081e-10	-6.86221e-07	-1.36421e-10	-7.22108e-06	2.3068e-10	-2.2111e-06	1.92529e-10
-9.36953e-06	-5.02813e-11	1.3897e-07	-4.45637e-10	-9.13969e-06	2.90302e-10	-1.45545e-07	-7.763e-11	-8.69508e-06	2.48921e-10	-6.88092e-07	-1.60068e-10	-7.2161e-06	2.39451e-10	-2.21634e-06	1.93665e-10
-9.36892e-06	-6.94624e-11	1.38241e-07	-4.04316e-10	-9.1388e-06	3.10513e-10	-1.46465e-07	-9.04438e-11	-8.69297e-06	2.30744e-10	-6.90223e-07	-1.39037e-10	-7.21111e-06	2.2677e-10	-2.22167e-06	2.05263e-10
-9.36849e-06	-5.56974e-11	1.37664e-07	-3.90181e-10	-9.13771e-06	2.94978e-10	-1.47399e-07	-1.00801e-10	-8.69108e-06	2.49e-10	-6.92313e-07	-1.26963e-10	-7.20633e-06	2.36625e-10	-2.22689e-06	2.02278e-10
-9.36803e-06	-4.82733e-11	1.37343e-07	-4.2244e-10	-9.1368e-06	3.12653e-10	-1.48425e-07	-9.53052e-11	-8.68904e-06	2.39198e-10	-6.94357e-07	-1.24057e-10	-7.20141e-06	2.16096e-10	-2.23194e-06	1.84285e-10
-9.36749e-06	-5.60936e-11	1.36856e-07	-4.24686e-10	-9.13582e-06	3.1585e-10	-1.49553e-07	-7.18174e-11	-8.68702e-06	2.31114e-10	-6.96357e-07	-1.29209e-10	-7.19659e-06	2.20587e-10	-2.23711e-06	2.03731e-10
-9.36696e-06	-6.0955e-11	1.3625e-07	-4.05504e-10	-9.13473e-06	2.97937e-10	-1.50491e-07	-8.28614e-11	-8.6851e-06	2.37639e-10	-6.98378e-07	-1.30054e-10	-7.19172e-06	2.31816e-10	-2.24213e-06	2.06716e-10
-9.36642e-06	-6.88549e-11	1.3574e-07	-4.03814e-10	-9.13378e-06	3.06524e-10	-1.51523e-07	-7.73921e-11	-8.68307e-06	2.25803e-10	-7.005e-07	-1.11349e-10	-7.18677e-06	2.39927e-10	-2.24711e-06	2.1311e-10
-9.36599e-06	-5.60408e-11	1.35221e-07	-4.00432e-10	-9.13276e-06	3.01662e-10	-1.52538e-07	-7.512e-11	-8.68124e-06	2.46781e-10	-7.02538e-07	-1.058e-10	-7.18172e-06	2.40878e-10	-2.25191e-06	1.92502e-10
-9.3655e-06	-5.46141e-11	1.34646e-07	-3.86851e-10	-9.13179e-06	3.05599e-10	-1.53592e-07	-6.62164e-11	-8.67929e-06	2.47072e-10	-7.04494e-07	-1.1296e-10	-7.17662e-06	2.34749e-10	-2.257e-06	2.28698e-10
-9.365e-06	-5.30554e-11	1.34206e-07	-3.97684e-10	-9.13085e-06	3.15507e-10	-1.54496e-07	-8.44463e-11	-8.67732e-06	2.41919e-10	-7.06311e-07	-1.43159e-10	-7.17159e-06	2.37628e-10	-2.26179e-06	2.17152e-10
-9.36448e-06	-5.62522e-11	1.33814e-07	-4.17394e-10	-9.1298e-06	3.04701e-10	-1.55565e-07	-7.31648e-11	-8.67534e-06	2.37058e-10	-7.0837e-07	-1.28337e-10	-7.16656e-06	2.30046e-10	-2.26661e-06	2.14484e-10
-9.36403e-06	-4.75862e-11	1.33367e-07	-4.27011e-10	-9.12875e-06	2.94132e-10	-1.5643e-07	-9.85023e-11	-8.67328e-06	2.18987e-10	-7.10261e-07	-1.42577e-10	-7.16168e-06	2.29042e-10	-2.27146e-06	2.14405e-10
-9.36342e-06	-6.85377e-11	1.32909e-07	-4.34699e-10	-9.12775e-06	2.92045e-10	-1.57534e-07	-8.11702e-11	-8.67135e-06	2.24826e-10	-7.12153e-07	-1.56263e-10	-7.15686e-06	2.25633e-10	-2.27625e-06	1.94589e-10
-9.36297e-06	-5.96603e-11	1.32289e-07	-4.13483e-10	-9.12676e-06	2.93181e-10	-1.58503e-07	-8.80396e-11	-8.66934e-06	2.19594e-10	-7.14242e-07	-1.35021e-10	-7.15211e-06	2.30178e-10	-2.28129e-06	2.0204e-10
-9.36251e-06	-5.19455e-11	1.31845e-07	-4.23814e-10	-9.12583e-06	3.03749e-10	-1.5962e-07	-6.83827e-11	-8.66741e-06	2.31959e-10	-7.16264e-07	-1.2662e-10	-7.14731e-06	2.41591e-10	-2.2865e-06	2.20825e-10
-9.36202e-06	-4.90394e-11	1.313e-07	-4.16125e-10	-9.12485e-06	3.05546e-10	-1.60629e-07	-6.83037e-11	-8.66534e-06	2.22316e-10	-7.1818e-07	-1.38984e-10	-7.14227e-06	2.37443e-10	-2.29159e-06	2.05818e-10
-9.36146e-06	-6.04268e-11	1.30733e-07	-4.04448e-10	-9.12388e-06	3.09958e-10	-1.61551e-07	-8.40767e-11	-8.6634e-06	2.40202e-10	-7.20227e-07	-1.28575e-10	-7.13706e-06	2.34194e-10	-2.29665e-06	1.81643e-10
-9.36104e-06	-4.64501e-11	1.30191e-07	-3.9705e-10	-9.12287e-06	3.06312e-10	-1.62644e-07	-6.88847e-11	-8.66133e-06	2.38775e-10	-7.22216e-07	-1.29843e-10	-7.13181e-06	2.42067e-10	-2.30197e-06	2.14352e-10
-9.36052e-06	-4.98055e-11	1.29724e-07	-4.03576e-10	-9.1219e-06	3.11015e-10	-1.63679e-07	-6.42877e-11	-8.65924e-06	2.37851e-10	-7.24358e-07	-1.03396e-10	-7.12654e-06	2.42569e-10	-2.30697e-06	2.0883e-10
-9.35994e-06	-6.42049e-11	1.29302e-07	-4.17843e-10	-9.12094e-06	3.16458e-10	-1.64647e-07	-7.17119e-11	-8.65717e-06	2.42765e-10	-7.26187e-07	-1.33277e-10	-7.1212e-06	2.13956e-10	-2.31187e-06	2.02727e-10
-9.35959e-06	-3.68859e-11	1.28793e-07	-4.16575e-10	-9.11985e-06	2.98545e-10	-1.6564e-07	-7.4486e-11	-8.65502e-06	2.34416e-10	-7.2826e-07	-1.18958e-10	-7.11634e-06	2.48461e-10	-2.31678e-06	2.12476e-10
-9.35898e-06	-5.70714e-11	1.28322e-07	-4.22308e-10	-9.11901e-06	3.28426e-10	-1.66725e-07	-6.04566e-11	-8.6529e-06	2.3217e-10	-7.30288e-07	-1.13119e-10	-7.1113e-06	2.34326e-10	-2.32149e-06	1.90943e-10
-9.35843e-06	-6.5103e-11	1.27833e-07	-4.24791e-10	-9.11786e-06	3.0013e-10	-1.67665e-07	-7.2478e-11	-8.65076e-06	2.24931e-10	-7.32082e-07	-1.50054e-10	-7.10638e-06	2.34352e-10	-2.32629e-06	1.86558e-10
-9.35797e-06	-5.91849e-11	1.27324e-07	-4.23629e-10	-9.11678e-06	2.86656e-10	-1.68782e-07	-5.24515e-11	-8.64876e-06	2.43346e-10	-7.34126e-07	-1.43555e-10	-7.10145e-06	2.32001e-10	-2.33123e-06	1.97628e-10
-9.35755e-06	-4.40725e-11	1.26717e-07	-4.04791e-10	-9.11588e-06	3.04727e-10	-1.69748e-07	-5.94526e-11	-8.64662e-06	2.32963e-10	-7.36112e-07	-1.49209e-10	-7.09647e-06	2.28117e-10	-2.33625e-06	2.1031e-10
-9.35698e-06	-5.68862e-11	1.26178e-07	-3.98292e-10	-9.11486e-06	3.02111e-10	-1.7069e-07	-7.08665e-11	-8.6446e-06	2.42263e-10	-7.38164e-07	-1.44215e-10	-7.09158e-06	2.47087e-10	-2.34144e-06	2.41776e-10
-9.35646e-06	-6.07174e-11	1.25789e-07	-4.18873e-10	-9.11375e-06	2.82507e-10	-1.71714e-07	-6.72467e-11	-8.64252e-06	2.36688e-10	-7.40313e-07	-1.23e-10	-7.0864e-06	2.2064e-10	-2.34634e-06	2.09253e-10
-9.35597e-06	-5.88677e-11	1.25338e-07	-4.28358e-10	-9.1128e-06	2.94687e-10	-1.72763e-07	-5.93471e-11	-8.6405e-06	2.38643e-10	-7.42219e-07	-1.45907e-10	-7.08144e-06	2.33797e-10	-2.35144e-06	2.04893e-10
-9.35547e-06	-5.80223e-11	1.24725e-07	-4.08516e-10	-9.11196e-06	3.24569e-10	-1.73691e-07	-7.30065e-11	-8.63851e-06	2.44139e-10	-7.44435e-07	-1.13013e-10	-7.07644e-06	2.39108e-10	-2.35664e-06	2.13876e-10
-9.35508e-06	-3.9158e-11	1.24243e-07	-4.124e-10	-9.11079e-06	2.95691e-10	-1.74723e-07	-6.80131e-11	-8.63655e-06	2.49661e-10	-7.46264e-07	-1.49024e-10	-7.07137e-06	2.29227e-10	-2.36189e-06	2.26955e-10
-9.35445e-06	-6.1959e-11	1.23873e-07	-4.36496e-10	-9.10976e-06	2.91887e-10	-1.75693e-07	-7.39312e-11	-8.63457e-06	2.48023e-10	-7.48361e-07	-1.35972e-10	-7.06637e-06	2.38236e-10	-2.36703e-06	2.1665e-10
-9.35397e-06	-5.8445e-11	1.23378e-07	-4.38081e-10	-9.10877e-06	2.9577e-10	-1.76756e-07	-6.331e-11	-8.63252e-06	2.29396e-10	-7.50505e-07	-1.1333e-10	-7.06136e-06	2.4928e-10	-2.37226e-06	2.22622e-10
-9.35341e-06	-6.89604e-11	1.22983e-07	-4.57685e-10	-9.10785e-06	3.11147e-10	-1.77763e-07	-6.26232e-11	-8.63059e-06	2.30902e-10	-7.52458e-07	-1.24321e-10	-7.05624e-06	2.39346e-10	-2.37739e-06	2.22463e-10
-9.35297e-06	-5.77054e-11	1.22373e-07	-4.38504e-10	-9.10677e-06	3.00262e-10	-1.78723e-07	-7.0338e-11	-8.62874e-06	2.45328e-10	-7.54528e-07	-1.13409e-10	-7.05125e-06	2.42278e-10	-2.38241e-06	2.22172e-10
-9.35249e-06	-5.45083e-11	1.21815e-07	-4.28675e-10	-9.10575e-06	2.99179e-10	-1.79734e-07	-6.87527e-11	-8.62683e-06	2.47917e-10	-7.56374e-07	-1.41811e-10	-7.04633e-06	2.44181e-10	-2.38731e-06	2.21697e-10
-9.35202e-06	-4.80882e-11	1.21165e-07	-4.02466e-10	-9.10471e-06	2.95004e-10	-1.80761e-07	-6.39178e-11	-8.62501e-06	2.6583e-10	-7.58417e-07	-1.34149e-10	-7.04141e-06	2.34722e-10	-2.39211e-06	2.21803e-10
-9.35149e-06	-5.35046e-11	1.20707e-07	-4.1063e-10	-9.10375e-06	3.04437e-10	-1.8172e-07	-7.14212e-11	-8.62295e-06	2.43029e-10	-7.6036e-07	-1.43978e-10	-7.03646e-06	2.10891e-10	-2.39694e-06	2.30072e-10
-9.35089e-06	-7.14176e-11	1.20261e-07	-4.21013e-10	-9.10274e-06	3.0441e-10	-1.82648e-07	-8.43936e-11	-8.6211e-06	2.57323e-10	-7.62405e-07	-1.34414e-10	-7.03172e-06	2.28566e-10	-2.40174e-06	2.22199e-10
-9.35039e-06	-7.25009e-11	1.19729e-07	-4.16046e-10	-9.10163e-06	2.86576e-10	-1.83702e-07	-7.45125e-11	-8.61902e-06	2.32725e-10	-7.64399e-07	-1.33251e-10	-7.02688e-06	2.3821e-10	-2.4067e-06	2.27087e-10
-9.34992e-06	-6.5975e-11	1.19308e-07	-4.30789e-10	-9.10072e-06	3.04701e-10	-1.84715e-07	-7.20025e-11	-8.61714e-06	2.47415e-10	-7.6642e-07	-1.26646e-10	-7.02187e-06	2.30151e-10	-2.41161e-06	2.12635e-10
-9.34946e-06	-5.78902e-11	1.18763e-07	-4.23391e-10	-9.09969e-06	3.02323e-10	-1.85831e-07	-5.09189e-11	-8.61512e-06	2.36635e-10	-7.6844e-07	-1.1975e-10	-7.01687e-06	2.37232e-10	-2.41661e-06	2.11816e-10
-9.34898e-06	-5.54595e-11	1.1823e-07	-4.1816e-10	-9.0987e-06	3.05889e-10	-1.86715e-07	-7.17646e-11	-8.61316e-06	2.40467e-10	-7.70409e-07	-1.21864e-10	-7.01174e-06	2.32767e-10	-2.42171e-06	2.29967e-10
-9.34843e-06	-6.29364e-11	1.17853e-07	-4.40802e-10	-9.09768e-06	3.02666e-10	-1.87745e-07	-6.61106e-11	-8.61105e-06	2.19489e-10	-7.72493e-07	-1.02947e-10	-7.00662e-06	2.35303e-10	-2.42672e-06	2.30574e-10
-9.34805e-06	-4.19324e-11	1.17344e-07	-4.39666e-10	-9.09674e-06	3.14476e-10	-1.88623e-07	-8.78283e-11	-8.60912e-06	2.3505e-10	-7.7446e-07	-1.05007e-10	-7.00136e-06	2.17073e-10	-2.43184e-06	2.44815e-10
-9.34746e-06	-5.69921e-11	1.16799e-07	-4.32189e-10	-9.0957e-06	3.08505e-10	-1.89656e-07	-8.1514e-11	-8.60706e-06	2.27943e-10	-7.76276e-07	-1.34202e-10	-6.99634e-06	2.40984e-10	-2.43673e-06	2.08962e-10
-9.34692e-06	-6.42576e-11	1.16272e-07	-4.27724e-10	-9.09467e-06	3.02798e-10	-1.90706e-07	-7.23459e-11	-8.60505e-06	2.30453e-10	-7.7834e-07	-1.19275e-10	-6.9912e-06	2.35805e-10	-2.44188e-06	2.11948e-10
-9.34643e-06	-6.28044e-11	1.15788e-07	-4.31264e-10	-9.09365e-06	2.99496e-10	-1.91791e-07	-5.66785e-11	-8.60299e-06	2.24561e-10	-7.80311e-07	-1.21705e-10	-6.98605e-06	2.19742e-10	-2.44717e-06	2.41248e-10
-9.3459e-06	-6.77451e-11	1.1534e-07	-4.41119e-10	-9.09259e-06	2.88822e-10	-1.92744e-07	-6.4869e-11	-8.60102e-06	2.35605e-10	-7.82286e-07	-1.24347e-10	-6.98114e-06	2.41433e-10	-2.45227e-06	2.42173e-10
-9.3454e-06	-6.72958e-11	1.14713e-07	-4.1853e-10	-9.09166e-06	2.99734e-10	-1.9369e-07	-7.3984e-11	-8.59898e-06	2.32752e-10	-7.84416e-07	-9.96179e-11	-6.97599e-06	2.2204e-10	-2.4573e-06	2.37628e-10
-9.34489e-06	-6.73751e-11	1.14183e-07	-4.1351e-10	-9.09064e-06	2.95189e-10	-1.94746e-07	-6.32572e-11	-8.59703e-06	2.44985e-10	-7.86382e-07	-1.05589e-10	-6.97098e-06	2.29359e-10	-2.46228e-06	2.28645e-10
-9.34448e-06	-5.17607e-11	1.13696e-07	-4.16178e-10	-9.08963e-06	2.91358e-10	-1.95864e-07	-4.1434e-11	-8.595e-06	2.40731e-10	-7.8831e-07	-1.18746e-10	-6.96596e-06	2.32186e-10	-2.46726e-06	2.24048e-10
-9.34401e-06	-4.5314e-11	1.13239e-07	-4.24448e-10	-9.08861e-06	2.86656e-10	-1.96876e-07	-3.83427e-11	-8.59304e-06	2.48815e-10	-7.90238e-07	-1.32432e-10	-6.96098e-06	2.31631e-10	-2.47234e-06	2.34273e-10
-9.34349e-06	-4.86432e-11	1.12832e-07	-4.41542e-10	-9.08768e-06	2.9725e-10	-1.97732e-07	-6.33893e-11	-8.59104e-06	2.45988e-10	-7.92248e-07	-1.30371e-10	-6.95594e-06	2.12952e-10	-2.4773e-06	2.2204e-10
-9.34297e-06	-5.30288e-11	1.12328e-07	-4.40934e-10	-9.0867e-06	2.99654e-10	-1.98744e-07	-6.04304e-11	-8.58898e-06	2.28921e-10	-7.94362e-07	-1.08521e-10	-6.951e-06	2.11155e-10	-2.48232e-06	2.17152e-10
-9.34249e-06	-4.94359e-11	1.11745e-07	-4.26271e-10	-9.08563e-06	2.84621e-10	-1.99746e-07	-5.90299e-11	-8.58705e-06	2.34707e-10	-7.96253e-07	-1.24717e-10	-6.94607e-06	2.19213e-10	-2.48734e-06	2.11657e-10
-9.34199e-06	-4.75334e-11	1.11125e-07	-4.04765e-10	-9.08475e-06	3.0552e-10	-2.00736e-07	-6.00604e-11	-8.58509e-06	2.32831e-10	-7.9826e-07	-1.1864e-10	-6.94112e-06	2.37681e-10	-2.49245e-06	2.24022e-10
-9.34156e-06	-3.48252e-11	1.10721e-07	-4.2207e-10	-9.08361e-06	2.77884e-10	-2.01642e-07	-7.60182e-11	-8.58323e-06	2.49238e-10	-8.00101e-07	-1.40913e-10	-6.93593e-06	2.25501e-10	-2.49755e-06	2.41433e-10
-9.34098e-06	-5.01754e-11	1.10241e-07	-4.25954e-10	-9.08261e-06	2.76827e-10	-2.02742e-07	-5.71543e-11	-8.58122e-06	2.38643e-10	-8.0218e-07	-1.19407e-10	-6.9308e-06	2.31499e-10	-2.50238e-06	2.22146e-10
-9.34041e-06	-6.23024e-11	1.09659e-07	-4.11026e-10	-9.08165e-06	2.83168e-10	-2.03761e-07	-5.29531e-11	-8.57926e-06	2.38961e-10	-8.04159e-07	-1.16342e-10	-6.92569e-06	2.35224e-10	-2.50742e-06	2.44868e-10
-9.33992e-06	-5.97662e-11	1.09153e-07	-4.10102e-10	-9.08074e-06	2.99152e-10	-2.04727e-07	-5.8581e-11	-8.57733e-06	2.48181e-10	-8.06135e-07	-1.15021e-10	-6.9206e-06	2.27007e-10	-2.51221e-06	2.25475e-10
-9.33935e-06	-7.19724e-11	1.08665e-07	-4.12083e-10	-9.07974e-06	2.9939e-10	-2.05698e-07	-6.29931e-11	-8.57519e-06	2.19753e-10	-8.08099e-07	-1.17822e-10	-6.91564e-06	2.27826e-10	-2.51704e-06	2.1068e-10
-9.33887e-06	-6.97796e-11	1.08165e-07	-4.12162e-10	-9.07873e-06	2.98201e-10	-2.06695e-07	-6.29403e-11	-8.57317e-06	2.12514e-10	-8.10023e-07	-1.30662e-10	-6.91077e-06	2.34299e-10	-2.52206e-06	2.28038e-10
-9.33841e-06	-6.10608e-11	1.07568e-07	-3.94355e-10	-9.07765e-06	2.84568e-10	-2.07718e-07	-5.83958e-11	-8.57129e-06	2.32065e-10	-8.12057e-07	-1.26302e-10	-6.90584e-06	2.29359e-10	-2.52707e-06	2.44101e-10
-9.33799e-06	-4.75599e-11	1.07114e-07	-4.02545e-10	-9.07662e-06	2.81556e-10	-2.08683e-07	-6.44991e-11	-8.56924e-06	2.19066e-10	-8.14115e-07	-1.20226e-10	-6.90089e-06	2.26849e-10	-2.53191e-06	2.31869e-10
-9.33742e-06	-5.98982e-11	1.06683e-07	-4.14778e-10	-9.07573e-06	3.0227e-10	-2.09672e-07	-6.60844e-11	-8.56724e-06	2.14337e-10	-8.16206e-07	-1.09763e-10	-6.89586e-06	2.12978e-10	-2.53681e-06	2.30099e-10
-9.33693e-06	-5.70448e-11	1.06193e-07	-4.16258e-10	-9.07463e-06	2.87792e-10	-2.10695e-07	-6.18571e-11	-8.56534e-06	2.27177e-10	-8.18233e-07	-1.11666e-10	-6.89094e-06	2.17126e-10	-2.54172e-06	2.23467e-10
-9.33641e-06	-6.1087e-11	1.05622e-07	-4.03312e-10	-9.07364e-06	2.92151e-10	-2.11785e-07	-4.54762e-11	-8.56341e-06	2.32831e-10	-8.20234e-07	-1.17927e-10	-6.88606e-06	2.26453e-10	-2.54669e-06	2.12476e-10
-9.33588e-06	-6.72958e-11	1.05086e-07	-3.96416e-10	-9.07256e-06	2.80315e-10	-2.12653e-07	-6.92284e-11	-8.56147e-06	2.383e-10	-8.22367e-07	-9.938e-11	-6.88114e-06	2.26955e-10	-2.55188e-06	2.26347e-10
-9.33546e-06	-5.22627e-11	1.04663e-07	-4.09996e-10	-9.0716e-06	2.91332e-10	-2.13549e-07	-8.80396e-11	-8.55956e-06	2.49925e-10	-8.24318e-07	-1.1259e-10	-6.87614e-06	2.16386e-10	-2.5571e-06	2.32318e-10
-9.33505e-06	-3.67011e-11	1.04013e-07	-3.82756e-10	-9.07062e-06	2.97435e-10	-2.14631e-07	-7.35348e-11	-8.55755e-06	2.46358e-10	-8.26208e-07	-1.35946e-10	-6.87118e-06	2.22991e-10	-2.56231e-06	2.35409e-10
-9.33443e-06	-5.74675e-11	1.03527e-07	-3.85055e-10	-9.06962e-06	3.01055e-10	-2.15695e-07	-6.21212e-11	-8.55544e-06	2.25698e-10	-8.28176e-07	-1.45167e-10	-6.86621e-06	2.38077e-10	-2.56739e-06	2.26981e-10
-9.33401e-06	-4.44686e-11	1.0305e-07	-3.88833e-10	-9.06864e-06	3.07263e-10	-2.16578e-07	-8.3733e-11	-8.55336e-06	2.14574e-10	-8.30261e-07	-1.33119e-10	-6.86091e-06	2.04127e-10	-2.57241e-06	2.22622e-10
-9.3335e-06	-4.5816e-11	1.02525e-07	-3.83919e-10	-9.06744e-06	2.73181e-10	-2.17712e-07	-5.99018e-11	-8.55141e-06	2.28921e-10	-8.32422e-07	-1.0765e-10	-6.85584e-06	2.10732e-10	-2.57756e-06	2.54854e-10
-9.33292e-06	-6.12722e-11	1.02034e-07	-3.85134e-10	-9.06652e-06	2.90566e-10	-2.18738e-07	-5.59917e-11	-8.54944e-06	2.42712e-10	-8.34448e-07	-1.0654e-10	-6.8509e-06	2.30944e-10	-2.58239e-06	2.32027e-10
-9.33243e-06	-5.94755e-11	1.01523e-07	-3.82862e-10	-9.06561e-06	3.08822e-10	-2.19687e-07	-6.582e-11	-8.54748e-06	2.62237e-10	-8.36338e-07	-1.30107e-10	-6.84587e-06	2.22437e-10	-2.58729e-06	2.20191e-10
-9.33204e-06	-3.94487e-11	1.01052e-07	-3.87591e-10	-9.0645e-06	2.90751e-10	-2.20672e-07	-6.93074e-11	-8.54537e-06	2.55288e-10	-8.38311e-07	-1.38747e-10	-6.84097e-06	2.2632e-10	-2.59231e-06	2.26453e-10
-9.33145e-06	-5.686e-11	1.00521e-07	-3.81594e-10	-9.06356e-06	3.03855e-10	-2.21712e-07	-6.31252e-11	-8.54316e-06	2.33703e-10	-8.40342e-07	-1.36342e-10	-6.83615e-06	2.43309e-10	-2.59744e-06	2.47721e-10
-9.33093e-06	-6.05588e-11	9.99853e-08	-3.74672e-10	-9.06255e-06	3.02429e-10	-2.2282e-07	-4.46574e-11	-8.54101e-06	2.23531e-10	-8.42551e-07	-1.00965e-10	-6.83106e-06	2.1887e-10	-2.60243e-06	2.41195e-10
-9.33047e-06	-5.29233e-11	9.95814e-08	-3.91528e-10	-9.06151e-06	2.96774e-10	-2.23806e-07	-4.83562e-11	-8.53904e-06	2.45539e-10	-8.44522e-07	-1.07068e-10	-6.82608e-06	2.29491e-10	-2.60736e-06	2.28302e-10
-9.33e-06	-4.76654e-11	9.89819e-08	-3.73166e-10	-9.06049e-06	2.93657e-10	-2.24657e-07	-7.62826e-11	-8.53697e-06	2.49185e-10	-8.46472e-07	-1.15127e-10	-6.82105e-06	2.39478e-10	-2.61229e-06	2.24656e-10
-9.32946e-06	-5.42707e-11	9.84956e-08	-3.75174e-10	-9.05953e-06	3.02243e-10	-2.25687e-07	-7.21346e-11	-8.53489e-06	2.4974e-10	-8.48433e-07	-1.1901e-10	-6.81589e-06	2.29702e-10	-2.61725e-06	2.33137e-10
-9.32899e-06	-4.97527e-11	9.81961e-08	-4.10974e-10	-9.05849e-06	2.95744e-10	-2.26746e-07	-6.25704e-11	-8.53279e-06	2.42765e-10	-8.50305e-07	-1.36712e-10	-6.81087e-06	2.35383e-10	-2.62215e-06	2.30865e-10
-9.32846e-06	-5.55388e-11	9.74652e-08	-3.68965e-10	-9.05733e-06	2.67316e-10	-2.27807e-07	-5.26097e-11	-8.53063e-06	2.21074e-10	-8.5242e-07	-1.09288e-10	-6.80586e-06	2.32477e-10	-2.62712e-06	2.36096e-10
-9.32796e-06	-5.51161e-11	9.69296e-08	-3.62096e-10	-9.05645e-06	2.88531e-10	-2.28824e-07	-5.05755e-11	-8.52872e-06	2.39198e-10	-8.54233e-07	-1.34466e-10	-6.80098e-06	2.45713e-10	-2.63199e-06	2.199e-10
-9.32747e-06	-5.3214e-11	9.63893e-08	-3.54566e-10	-9.05543e-06	2.85599e-10	-2.29772e-07	-6.06417e-11	-8.52668e-06	2.2834e-10	-8.56284e-07	-1.16553e-10	-6.79602e-06	2.40825e-10	-2.6371e-06	2.41565e-10
-9.32692e-06	-6.20383e-11	9.59874e-08	-3.71766e-10	-9.05449e-06	2.95506e-10	-2.3067e-07	-7.97701e-11	-8.5248e-06	2.4258e-10	-8.5828e-07	-1.08759e-10	-6.79105e-06	2.39451e-10	-2.64208e-06	2.35779e-10
-9.32644e-06	-5.87094e-11	9.54584e-08	-3.6627e-10	-9.05345e-06	2.86497e-10	-2.31641e-07	-8.55296e-11	-8.52281e-06	2.34918e-10	-8.60221e-07	-1.1185e-10	-6.78601e-06	2.30019e-10	-2.64717e-06	2.38844e-10
-9.32586e-06	-7.3135e-11	9.49738e-08	-3.68754e-10	-9.05247e-06	2.90381e-10	-2.32714e-07	-7.25308e-11	-8.52095e-06	2.47521e-10	-8.62056e-07	-1.35682e-10	-6.78106e-06	2.38183e-10	-2.65231e-06	2.39372e-10
-9.32541e-06	-6.53671e-11	9.44791e-08	-3.69414e-10	-9.05142e-06	2.79548e-10	-2.33688e-07	-7.73129e-11	-8.51897e-06	2.37217e-10	-8.64218e-07	-1.03053e-10	-6.77595e-06	2.18156e-10	-2.65753e-06	2.4426e-10
-9.32495e-06	-5.77316e-11	9.38874e-08	-3.52611e-10	-9.05052e-06	2.96088e-10	-2.34793e-07	-5.81845e-11	-8.51703e-06	2.34575e-10	-8.66187e-07	-1.07703e-10	-6.77092e-06	2.19055e-10	-2.66276e-06	2.45396e-10
-9.32442e-06	-6.41256e-11	9.34473e-08	-3.63284e-10	-9.04944e-06	2.8153e-10	-2.3584e-07	-4.92543e-11	-8.51524e-06	2.58353e-10	-8.68056e-07	-1.32696e-10	-6.76589e-06	2.264e-10	-2.66793e-06	2.40852e-10
-9.32404e-06	-4.12191e-11	9.29106e-08	-3.56389e-10	-9.04855e-06	2.99232e-10	-2.36858e-07	-4.51594e-11	-8.51318e-06	2.35658e-10	-8.70075e-07	-1.3304e-10	-6.7608e-06	2.26955e-10	-2.67313e-06	2.54696e-10
-9.32347e-06	-5.49048e-11	9.23875e-08	-3.52109e-10	-9.04747e-06	2.82851e-10	-2.37735e-07	-6.64806e-11	-8.51126e-06	2.40546e-10	-8.72081e-07	-1.36659e-10	-6.75569e-06	2.19187e-10	-2.67814e-06	2.51499e-10
-9.32294e-06	-6.09815e-11	9.19914e-08	-3.70682e-10	-9.04653e-06	2.93181e-10	-2.38761e-07	-6.06945e-11	-8.50923e-06	2.27071e-10	-8.7414e-07	-1.31454e-10	-6.75068e-06	2.1998e-10	-2.68308e-06	2.45713e-10
-9.32246e-06	-5.61729e-11	9.14746e-08	-3.67538e-10	-9.04561e-06	3.06418e-10	-2.39914e-07	-3.20019e-11	-8.50735e-06	2.42263e-10	-8.76089e-07	-1.45986e-10	-6.74581e-06	2.32291e-10	-2.68791e-06	2.25924e-10
-9.32202e-06	-4.57898e-11	9.1071e-08	-3.84764e-10	-9.04459e-06	3.01319e-10	-2.40936e-07	-2.7246e-11	-8.50538e-06	2.41365e-10	-8.78179e-07	-1.34968e-10	-6.74085e-06	2.20534e-10	-2.693e-06	2.48038e-10
-9.3215e-06	-4.9198e-11	9.0571e-08	-3.84632e-10	-9.0436e-06	3.02349e-10	-2.41894e-07	-3.41947e-11	-8.50341e-06	2.41999e-10	-8.8022e-07	-1.32538e-10	-6.73602e-06	2.29702e-10	-2.69803e-06	2.56968e-10
-9.32096e-06	-5.68862e-11	8.99811e-08	-3.68331e-10	-9.04253e-06	2.88452e-10	-2.42721e-07	-6.50273e-11	-8.5015e-06	2.52937e-10	-8.82249e-07	-1.31613e-10	-6.73117e-06	2.44788e-10	-2.70289e-06	2.35964e-10
-9.32047e-06	-5.58029e-11	8.93718e-08	-3.48542e-10	-9.04164e-06	3.08505e-10	-2.43808e-07	-4.95715e-11	-8.4994e-06	2.33174e-10	-8.84357e-07	-1.16184e-10	-6.72617e-06	2.51024e-10	-2.7079e-06	2.47668e-10
-9.31993e-06	-6.2091e-11	8.88775e-08	-3.4944e-10	-9.04066e-06	3.11385e-10	-2.44859e-07	-4.09055e-11	-8.49744e-06	2.39172e-10	-8.86352e-07	-1.20754e-10	-6.72096e-06	2.34537e-10	-2.71289e-06	2.61645e-10
-9.31938e-06	-7.08891e-11	8.84256e-08	-3.57974e-10	-9.0396e-06	3.00394e-10	-2.45805e-07	-5.16057e-11	-8.49548e-06	2.48313e-10	-8.88418e-07	-1.12194e-10	-6.71583e-06	2.39293e-10	-2.71763e-06	2.36625e-10
-9.319e-06	-5.04661e-11	8.79442e-08	-3.61197e-10	-9.0386e-06	2.98835e-10	-2.46783e-07	-5.72598e-11	-8.49341e-06	2.37534e-10	-8.90388e-07	-1.2012e-10	-6.7108e-06	2.56546e-10	-2.72254e-06	2.3496e-10
-9.31857e-06	-3.87618e-11	8.74561e-08	-3.63205e-10	-9.0375e-06	2.81715e-10	-2.47771e-07	-6.13285e-11	-8.49143e-06	2.42923e-10	-8.92301e-07	-1.38113e-10	-6.70565e-06	2.4352e-10	-2.72751e-06	2.39214e-10
-9.31803e-06	-4.50499e-11	8.6934e-08	-3.5911e-10	-9.03657e-06	2.94714e-10	-2.48889e-07	-4.24115e-11	-8.48942e-06	2.4472e-10	-8.9434e-07	-1.32353e-10	-6.70055e-06	2.31525e-10	-2.73249e-06	2.36757e-10
-9.3174e-06	-6.86698e-11	8.63874e-08	-3.50603e-10	-9.03553e-06	2.88162e-10	-2.49846e-07	-5.27418e-11	-8.48746e-06	2.56054e-10	-8.96422e-07	-1.17822e-10	-6.69561e-06	2.42516e-10	-2.73761e-06	2.55436e-10
-9.31688e-06	-7.21572e-11	8.59042e-08	-3.53667e-10	-9.03453e-06	2.88822e-10	-2.50866e-07	-5.21077e-11	-8.48533e-06	2.37375e-10	-8.98493e-07	-1.03977e-10	-6.69055e-06	2.27906e-10	-2.74252e-06	2.40403e-10
-9.31641e-06	-6.70583e-11	8.54103e-08	-3.54645e-10	-9.03359e-06	3.01028e-10	-2.51911e-07	-4.69295e-11	-8.48334e-06	2.43531e-10	-9.00455e-07	-1.08099e-10	-6.68571e-06	2.51288e-10	-2.74749e-06	2.3533e-10
-9.31596e-06	-5.89735e-11	8.50036e-08	-3.71316e-10	-9.03263e-06	3.09139e-10	-2.53e-07	-3.41685e-11	-8.48124e-06	2.31246e-10	-9.0235e-07	-1.22736e-10	-6.68072e-06	2.4278e-10	-2.75242e-06	2.26083e-10
-9.31556e-06	-4.15359e-11	8.45583e-08	-3.81198e-10	-9.03165e-06	3.13499e-10	-2.5399e-07	-3.92147e-11	-8.47927e-06	2.43161e-10	-9.04222e-07	-1.39751e-10	-6.67573e-06	2.29174e-10	-2.75756e-06	2.48804e-10
-9.31484e-06	-8.01892e-11	8.39999e-08	-3.7055e-10	-9.03053e-06	2.92389e-10	-2.55087e-07	-2.47626e-11	-8.47728e-06	2.5077e-10	-9.06282e-07	-1.21468e-10	-6.67092e-06	2.45634e-10	-2.7624e-06	2.16492e-10
-9.31452e-06	-4.84581e-11	8.34898e-08	-3.68621e-10	-9.02958e-06	3.02693e-10	-2.55974e-07	-4.80128e-11	-8.47516e-06	2.32857e-10	-9.08237e-07	-1.2123e-10	-6.66605e-06	2.53745e-10	-2.76751e-06	2.31076e-10
-9.31408e-06	-3.73086e-11	8.30081e-08	-3.7195e-10	-9.02858e-06	3.02085e-10	-2.56982e-07	-4.89375e-11	-8.47321e-06	2.46517e-10	-9.10222e-07	-1.14836e-10	-6.66114e-06	2.59293e-10	-2.77262e-06	2.47906e-10
-9.31343e-06	-6.41518e-11	8.24555e-08	-3.6236e-10	-9.02756e-06	2.98545e-10	-2.57952e-07	-5.60972e-11	-8.47121e-06	2.49397e-10	-9.12239e-07	-1.02419e-10	-6.65602e-06	2.36915e-10	-2.77764e-06	2.50786e-10
-9.31305e-06	-4.34384e-11	8.21053e-08	-3.89361e-10	-9.02661e-06	3.08822e-10	-2.5901e-07	-4.69557e-11	-8.46919e-06	2.46887e-10	-9.14039e-07	-1.29473e-10	-6.65103e-06	2.42093e-10	-2.78255e-06	2.34379e-10
-9.31262e-06	-3.17339e-11	8.14322e-08	-3.58238e-10	-9.02554e-06	2.96484e-10	-2.59987e-07	-5.17378e-11	-8.46719e-06	2.47019e-10	-9.15939e-07	-1.39671e-10	-6.64597e-06	2.36519e-10	-2.7875e-06	2.24947e-10
-9.31191e-06	-6.97003e-11	8.10495e-08	-3.79242e-10	-9.02457e-06	3.00817e-10	-2.61078e-07	-3.541e-11	-8.46506e-06	2.22923e-10	-9.18003e-07	-1.21758e-10	-6.64095e-06	2.36836e-10	-2.79261e-06	2.43996e-10
-9.31154e-06	-4.5182e-11	8.0516e-08	-3.73245e-10	-9.02349e-06	2.86735e-10	-2.62032e-07	-4.31248e-11	-8.46308e-06	2.23029e-10	-9.19954e-07	-1.26144e-10	-6.63599e-06	2.47959e-10	-2.7976e-06	2.39451e-10
-9.31098e-06	-5.67014e-11	7.99946e-08	-3.6944e-10	-9.02249e-06	2.86206e-10	-2.63007e-07	-4.65861e-11	-8.4613e-06	2.59198e-10	-9.21967e-07	-1.22181e-10	-6.63087e-06	2.33665e-10	-2.80262e-06	2.44392e-10
-9.3105e-06	-5.35308e-11	7.95285e-08	-3.75412e-10	-9.02156e-06	2.97171e-10	-2.64039e-07	-3.91354e-11	-8.45928e-06	2.51907e-10	-9.23976e-07	-1.22049e-10	-6.62581e-06	2.39769e-10	-2.80758e-06	2.43573e-10
-9.31003e-06	-4.75599e-11	7.89166e-08	-3.55305e-10	-9.0206e-06	3.02983e-10	-2.64929e-07	-5.68371e-11	-8.45726e-06	2.45117e-10	-9.25988e-07	-1.2477e-10	-6.62063e-06	2.35303e-10	-2.81252e-06	2.40905e-10
-9.30951e-06	-5.19455e-11	7.8531e-08	-3.7594e-10	-9.01946e-06	2.76774e-10	-2.65961e-07	-4.86203e-11	-8.45533e-06	2.54205e-10	-9.28003e-07	-1.30503e-10	-6.6154e-06	2.23467e-10	-2.81745e-06	2.35039e-10
-9.30896e-06	-6.09815e-11	7.79663e-08	-3.64341e-10	-9.01857e-06	2.94872e-10	-2.66939e-07	-4.9677e-11	-8.45329e-06	2.44509e-10	-9.30108e-07	-1.23238e-10	-6.6103e-06	2.26003e-10	-2.82255e-06	2.49121e-10
-9.3085e-06	-5.24475e-11	7.73929e-08	-3.51157e-10	-9.01754e-06	2.88082e-10	-2.67943e-07	-4.58462e-11	-8.45134e-06	2.51008e-10	-9.32275e-07	-1.07491e-10	-6.60524e-06	2.13956e-10	-2.82764e-06	2.4928e-10
-9.30793e-06	-6.57109e-11	7.68805e-08	-3.48965e-10	-9.01667e-06	3.08849e-10	-2.6891e-07	-4.82503e-11	-8.44936e-06	2.53175e-10	-9.34317e-07	-1.15734e-10	-6.60032e-06	2.06875e-10	-2.83261e-06	2.18976e-10
-9.30744e-06	-6.28309e-11	7.64376e-08	-3.59295e-10	-9.01572e-06	3.16616e-10	-2.69888e-07	-4.86996e-11	-8.44737e-06	2.51827e-10	-9.36453e-07	-1.08363e-10	-6.59563e-06	2.27192e-10	-2.83791e-06	2.47668e-10
-9.30692e-06	-6.64504e-11	7.59452e-08	-3.60854e-10	-9.01464e-06	2.99681e-10	-2.7093e-07	-3.75766e-11	-8.44536e-06	2.48287e-10	-9.38645e-07	-9.11632e-11	-6.5909e-06	2.39187e-10	-2.84298e-06	2.41618e-10
-9.30646e-06	-5.91849e-11	7.5453e-08	-3.62307e-10	-9.01359e-06	2.89482e-10	-2.71946e-07	-3.1262e-11	-8.44341e-06	2.55394e-10	-9.40587e-07	-1.18667e-10	-6.58606e-06	2.39187e-10	-2.84805e-06	2.46347e-10
-9.30598e-06	-5.59088e-11	7.50204e-08	-3.74645e-10	-9.01265e-06	2.98175e-10	-2.72822e-07	-5.01263e-11	-8.44143e-06	2.55896e-10	-9.42718e-07	-1.10899e-10	-6.58102e-06	2.19874e-10	-2.85304e-06	2.47668e-10
-9.30551e-06	-4.9832e-11	7.43818e-08	-3.49889e-10	-9.01176e-06	3.15877e-10	-2.7384e-07	-4.37327e-11	-8.43923e-06	2.197e-10	-9.44759e-07	-1.16738e-10	-6.57596e-06	2.10917e-10	-2.85791e-06	2.39504e-10
-9.30502e-06	-4.87753e-11	7.37177e-08	-3.20563e-10	-9.01074e-06	3.08664e-10	-2.74766e-07	-5.37989e-11	-8.4373e-06	2.31853e-10	-9.46881e-07	-1.04453e-10	-6.57093e-06	2.20666e-10	-2.86271e-06	2.21961e-10
-9.30442e-06	-6.52616e-11	7.32387e-08	-3.24711e-10	-9.00981e-06	3.19813e-10	-2.7568e-07	-6.6322e-11	-8.43533e-06	2.38696e-10	-9.48819e-07	-1.20675e-10	-6.56602e-06	2.54564e-10	-2.86774e-06	2.44894e-10
-9.30385e-06	-7.89738e-11	7.29042e-08	-3.54698e-10	-9.00869e-06	2.95057e-10	-2.76794e-07	-4.28607e-11	-8.43332e-06	2.39991e-10	-9.50909e-07	-1.04955e-10	-6.56087e-06	2.40825e-10	-2.87257e-06	2.26268e-10
-9.3034e-06	-6.98324e-11	7.23873e-08	-3.52029e-10	-9.00773e-06	3.0079e-10	-2.7768e-07	-6.04831e-11	-8.43127e-06	2.33307e-10	-9.52793e-07	-1.22181e-10	-6.5557e-06	2.11393e-10	-2.87748e-06	2.16466e-10
-9.30301e-06	-4.81674e-11	7.17582e-08	-3.29149e-10	-9.0067e-06	2.91702e-10	-2.78737e-07	-4.77221e-11	-8.42923e-06	2.29317e-10	-9.54814e-07	-1.11322e-10	-6.55073e-06	2.03863e-10	-2.88246e-06	2.199e-10
-9.30244e-06	-6.0955e-11	7.12451e-08	-3.27168e-10	-9.00587e-06	3.20791e-10	-2.79614e-07	-6.73525e-11	-8.42722e-06	2.29555e-10	-9.56717e-07	-1.19512e-10	-6.54606e-06	2.37047e-10	-2.88756e-06	2.44973e-10
-9.30195e-06	-5.95021e-11	7.07805e-08	-3.33905e-10	-9.00472e-06	2.92019e-10	-2.8059e-07	-6.9466e-11	-8.42523e-06	2.3439e-10	-9.58451e-07	-1.57109e-10	-6.54114e-06	2.21988e-10	-2.89256e-06	2.45026e-10
-9.3014e-06	-6.68204e-11	7.02012e-08	-3.20166e-10	-9.00365e-06	2.77144e-10	-2.81746e-07	-3.93995e-11	-8.42312e-06	2.16239e-10	-9.60556e-07	-1.27571e-10	-6.53623e-06	2.16466e-10	-2.89756e-06	2.35858e-10
-9.30094e-06	-6.02682e-11	6.98108e-08	-3.40431e-10	-9.00272e-06	2.8729e-10	-2.82688e-07	-4.79069e-11	-8.42118e-06	2.28736e-10	-9.6257e-07	-1.14862e-10	-6.53124e-06	2.10732e-10	-2.90255e-06	2.16228e-10
-9.30034e-06	-7.7732e-11	6.92571e-08	-3.31289e-10	-9.00161e-06	2.66021e-10	-2.83686e-07	-4.65595e-11	-8.41923e-06	2.41339e-10	-9.64547e-07	-1.09525e-10	-6.52626e-06	2.24022e-10	-2.9079e-06	2.52503e-10
-9.29992e-06	-6.22496e-11	6.86307e-08	-3.0907e-10	-9.00069e-06	2.79575e-10	-2.84683e-07	-4.54235e-11	-8.4172e-06	2.39912e-10	-9.66386e-07	-1.29764e-10	-6.52117e-06	2.29227e-10	-2.91311e-06	2.62834e-10
-9.29943e-06	-6.04002e-11	6.81652e-08	-3.15807e-10	-8.99977e-06	2.91596e-10	-2.8571e-07	-3.93202e-11	-8.41527e-06	2.58327e-10	-9.68356e-07	-1.27676e-10	-6.51597e-06	2.20376e-10	-2.91811e-06	2.44656e-10
-9.29899e-06	-4.91187e-11	6.76819e-08	-3.19347e-10	-8.99894e-06	3.21927e-10	-2.86677e-07	-4.41288e-11	-8.41306e-06	2.25724e-10	-9.70298e-07	-1.3127e-10	-6.5108e-06	2.22357e-10	-2.92309e-06	2.45317e-10
-9.29843e-06	-5.92642e-11	6.71568e-08	-3.15516e-10	-8.99772e-06	2.80949e-10	-2.87711e-07	-3.70481e-11	-8.41113e-06	2.45249e-10	-9.72403e-07	-1.0617e-10	-6.50551e-06	2.04365e-10	-2.92797e-06	2.43282e-10
-9.29785e-06	-7.30292e-11	6.66142e-08	-3.08383e-10	-8.99668e-06	2.73894e-10	-2.88772e-07	-2.54497e-11	-8.40901e-06	2.29185e-10	-9.74313e-07	-1.16131e-10	-6.50043e-06	2.2027e-10	-2.93276e-06	2.35541e-10
-9.29755e-06	-3.71503e-11	6.62561e-08	-3.34618e-10	-8.99573e-06	2.82851e-10	-2.89651e-07	-4.70881e-11	-8.40702e-06	2.36028e-10	-9.76263e-07	-1.18799e-10	-6.49524e-06	2.08645e-10	-2.93762e-06	2.36043e-10
-9.29687e-06	-6.88018e-11	6.5807e-08	-3.44315e-10	-8.99481e-06	2.96114e-10	-2.90572e-07	-6.11699e-11	-8.40506e-06	2.4546e-10	-9.7825e-07	-1.14572e-10	-6.49016e-06	2.07879e-10	-2.94254e-06	2.35647e-10
-9.29648e-06	-4.94886e-11	6.5234e-08	-3.3187e-10	-8.99379e-06	2.93498e-10	-2.9169e-07	-4.05093e-11	-8.40285e-06	2.10374e-10	-9.80101e-07	-1.35127e-10	-6.48511e-06	2.02674e-10	-2.9476e-06	2.47298e-10
-9.2959e-06	-6.2593e-11	6.46439e-08	-3.16177e-10	-8.99278e-06	2.92072e-10	-2.92699e-07	-3.96374e-11	-8.40091e-06	2.21655e-10	-9.82076e-07	-1.3444e-10	-6.48024e-06	2.18606e-10	-2.95268e-06	2.50892e-10
-9.29541e-06	-6.11136e-11	6.41205e-08	-3.12663e-10	-8.99171e-06	2.79945e-10	-2.93908e-07	-3.28279e-12	-8.39899e-06	2.33386e-10	-9.84156e-07	-1.1621e-10	-6.47527e-06	2.13348e-10	-2.95774e-06	2.43916e-10
-9.29489e-06	-6.36763e-11	6.36601e-08	-3.20325e-10	-8.9908e-06	2.96854e-10	-2.94798e-07	-2.43926e-11	-8.39703e-06	2.4007e-10	-9.86136e-07	-1.17478e-10	-6.47035e-06	2.17866e-10	-2.96288e-06	2.4492e-10
-9.29439e-06	-6.2963e-11	6.31788e-08	-3.24394e-10	-8.9898e-06	2.98492e-10	-2.95714e-07	-4.14868e-11	-8.39497e-06	2.27705e-10	-9.88117e-07	-1.2012e-10	-6.46542e-06	2.24894e-10	-2.96793e-06	2.27166e-10
-9.29391e-06	-5.93962e-11	6.26956e-08	-3.27934e-10	-8.98873e-06	2.86418e-10	-2.967e-07	-4.58727e-11	-8.39297e-06	2.25645e-10	-9.90118e-07	-1.19856e-10	-6.46027e-06	1.97865e-10	-2.97305e-06	2.25977e-10
-9.29345e-06	-5.26589e-11	6.21749e-08	-3.24737e-10	-8.98769e-06	2.81266e-10	-2.97789e-07	-3.19491e-11	-8.39107e-06	2.39172e-10	-9.92159e-07	-1.13198e-10	-6.4553e-06	2.05263e-10	-2.97814e-06	2.32133e-10
-9.29299e-06	-4.43631e-11	6.17243e-08	-3.34169e-10	-8.98675e-06	2.92996e-10	-2.9875e-07	-4.14602e-11	-8.38911e-06	2.43954e-10	-9.94209e-07	-1.05193e-10	-6.45047e-06	2.33718e-10	-2.98318e-06	2.40931e-10
-9.29249e-06	-4.5314e-11	6.11712e-08	-3.25133e-10	-8.98561e-06	2.70513e-10	-2.99871e-07	-2.20943e-11	-8.38709e-06	2.36107e-10	-9.96078e-07	-1.30054e-10	-6.44554e-06	2.37575e-10	-2.98807e-06	2.31208e-10
-9.29197e-06	-4.80089e-11	6.06237e-08	-3.17128e-10	-8.98464e-06	2.77303e-10	-3.00766e-07	-4.3442e-11	-8.38523e-06	2.55051e-10	-9.98078e-07	-1.32089e-10	-6.44049e-06	2.18923e-10	-2.99307e-06	2.39267e-10
-9.29145e-06	-5.17342e-11	6.00241e-08	-2.99558e-10	-8.9837e-06	2.90248e-10	-3.01664e-07	-6.41292e-11	-8.38314e-06	2.32488e-10	-1.00006e-06	-1.3835e-10	-6.43549e-06	2.11948e-10	-2.99808e-06	2.40587e-10
-9.29091e-06	-5.96869e-11	5.95455e-08	-3.03786e-10	-8.98272e-06	2.93868e-10	-3.02787e-07	-4.4446e-11	-8.38118e-06	2.33201e-10	-1.00219e-06	-1.18799e-10	-6.43053e-06	2.21089e-10	-3.00315e-06	2.42014e-10
-9.29045e-06	-5.16287e-11	5.91018e-08	-3.14275e-10	-8.98172e-06	2.96722e-10	-3.03745e-07	-5.42216e-11	-8.37928e-06	2.45566e-10	-1.00419e-06	-1.23898e-10	-6.42566e-06	2.4965e-10	-3.00818e-06	2.32793e-10
-9.28994e-06	-5.30288e-11	5.8546e-08	-3.04446e-10	-8.98071e-06	2.95057e-10	-3.04874e-07	-3.27945e-11	-8.37724e-06	2.32197e-10	-1.00624e-06	-1.20675e-10	-6.42071e-06	2.62701e-10	-3.01332e-06	2.42384e-10
-9.28946e-06	-4.96207e-11	5.81376e-08	-3.21302e-10	-8.97965e-06	2.86048e-10	-3.05958e-07	-1.94523e-11	-8.37532e-06	2.41576e-10	-1.00836e-06	-1.05193e-10	-6.41546e-06	2.1665e-10	-3.01834e-06	2.34379e-10
-9.28896e-06	-4.89866e-11	5.76318e-08	-3.20457e-10	-8.97862e-06	2.82745e-10	-3.0689e-07	-3.29266e-11	-8.37329e-06	2.30189e-10	-1.0103e-06	-1.21415e-10	-6.4105e-06	2.2175e-10	-3.02343e-06	2.46268e-10
-9.28839e-06	-6.2091e-11	5.71273e-08	-3.19849e-10	-8.97765e-06	2.88637e-10	-3.07878e-07	-3.62027e-11	-8.37142e-06	2.50876e-10	-1.01234e-06	-1.18535e-10	-6.40542e-06	2.04814e-10	-3.02851e-06	2.60958e-10
-9.28794e-06	-5.37687e-11	5.6551e-08	-3.06322e-10	-8.97659e-06	2.79601e-10	-3.0879e-07	-5.27949e-11	-8.36934e-06	2.34284e-10	-1.01449e-06	-9.57339e-11	-6.40045e-06	2.10019e-10	-3.03344e-06	2.51156e-10
-9.28743e-06	-5.50103e-11	5.60597e-08	-3.08092e-10	-8.9755e-06	2.64357e-10	-3.09847e-07	-4.31514e-11	-8.36738e-06	2.41497e-10	-1.01645e-06	-1.04479e-10	-6.39559e-06	2.37232e-10	-3.03845e-06	2.57866e-10
-9.28701e-06	-4.0664e-11	5.5586e-08	-3.13033e-10	-8.97479e-06	3.17832e-10	-3.10917e-07	-3.09451e-11	-8.3653e-06	2.27758e-10	-1.01836e-06	-1.21282e-10	-6.39051e-06	2.25792e-10	-3.04331e-06	2.42965e-10
-9.28638e-06	-6.47862e-11	5.51072e-08	-3.17049e-10	-8.97355e-06	2.76616e-10	-3.11834e-07	-4.64537e-11	-8.36332e-06	2.34258e-10	-1.02035e-06	-1.19222e-10	-6.38544e-06	2.17522e-10	-3.04823e-06	2.44603e-10
-9.28596e-06	-5.05188e-11	5.45632e-08	-3.09334e-10	-8.97256e-06	2.80579e-10	-3.12902e-07	-3.48818e-11	-8.36134e-06	2.39383e-10	-1.02235e-06	-1.15232e-10	-6.38049e-06	2.27166e-10	-3.05314e-06	2.47721e-10
-9.28555e-06	-3.42969e-11	5.40417e-08	-3.05661e-10	-8.9716e-06	2.90856e-10	-3.13723e-07	-6.7828e-11	-8.35939e-06	2.52805e-10	-1.02433e-06	-1.13436e-10	-6.37569e-06	2.60059e-10	-3.05811e-06	2.62596e-10
-9.28501e-06	-4.03206e-11	5.35388e-08	-3.05186e-10	-8.97053e-06	2.80262e-10	-3.14861e-07	-4.40233e-11	-8.35731e-06	2.41682e-10	-1.02629e-06	-1.16791e-10	-6.37058e-06	2.30601e-10	-3.06292e-06	2.47404e-10
-9.28448e-06	-4.67145e-11	5.30591e-08	-3.08885e-10	-8.96949e-06	2.75559e-10	-3.15895e-07	-3.90561e-11	-8.35527e-06	2.38829e-10	-1.0282e-06	-1.27174e-10	-6.36555e-06	2.11763e-10	-3.06779e-06	2.35409e-10
-9.28389e-06	-6.18004e-11	5.25351e-08	-3.04763e-10	-8.96839e-06	2.59416e-10	-3.16868e-07	-4.53969e-11	-8.35323e-06	2.32435e-10	-1.03031e-06	-1.04479e-10	-6.36059e-06	2.06875e-10	-3.07285e-06	2.43652e-10
-9.28336e-06	-6.78244e-11	5.20469e-08	-3.0693e-10	-8.96744e-06	2.70856e-10	-3.17969e-07	-2.88579e-11	-8.35116e-06	2.20836e-10	-1.03227e-06	-1.08178e-10	-6.35575e-06	2.25026e-10	-3.07796e-06	2.46585e-10
-9.28288e-06	-6.43104e-11	5.13392e-08	-2.69413e-10	-8.96644e-06	2.74317e-10	-3.18808e-07	-5.96905e-11	-8.34936e-06	2.56556e-10	-1.0343e-06	-1.01045e-10	-6.35084e-06	2.37285e-10	-3.083e-06	2.20244e-10
-9.28238e-06	-6.36763e-11	5.09611e-08	-2.91394e-10	-8.96552e-06	2.90671e-10	-3.1979e-07	-6.49746e-11	-8.34722e-06	2.28974e-10	-1.03625e-06	-1.08707e-10	-6.34572e-06	2.13929e-10	-3.08844e-06	2.58818e-10
-9.28178e-06	-8.17479e-11	5.04393e-08	-2.87352e-10	-8.96447e-06	2.84278e-10	-3.20943e-07	-3.98487e-11	-8.34524e-06	2.30717e-10	-1.03809e-06	-1.37611e-10	-6.34069e-06	2.10944e-10	-3.09356e-06	2.39451e-10
-9.28145e-06	-5.22627e-11	4.98512e-08	-2.71368e-10	-8.96333e-06	2.61794e-10	-3.21903e-07	-4.95715e-11	-8.34333e-06	2.44958e-10	-1.04026e-06	-1.06197e-10	-6.33574e-06	2.23229e-10	-3.09875e-06	2.41856e-10
-9.281e-06	-4.26458e-11	4.94218e-08	-2.83944e-10	-8.96241e-06	2.77857e-10	-3.23028e-07	-2.98618e-11	-8.34118e-06	2.15763e-10	-1.04228e-06	-1.01282e-10	-6.33072e-06	2.23995e-10	-3.10379e-06	2.3385e-10
-9.28044e-06	-5.29761e-11	4.89995e-08	-2.97814e-10	-8.9614e-06	2.77805e-10	-3.2405e-07	-2.85144e-11	-8.33922e-06	2.21946e-10	-1.04417e-06	-1.2115e-10	-6.32575e-06	2.3319e-10	-3.1088e-06	2.3636e-10
-9.27983e-06	-7.44031e-11	4.8376e-08	-2.75463e-10	-8.96056e-06	3.0655e-10	-3.24983e-07	-4.33362e-11	-8.33725e-06	2.27996e-10	-1.04617e-06	-1.18905e-10	-6.32069e-06	2.25105e-10	-3.11365e-06	2.26162e-10
-9.2795e-06	-4.30419e-11	4.79087e-08	-2.81064e-10	-8.95944e-06	2.87078e-10	-3.26061e-07	-3.18961e-11	-8.3353e-06	2.39753e-10	-1.04824e-06	-1.05272e-10	-6.3157e-06	2.29676e-10	-3.11867e-06	2.53639e-10
-9.27899e-06	-4.6186e-11	4.73161e-08	-2.64102e-10	-8.95835e-06	2.70777e-10	-3.27032e-07	-3.93202e-11	-8.33334e-06	2.50876e-10	-1.05024e-06	-1.04611e-10	-6.31067e-06	2.2957e-10	-3.12344e-06	2.33481e-10
-9.27847e-06	-4.97527e-11	4.67933e-08	-2.59716e-10	-8.95741e-06	2.82481e-10	-3.2812e-07	-2.5529e-11	-8.33127e-06	2.44297e-10	-1.05223e-06	-1.06038e-10	-6.30579e-06	2.58633e-10	-3.12841e-06	2.42622e-10
-9.27803e-06	-3.78637e-11	4.64173e-08	-2.81751e-10	-8.95635e-06	2.71622e-10	-3.28901e-07	-6.64278e-11	-8.32909e-06	2.18352e-10	-1.05411e-06	-1.26804e-10	-6.30064e-06	2.36836e-10	-3.13328e-06	2.30891e-10
-9.27728e-06	-8.41259e-11	4.58785e-08	-2.74644e-10	-8.95542e-06	2.82904e-10	-3.30054e-07	-3.96901e-11	-8.32712e-06	2.2966e-10	-1.05622e-06	-1.07623e-10	-6.29558e-06	2.24497e-10	-3.13837e-06	2.54273e-10
-9.27687e-06	-6.7983e-11	4.56154e-08	-3.16996e-10	-8.95444e-06	2.85546e-10	-3.3117e-07	-1.91616e-11	-8.3252e-06	2.48947e-10	-1.0583e-06	-9.43865e-11	-6.29068e-06	2.28751e-10	-3.14323e-06	2.32635e-10
-9.27649e-06	-4.60539e-11	4.49459e-08	-2.8619e-10	-8.9533e-06	2.59759e-10	-3.32093e-07	-3.27152e-11	-8.32312e-06	2.39119e-10	-1.06023e-06	-1.08521e-10	-6.28565e-06	2.03572e-10	-3.14828e-06	2.35673e-10
-9.27596e-06	-5.13646e-11	4.43364e-08	-2.66189e-10	-8.95241e-06	2.78914e-10	-3.33094e-07	-3.16054e-11	-8.32111e-06	2.37666e-10	-1.06229e-06	-1.0012e-10	-6.28078e-06	2.1451e-10	-3.15348e-06	2.62781e-10
-9.27543e-06	-5.79961e-11	4.38511e-08	-2.68726e-10	-8.95151e-06	2.95454e-10	-3.34063e-07	-3.60706e-11	-8.31904e-06	2.25222e-10	-1.06429e-06	-1.02365e-10	-6.27592e-06	2.4138e-10	-3.15852e-06	2.58765e-10
-9.27499e-06	-4.79033e-11	4.34131e-08	-2.79585e-10	-8.95055e-06	3.02085e-10	-3.35055e-07	-3.58065e-11	-8.31709e-06	2.31193e-10	-1.06631e-06	-1.02841e-10	-6.27073e-06	2.23256e-10	-3.16347e-06	2.46558e-10
-9.27438e-06	-6.67938e-11	4.28989e-08	-2.76916e-10	-8.94947e-06	2.86682e-10	-3.36137e-07	-1.88444e-11	-8.31515e-06	2.39674e-10	-1.06847e-06	-7.72134e-11	-6.26565e-06	2.31393e-10	-3.16838e-06	2.35937e-10
-9.27399e-06	-4.80882e-11	4.25043e-08	-2.95754e-10	-8.94839e-06	2.69905e-10	-3.37054e-07	-3.16585e-11	-8.3132e-06	2.4472e-10	-1.0704e-06	-9.35677e-11	-6.26046e-06	2.19557e-10	-3.17333e-06	2.37443e-10
-9.27344e-06	-5.65956e-11	4.19575e-08	-2.8722e-10	-8.94741e-06	2.72494e-10	-3.38046e-07	-3.04959e-11	-8.31112e-06	2.27204e-10	-1.07241e-06	-9.3858e-11	-6.25541e-06	2.3282e-10	-3.1784e-06	2.58025e-10
-9.273e-06	-4.57898e-11	4.15061e-08	-2.95833e-10	-8.9466e-06	3.06286e-10	-3.39049e-07	-2.75897e-11	-8.3091e-06	2.2007e-10	-1.07427e-06	-1.20094e-10	-6.25025e-06	2.23335e-10	-3.18343e-06	2.63679e-10
-9.2724e-06	-6.48389e-11	4.08467e-08	-2.67193e-10	-8.94552e-06	2.90064e-10	-3.39984e-07	-3.67047e-11	-8.30707e-06	2.10426e-10	-1.07648e-06	-8.09122e-11	-6.24528e-06	2.48646e-10	-3.18844e-06	2.49993e-10
-9.27188e-06	-6.77185e-11	4.03351e-08	-2.65132e-10	-8.94441e-06	2.69244e-10	-3.4086e-07	-5.69164e-11	-8.30521e-06	2.31008e-10	-1.07834e-06	-1.05563e-10	-6.24014e-06	2.40059e-10	-3.19366e-06	2.6183e-10
-9.27155e-06	-3.81013e-11	3.97949e-08	-2.57946e-10	-8.94354e-06	2.92812e-10	-3.41904e-07	-4.69029e-11	-8.30319e-06	2.21312e-10	-1.08036e-06	-9.89307e-11	-6.23495e-06	2.2212e-10	-3.19883e-06	2.58395e-10
-9.271e-06	-4.79033e-11	3.94121e-08	-2.79083e-10	-8.94258e-06	3.00473e-10	-3.4289e-07	-4.78014e-11	-8.30132e-06	2.38062e-10	-1.08238e-06	-9.09518e-11	-6.2299e-06	2.23044e-10	-3.20396e-06	2.49042e-10
-9.27049e-06	-4.86694e-11	3.8808e-08	-2.60377e-10	-8.9416e-06	3.033e-10	-3.43908e-07	-4.32041e-11	-8.29927e-06	2.21998e-10	-1.08423e-06	-1.15523e-10	-6.22496e-06	2.39002e-10	-3.2091e-06	2.53137e-10
-9.27004e-06	-4.12453e-11	3.82467e-08	-2.49544e-10	-8.94053e-06	2.89826e-10	-3.44936e-07	-3.70746e-11	-8.29727e-06	2.14416e-10	-1.08617e-06	-1.22234e-10	-6.21988e-06	2.16677e-10	-3.21406e-06	2.40112e-10
-9.26953e-06	-4.33061e-11	3.76959e-08	-2.40614e-10	-8.93962e-06	3.06207e-10	-3.45966e-07	-3.14206e-11	-8.29535e-06	2.20783e-10	-1.08822e-06	-1.09658e-10	-6.21508e-06	2.37259e-10	-3.21902e-06	2.43414e-10
-9.26898e-06	-5.15759e-11	3.73213e-08	-2.63389e-10	-8.93866e-06	3.13948e-10	-3.46915e-07	-4.05356e-11	-8.29348e-06	2.37058e-10	-1.09029e-06	-9.54171e-11	-6.21021e-06	2.36149e-10	-3.22387e-06	2.37708e-10
-9.26849e-06	-5.03075e-11	3.68566e-08	-2.69941e-10	-8.93757e-06	2.97831e-10	-3.47868e-07	-4.92543e-11	-8.2915e-06	2.35288e-10	-1.09217e-06	-1.15761e-10	-6.20537e-06	2.39425e-10	-3.22875e-06	2.41882e-10
-9.26802e-06	-4.57105e-11	3.63414e-08	-2.67405e-10	-8.93647e-06	2.78782e-10	-3.48978e-07	-3.03111e-11	-8.28953e-06	2.34284e-10	-1.09423e-06	-1.0617e-10	-6.20042e-06	2.31578e-10	-3.23365e-06	2.47959e-10
-9.26754e-06	-4.10077e-11	3.58606e-08	-2.71077e-10	-8.93552e-06	2.88373e-10	-3.50028e-07	-2.20943e-11	-8.28748e-06	2.21074e-10	-1.09619e-06	-1.1436e-10	-6.19548e-06	2.37708e-10	-3.23853e-06	2.46981e-10
-9.26709e-06	-3.36891e-11	3.53194e-08	-2.63864e-10	-8.93451e-06	2.86444e-10	-3.50958e-07	-3.59913e-11	-8.28546e-06	2.12989e-10	-1.09832e-06	-9.38318e-11	-6.19043e-06	2.36149e-10	-3.24335e-06	2.29861e-10
-9.26646e-06	-5.686e-11	3.4897e-08	-2.78026e-10	-8.93355e-06	2.93155e-10	-3.51969e-07	-3.51459e-11	-8.28357e-06	2.30136e-10	-1.10028e-06	-1.04611e-10	-6.18532e-06	2.31552e-10	-3.24828e-06	2.33111e-10
-9.26598e-06	-5.27913e-11	3.43003e-08	-2.60984e-10	-8.93254e-06	2.90486e-10	-3.52894e-07	-4.99677e-11	-8.28157e-06	2.3048e-10	-1.10247e-06	-7.5575e-11	-6.18031e-06	2.46876e-10	-3.2532e-06	2.33613e-10
-9.26545e-06	-5.7943e-11	3.37624e-08	-2.54379e-10	-8.93154e-06	2.90328e-10	-3.53976e-07	-3.64933e-11	-8.27962e-06	2.40889e-10	-1.10442e-06	-8.7253e-11	-6.17513e-06	2.21089e-10	-3.25822e-06	2.50099e-10
-9.265e-06	-4.96734e-11	3.32568e-08	-2.53402e-10	-8.93058e-06	2.96246e-10	-3.55103e-07	-1.46702e-11	-8.27758e-06	2.35764e-10	-1.10638e-06	-9.71872e-11	-6.1702e-06	2.28619e-10	-3.26312e-06	2.40323e-10
-9.26449e-06	-5.08888e-11	3.28116e-08	-2.63468e-10	-8.92948e-06	2.78333e-10	-3.56047e-07	-2.55818e-11	-8.2756e-06	2.41497e-10	-1.10841e-06	-9.21144e-11	-6.1653e-06	2.29967e-10	-3.26808e-06	2.33797e-10
-9.26406e-06	-3.7573e-11	3.23012e-08	-2.61804e-10	-8.9286e-06	2.97646e-10	-3.57048e-07	-2.60572e-11	-8.27345e-06	2.15235e-10	-1.11037e-06	-9.91159e-11	-6.16046e-06	2.32477e-10	-3.2731e-06	2.30997e-10
-9.26363e-06	-2.59743e-11	3.18186e-08	-2.64974e-10	-8.92759e-06	2.95612e-10	-3.58004e-07	-3.43268e-11	-8.27145e-06	2.17692e-10	-1.11236e-06	-1.00411e-10	-6.1557e-06	2.43811e-10	-3.27817e-06	2.31103e-10
-9.26314e-06	-2.36495e-11	3.12159e-08	-2.46532e-10	-8.92665e-06	3.05229e-10	-3.58967e-07	-4.07734e-11	-8.26955e-06	2.39251e-10	-1.11434e-06	-1.01415e-10	-6.15079e-06	2.29755e-10	-3.28331e-06	2.42226e-10
-9.26255e-06	-3.93431e-11	3.0631e-08	-2.31288e-10	-8.92552e-06	2.80579e-10	-3.60024e-07	-3.00732e-11	-8.26747e-06	2.26649e-10	-1.11639e-06	-9.10839e-11	-6.14602e-06	2.48619e-10	-3.2884e-06	2.40535e-10
-9.26192e-06	-6.31478e-11	3.02873e-08	-2.59294e-10	-8.92455e-06	2.84489e-10	-3.61127e-07	-1.03635e-11	-8.26552e-06	2.39463e-10	-1.11832e-06	-1.02497e-10	-6.14099e-06	2.31287e-10	-3.2935e-06	2.37417e-10
-9.26137e-06	-7.07043e-11	2.97455e-08	-2.51816e-10	-8.92359e-06	2.91808e-10	-3.62054e-07	-2.22264e-11	-8.26334e-06	2.12857e-10	-1.12036e-06	-9.41486e-11	-6.13614e-06	2.55568e-10	-3.29861e-06	2.37179e-10
-9.26095e-06	-5.65956e-11	2.92769e-08	-2.57497e-10	-8.92255e-06	2.83828e-10	-3.63004e-07	-2.95184e-11	-8.26135e-06	2.21523e-10	-1.12228e-06	-1.10318e-10	-6.13097e-06	2.26558e-10	-3.3037e-06	2.39108e-10
-9.26059e-06	-3.15756e-11	2.86416e-08	-2.33031e-10	-8.92157e-06	2.85308e-10	-3.64044e-07	-2.05352e-11	-8.25946e-06	2.50189e-10	-1.12434e-06	-1.00199e-10	-6.12596e-06	2.30944e-10	-3.30862e-06	2.25475e-10
-9.25996e-06	-5.5354e-11	2.81627e-08	-2.36863e-10	-8.92058e-06	2.86814e-10	-3.65006e-07	-2.52383e-11	-8.25742e-06	2.49951e-10	-1.12641e-06	-8.74909e-11	-6.12091e-06	2.35435e-10	-3.31362e-06	2.36783e-10
-9.25942e-06	-6.15628e-11	2.76841e-08	-2.40588e-10	-8.91961e-06	2.92891e-10	-3.65919e-07	-3.88447e-11	-8.25531e-06	2.37534e-10	-1.12841e-06	-8.5615e-11	-6.11573e-06	2.3171e-10	-3.3185e-06	2.33903e-10
-9.25899e-06	-4.94621e-11	2.71853e-08	-2.40852e-10	-8.91854e-06	2.80262e-10	-3.67e-07	-2.24639e-11	-8.25319e-06	2.21761e-10	-1.13031e-06	-1.01705e-10	-6.11059e-06	2.46004e-10	-3.32339e-06	2.33005e-10
-9.25855e-06	-3.75465e-11	2.6649e-08	-2.34194e-10	-8.91751e-06	2.74608e-10	-3.67945e-07	-3.07338e-11	-8.25121e-06	2.30189e-10	-1.13229e-06	-1.00859e-10	-6.10528e-06	2.29095e-10	-3.32828e-06	2.28038e-10
-9.2579e-06	-6.43897e-11	2.61641e-08	-2.36942e-10	-8.91651e-06	2.75136e-10	-3.68934e-07	-3.14206e-11	-8.24921e-06	2.3468e-10	-1.13426e-06	-1.01361e-10	-6.10017e-06	2.36862e-10	-3.33324e-06	2.23335e-10
-9.25748e-06	-4.90394e-11	2.55569e-08	-2.17523e-10	-8.91561e-06	2.94053e-10	-3.6997e-07	-2.37058e-11	-8.24721e-06	2.38009e-10	-1.13631e-06	-8.65662e-11	-6.09509e-06	2.33983e-10	-3.33841e-06	2.42807e-10
-9.25701e-06	-4.49706e-11	2.50514e-08	-2.16572e-10	-8.91456e-06	2.8618e-10	-3.7092e-07	-3.21605e-11	-8.24517e-06	2.34707e-10	-1.13834e-06	-7.67642e-11	-6.09006e-06	2.30442e-10	-3.34351e-06	2.33797e-10
-9.25636e-06	-7.08098e-11	2.46401e-08	-2.32583e-10	-8.91358e-06	2.92177e-10	-3.71814e-07	-5.08396e-11	-8.24331e-06	2.61576e-10	-1.14034e-06	-7.14273e-11	-6.08511e-06	2.40667e-10	-3.34861e-06	2.12556e-10
-9.25584e-06	-7.45879e-11	2.41657e-08	-2.37074e-10	-8.91249e-06	2.78465e-10	-3.72836e-07	-4.69822e-11	-8.24126e-06	2.55209e-10	-1.14223e-06	-8.9631e-11	-6.08006e-06	2.33216e-10	-3.35393e-06	2.25369e-10
-9.2554e-06	-6.29895e-11	2.37455e-08	-2.51473e-10	-8.91146e-06	2.74053e-10	-3.73919e-07	-3.23453e-11	-8.23917e-06	2.39198e-10	-1.14411e-06	-1.10424e-10	-6.07514e-06	2.50892e-10	-3.35908e-06	2.17681e-10
-9.25485e-06	-7.27385e-11	2.31569e-08	-2.35568e-10	-8.91046e-06	2.76616e-10	-3.74804e-07	-5.3693e-11	-8.2372e-06	2.43214e-10	-1.14628e-06	-7.89042e-11	-6.0699e-06	2.10204e-10	-3.36421e-06	2.28936e-10
-9.25441e-06	-6.23555e-11	2.26472e-08	-2.33692e-10	-8.90953e-06	2.91675e-10	-3.75944e-07	-2.93598e-11	-8.23517e-06	2.35367e-10	-1.14822e-06	-8.84684e-11	-6.06494e-06	2.19768e-10	-3.3692e-06	2.43177e-10
-9.25398e-06	-4.94886e-11	2.20692e-08	-2.19689e-10	-8.90849e-06	2.87131e-10	-3.76956e-07	-2.86993e-11	-8.23316e-06	2.31061e-10	-1.15018e-06	-9.52057e-11	-6.0599e-06	2.16518e-10	-3.37393e-06	2.35277e-10
-9.25343e-06	-5.81809e-11	2.16325e-08	-2.31129e-10	-8.90747e-06	2.85836e-10	-3.77907e-07	-3.89768e-11	-8.23113e-06	2.21655e-10	-1.15211e-06	-1.07042e-10	-6.05495e-06	2.26743e-10	-3.37851e-06	2.09042e-10
-9.25306e-06	-3.45083e-11	2.12383e-08	-2.50046e-10	-8.90647e-06	2.8832e-10	-3.78808e-07	-5.8581e-11	-8.2293e-06	2.48578e-10	-1.15415e-06	-9.80591e-11	-6.04994e-06	2.24867e-10	-3.38326e-06	2.06664e-10
-9.25252e-06	-4.12718e-11	2.07668e-08	-2.55225e-10	-8.90551e-06	2.98148e-10	-3.79928e-07	-3.90296e-11	-8.22736e-06	2.5476e-10	-1.15621e-06	-8.79398e-11	-6.04494e-06	2.1953e-10	-3.38824e-06	2.29517e-10
-9.25191e-06	-6.17476e-11	2.03613e-08	-2.72107e-10	-8.90446e-06	2.92362e-10	-3.80928e-07	-4.13282e-11	-8.22533e-06	2.48049e-10	-1.15825e-06	-8.20217e-11	-6.04006e-06	2.29914e-10	-3.3931e-06	2.14326e-10
-9.25143e-06	-5.83129e-11	1.97927e-08	-2.59796e-10	-8.90345e-06	2.93868e-10	-3.81958e-07	-3.84748e-11	-8.22331e-06	2.44694e-10	-1.16028e-06	-7.76623e-11	-6.03506e-06	2.20904e-10	-3.39816e-06	2.22912e-10
-9.25091e-06	-6.20648e-11	1.92404e-08	-2.50416e-10	-8.90237e-06	2.80816e-10	-3.82966e-07	-4.00073e-11	-8.22134e-06	2.51616e-10	-1.16231e-06	-7.34088e-11	-6.03013e-06	2.30363e-10	-3.40329e-06	2.41512e-10
-9.25048e-06	-4.86694e-11	1.87496e-08	-2.51949e-10	-8.90131e-06	2.72203e-10	-3.84015e-07	-3.39834e-11	-8.21927e-06	2.42184e-10	-1.16427e-06	-8.15462e-11	-6.02512e-06	2.36228e-10	-3.40823e-06	2.25871e-10
-9.24985e-06	-7.12325e-11	1.82785e-08	-2.57206e-10	-8.90045e-06	2.99179e-10	-3.85073e-07	-2.6665e-11	-8.21719e-06	2.30955e-10	-1.16629e-06	-8.02516e-11	-6.02003e-06	2.3134e-10	-3.41321e-06	2.15858e-10
-9.24945e-06	-5.39801e-11	1.77157e-08	-2.45766e-10	-8.89932e-06	2.7828e-10	-3.85942e-07	-5.32176e-11	-8.21524e-06	2.44535e-10	-1.16823e-06	-9.25637e-11	-6.01494e-06	2.28883e-10	-3.41826e-06	2.11287e-10
-9.24888e-06	-6.68731e-11	1.71909e-08	-2.41354e-10	-8.89837e-06	2.87924e-10	-3.87037e-07	-3.88975e-11	-8.21322e-06	2.44086e-10	-1.17023e-06	-9.26957e-11	-6.00999e-06	2.45317e-10	-3.42337e-06	2.17602e-10
-9.24837e-06	-6.72696e-11	1.68306e-08	-2.66374e-10	-8.8974e-06	2.93789e-10	-3.88103e-07	-2.98091e-11	-8.21113e-06	2.28947e-10	-1.17226e-06	-9.01592e-11	-6.00482e-06	2.19451e-10	-3.42851e-06	2.27034e-10
-9.24798e-06	-4.72165e-11	1.61823e-08	-2.39557e-10	-8.89631e-06	2.78518e-10	-3.89003e-07	-5.00735e-11	-8.20908e-06	2.20123e-10	-1.17429e-06	-8.9261e-11	-5.99996e-06	2.44762e-10	-3.43365e-06	2.38579e-10
-9.24741e-06	-6.01361e-11	1.55376e-08	-2.13375e-10	-8.89542e-06	2.98545e-10	-3.90032e-07	-4.70881e-11	-8.20716e-06	2.32435e-10	-1.17636e-06	-8.12556e-11	-5.99496e-06	2.47483e-10	-3.43871e-06	2.34115e-10
-9.24689e-06	-6.31743e-11	1.51765e-08	-2.38263e-10	-8.89445e-06	3.02957e-10	-3.91012e-07	-5.2689e-11	-8.20524e-06	2.43743e-10	-1.1784e-06	-8.18631e-11	-5.98988e-06	2.36889e-10	-3.44378e-06	2.30785e-10
-9.24642e-06	-5.86829e-11	1.46936e-08	-2.41222e-10	-8.89339e-06	2.90539e-10	-3.92063e-07	-4.52121e-11	-8.20329e-06	2.48287e-10	-1.18051e-06	-7.10043e-11	-5.98487e-06	2.3998e-10	-3.44884e-06	2.25818e-10
-9.2459e-06	-6.2091e-11	1.41872e-08	-2.39769e-10	-8.89247e-06	3.04595e-10	-3.93116e-07	-3.70219e-11	-8.20128e-06	2.39277e-10	-1.18243e-06	-9.51792e-11	-5.97979e-06	2.30046e-10	-3.45395e-06	2.30521e-10
-9.24542e-06	-5.82336e-11	1.35863e-08	-2.21486e-10	-8.89139e-06	2.88769e-10	-3.94173e-07	-2.80387e-11	-8.19933e-06	2.3793e-10	-1.18468e-06	-6.14932e-11	-5.97483e-06	2.37866e-10	-3.45898e-06	2.25924e-10
-9.24487e-06	-6.61336e-11	1.31595e-08	-2.34379e-10	-8.89043e-06	2.93049e-10	-3.95147e-07	-3.35606e-11	-8.19733e-06	2.27071e-10	-1.18665e-06	-7.63942e-11	-5.96981e-06	2.26479e-10	-3.46405e-06	2.33084e-10
-9.24439e-06	-6.28575e-11	1.26579e-08	-2.33798e-10	-8.88944e-06	2.92468e-10	-3.96104e-07	-4.19095e-11	-8.1954e-06	2.29132e-10	-1.18876e-06	-6.3818e-11	-5.96488e-06	2.23335e-10	-3.46905e-06	2.33877e-10
-9.24387e-06	-6.70317e-11	1.21326e-08	-2.28963e-10	-8.88843e-06	2.88584e-10	-3.97039e-07	-5.38251e-11	-8.19341e-06	2.18828e-10	-1.19063e-06	-9.40959e-11	-5.96016e-06	2.4817e-10	-3.47404e-06	2.37681e-10
-9.24339e-06	-6.37556e-11	1.16162e-08	-2.25713e-10	-8.88747e-06	2.93208e-10	-3.9809e-07	-4.48949e-11	-8.19161e-06	2.45037e-10	-1.19282e-06	-6.181e-11	-5.95521e-06	2.26453e-10	-3.47895e-06	2.31314e-10
-9.24292e-06	-5.69128e-11	1.11603e-08	-2.33375e-10	-8.88643e-06	2.82904e-10	-3.99092e-07	-4.46308e-11	-8.18966e-06	2.46887e-10	-1.19474e-06	-7.66321e-11	-5.95044e-06	2.37391e-10	-3.48388e-06	2.34854e-10
-9.24236e-06	-6.89339e-11	1.0666e-08	-2.34115e-10	-8.88542e-06	2.78386e-10	-4.00046e-07	-5.27156e-11	-8.1877e-06	2.5077e-10	-1.19674e-06	-7.34615e-11	-5.94565e-06	2.52846e-10	-3.48878e-06	2.32688e-10
-9.24193e-06	-5.56974e-11	1.00782e-08	-2.18025e-10	-8.88456e-06	3.00473e-10	-4.01115e-07	-4.03507e-11	-8.18562e-06	2.3439e-10	-1.19875e-06	-6.49279e-11	-5.94066e-06	2.46928e-10	-3.49373e-06	2.30653e-10
-9.2415e-06	-4.31478e-11	9.47294e-09	-1.98949e-10	-8.88348e-06	2.82322e-10	-4.02087e-07	-4.55028e-11	-8.18359e-06	2.30295e-10	-1.20066e-06	-7.30916e-11	-5.93557e-06	2.38157e-10	-3.4988e-06	2.33718e-10
-9.24099e-06	-4.52348e-11	9.10429e-09	-2.22305e-10	-8.88252e-06	2.87448e-10	-4.03174e-07	-3.01787e-11	-8.1817e-06	2.52118e-10	-1.20244e-06	-1.02867e-10	-5.93059e-06	2.59029e-10	-3.5039e-06	2.29121e-10
-9.24038e-06	-6.47596e-11	8.47863e-09	-1.99398e-10	-8.88152e-06	2.84832e-10	-4.04159e-07	-3.32965e-11	-8.17967e-06	2.4974e-10	-1.20445e-06	-8.99216e-11	-5.92543e-06	2.51605e-10	-3.50911e-06	2.41882e-10
-9.23988e-06	-6.54202e-11	8.07825e-09	-2.17206e-10	-8.88051e-06	2.80579e-10	-4.0507e-07	-4.96243e-11	-8.17767e-06	2.56081e-10	-1.20639e-06	-8.80191e-11	-5.9203e-06	2.4714e-10	-3.51418e-06	2.37443e-10
-9.2394e-06	-6.21441e-11	7.72454e-09	-2.43415e-10	-8.87951e-06	2.7902e-10	-4.06097e-07	-4.54762e-11	-8.17558e-06	2.44852e-10	-1.20831e-06	-8.9261e-11	-5.91523e-06	2.46004e-10	-3.51914e-06	2.30389e-10
-9.23901e-06	-4.26985e-11	7.10795e-09	-2.22305e-10	-8.87858e-06	2.88426e-10	-4.07108e-07	-4.3944e-11	-8.1736e-06	2.52752e-10	-1.21028e-06	-8.03309e-11	-5.91026e-06	2.49333e-10	-3.52406e-06	2.31208e-10
-9.23846e-06	-5.19721e-11	6.53463e-09	-2.09147e-10	-8.87756e-06	2.85123e-10	-4.08118e-07	-4.29135e-11	-8.17146e-06	2.34416e-10	-1.21221e-06	-7.93004e-11	-5.90532e-06	2.43388e-10	-3.52889e-06	2.2027e-10
-9.23798e-06	-4.74279e-11	6.04747e-09	-2.11499e-10	-8.87656e-06	2.83326e-10	-4.09113e-07	-4.4446e-11	-8.16942e-06	2.33042e-10	-1.2141e-06	-8.50337e-11	-5.90037e-06	2.24815e-10	-3.5338e-06	2.13322e-10
-9.23752e-06	-4.00827e-11	5.60726e-09	-2.22463e-10	-8.87561e-06	2.9297e-10	-4.10165e-07	-3.57535e-11	-8.16748e-06	2.49846e-10	-1.21598e-06	-9.14804e-11	-5.89561e-06	2.40244e-10	-3.53894e-06	2.28777e-10
-9.23689e-06	-6.48124e-11	5.07944e-09	-2.17496e-10	-8.87457e-06	2.84436e-10	-4.11122e-07	-4.39968e-11	-8.16529e-06	2.19938e-10	-1.21798e-06	-8.04364e-11	-5.89073e-06	2.47695e-10	-3.54403e-06	2.18896e-10
-9.23641e-06	-6.09815e-11	4.6433e-09	-2.29359e-10	-8.87358e-06	2.87501e-10	-4.12233e-07	-2.42606e-11	-8.16332e-06	2.29872e-10	-1.21985e-06	-9.29598e-11	-5.8858e-06	2.64604e-10	-3.54922e-06	2.25739e-10
-9.23593e-06	-5.76523e-11	3.99392e-09	-2.02675e-10	-8.87251e-06	2.75902e-10	-4.13298e-07	-1.27677e-11	-8.16144e-06	2.55658e-10	-1.22192e-06	-7.2352e-11	-5.88065e-06	2.60799e-10	-3.55433e-06	2.3105e-10
-9.23539e-06	-6.39142e-11	3.53724e-09	-2.10838e-10	-8.87153e-06	2.79601e-10	-4.14144e-07	-4.02449e-11	-8.15935e-06	2.42025e-10	-1.22381e-06	-8.73058e-11	-5.8754e-06	2.51948e-10	-3.55918e-06	2.10917e-10
-9.23491e-06	-6.14308e-11	3.00264e-09	-2.04815e-10	-8.87052e-06	2.78359e-10	-4.15153e-07	-3.80259e-11	-8.15735e-06	2.42448e-10	-1.22594e-06	-6.34481e-11	-5.87016e-06	2.4537e-10	-3.56413e-06	2.25686e-10
-9.23439e-06	-6.46803e-11	2.56738e-09	-2.16836e-10	-8.86949e-06	2.75295e-10	-4.16095e-07	-4.74842e-11	-8.15538e-06	2.4583e-10	-1.22782e-06	-8.71472e-11	-5.86508e-06	2.5496e-10	-3.56892e-06	2.18024e-10
-9.23382e-06	-7.6781e-11	2.03082e-09	-2.10786e-10	-8.86849e-06	2.76721e-10	-4.17217e-07	-2.45512e-11	-8.15335e-06	2.38379e-10	-1.22991e-06	-7.49147e-11	-5.86e-06	2.42358e-10	-3.57372e-06	2.04973e-10
-9.23341e-06	-6.00041e-11	1.48959e-09	-2.03731e-10	-8.86748e-06	2.77038e-10	-4.18199e-07	-2.62686e-11	-8.15151e-06	2.62977e-10	-1.23199e-06	-6.7834e-11	-5.8551e-06	2.4027e-10	-3.57869e-06	2.14352e-10
-9.23286e-06	-6.92245e-11	1.14211e-09	-2.31552e-10	-8.86657e-06	2.93921e-10	-4.19214e-07	-2.19357e-11	-8.14958e-06	2.71009e-10	-1.23398e-06	-7.98289e-11	-5.85026e-06	2.40984e-10	-3.58377e-06	2.3105e-10
-9.23249e-06	-4.63446e-11	5.61364e-10	-2.17549e-10	-8.86554e-06	2.90645e-10	-4.20167e-07	-2.84614e-11	-8.14747e-06	2.46649e-10	-1.23612e-06	-6.49013e-11	-5.84531e-06	2.28936e-10	-3.58881e-06	2.32793e-10
-9.23188e-06	-6.6107e-11	-1.23338e-11	-2.04815e-10	-8.86449e-06	2.83696e-10	-4.2124e-07	-1.33755e-11	-8.14547e-06	2.40837e-10	-1.23821e-06	-6.29199e-11	-5.84043e-06	2.51367e-10	-3.5938e-06	2.20984e-10
-9.23147e-06	-5.06774e-11	-5.41118e-10	-2.00165e-10	-8.8635e-06	2.87739e-10	-4.22252e-07	-9.12164e-12	-8.14349e-06	2.38643e-10	-1.24016e-06	-8.44524e-11	-5.83536e-06	2.58633e-10	-3.59892e-06	2.31155e-10
-9.23096e-06	-5.24741e-11	-1.18422e-09	-1.74774e-10	-8.86247e-06	2.84146e-10	-4.23108e-07	-3.29531e-11	-8.14154e-06	2.42448e-10	-1.24229e-06	-7.36201e-11	-5.83006e-06	2.36069e-10	-3.60395e-06	2.26479e-10
-9.23057e-06	-3.17869e-11	-1.56402e-09	-1.96941e-10	-8.86147e-06	2.84753e-10	-4.24029e-07	-4.54235e-11	-8.13958e-06	2.42475e-10	-1.24427e-06	-8.71472e-11	-5.82491e-06	2.3924e-10	-3.60895e-06	2.17549e-10
-9.22995e-06	-5.42707e-11	-2.16149e-09	-1.79926e-10	-8.86047e-06	2.86814e-10	-4.25053e-07	-3.93995e-11	-8.13766e-06	2.51986e-10	-1.24649e-06	-5.64997e-11	-5.8197e-06	2.20904e-10	-3.61409e-06	2.34167e-10
-9.22938e-06	-6.52089e-11	-2.60691e-09	-1.90283e-10	-8.85944e-06	2.81424e-10	-4.26114e-07	-2.72726e-11	-8.13565e-06	2.44456e-10	-1.24859e-06	-4.57729e-11	-5.81481e-06	2.43547e-10	-3.6191e-06	2.2891e-10
-9.22892e-06	-5.8445e-11	-3.14344e-09	-1.84074e-10	-8.85849e-06	2.912e-10	-4.27054e-07	-3.69426e-11	-8.13372e-06	2.51854e-10	-1.25052e-06	-6.23386e-11	-5.80987e-06	2.39267e-10	-3.62418e-06	2.3496e-10
-9.22836e-06	-6.9119e-11	-3.69421e-09	-1.75303e-10	-8.8574e-06	2.7688e-10	-4.28009e-07	-4.41816e-11	-8.13164e-06	2.34786e-10	-1.25251e-06	-6.72527e-11	-5.80495e-06	2.3208e-10	-3.62916e-06	2.19662e-10
-9.22794e-06	-5.49575e-11	-4.09574e-09	-1.93559e-10	-8.85643e-06	2.81186e-10	-4.29052e-07	-3.56214e-11	-8.12978e-06	2.569e-10	-1.2546e-06	-5.00003e-11	-5.80017e-06	2.55462e-10	-3.63426e-06	2.26717e-10
-9.22734e-06	-7.17345e-11	-4.67733e-09	-1.7924e-10	-8.85544e-06	2.84225e-10	-4.30112e-07	-2.43136e-11	-8.12769e-06	2.3867e-10	-1.25653e-06	-6.1678e-11	-5.79506e-06	2.31499e-10	-3.63931e-06	2.27826e-10
-9.22681e-06	-7.73358e-11	-5.07942e-09	-1.97232e-10	-8.85452e-06	2.97514e-10	-4.31072e-07	-3.08921e-11	-8.12563e-06	2.28102e-10	-1.25853e-06	-5.80057e-11	-5.79001e-06	2.28804e-10	-3.64433e-06	2.30257e-10
-9.22633e-06	-7.32143e-11	-5.74852e-09	-1.67324e-10	-8.85343e-06	2.81266e-10	-4.32075e-07	-3.00732e-11	-8.12376e-06	2.52567e-10	-1.26048e-06	-6.27613e-11	-5.78507e-06	2.52028e-10	-3.64923e-06	2.18077e-10
-9.22585e-06	-6.97003e-11	-6.17879e-09	-1.80244e-10	-8.85238e-06	2.71649e-10	-4.33115e-07	-2.24377e-11	-8.12174e-06	2.51563e-10	-1.26251e-06	-5.16383e-11	-5.77994e-06	2.4315e-10	-3.65424e-06	2.33454e-10
-9.22537e-06	-6.52881e-11	-6.55798e-09	-2.02357e-10	-8.85143e-06	2.81794e-10	-4.3414e-07	-1.74177e-11	-8.11969e-06	2.48815e-10	-1.26437e-06	-7.31709e-11	-5.77479e-06	2.35937e-10	-3.65913e-06	2.34167e-10
-9.22487e-06	-6.66883e-11	-7.03037e-09	-2.07694e-10	-8.85041e-06	2.7762e-10	-4.35177e-07	-1.07862e-11	-8.11774e-06	2.62686e-10	-1.26651e-06	-4.41876e-11	-5.76963e-06	2.33983e-10	-3.66402e-06	2.33718e-10
-9.22437e-06	-6.65563e-11	-7.68024e-09	-1.81248e-10	-8.84939e-06	2.73498e-10	-4.36013e-07	-4.00866e-11	-8.11562e-06	2.48947e-10	-1.26839e-06	-6.40821e-11	-5.76465e-06	2.62094e-10	-3.66893e-06	2.26743e-10
-9.22389e-06	-6.29102e-11	-8.10479e-09	-1.95197e-10	-8.84848e-06	2.90566e-10	-4.36926e-07	-5.59651e-11	-8.11351e-06	2.35684e-10	-1.27043e-06	-5.71338e-11	-5.75939e-06	2.26875e-10	-3.67377e-06	1.94219e-10
-9.22334e-06	-7.09949e-11	-8.62224e-09	-1.92423e-10	-8.8474e-06	2.7614e-10	-4.38106e-07	-2.38116e-11	-8.11153e-06	2.48287e-10	-1.27236e-06	-6.94721e-11	-5.7546e-06	2.5142e-10	-3.67898e-06	2.20297e-10
-9.22296e-06	-4.89073e-11	-9.19752e-09	-1.7924e-10	-8.84636e-06	2.70354e-10	-4.38994e-07	-4.48156e-11	-8.1094e-06	2.31404e-10	-1.27437e-06	-6.89966e-11	-5.74973e-06	2.37338e-10	-3.68397e-06	2.05792e-10
-9.22247e-06	-4.68728e-11	-9.63897e-09	-1.9031e-10	-8.84535e-06	2.67976e-10	-4.40057e-07	-3.44853e-11	-8.10736e-06	2.32355e-10	-1.27641e-06	-6.34746e-11	-5.74509e-06	2.43362e-10	-3.6891e-06	2.20297e-10
-9.22182e-06	-7.51692e-11	-1.02718e-08	-1.66769e-10	-8.84446e-06	2.8869e-10	-4.41092e-07	-2.94919e-11	-8.10549e-06	2.61022e-10	-1.27838e-06	-6.91287e-11	-5.74045e-06	2.41407e-10	-3.69416e-06	2.27087e-10
-9.22132e-06	-7.35312e-11	-1.07056e-08	-1.79054e-10	-8.84339e-06	2.76933e-10	-4.42081e-07	-3.26625e-11	-8.10348e-06	2.62528e-10	-1.28052e-06	-4.41083e-11	-5.73593e-06	2.66268e-10	-3.69914e-06	2.25158e-10
-9.22087e-06	-6.5605e-11	-1.12561e-08	-1.70336e-10	-8.84241e-06	2.81768e-10	-4.43054e-07	-3.88975e-11	-8.10137e-06	2.4435e-10	-1.2824e-06	-6.55881e-11	-5.73103e-06	2.46083e-10	-3.70404e-06	2.13744e-10
-9.22023e-06	-8.98327e-11	-1.17443e-08	-1.72978e-10	-8.84137e-06	2.76721e-10	-4.44083e-07	-3.46967e-11	-8.09943e-06	2.56028e-10	-1.28446e-06	-5.31178e-11	-5.72602e-06	2.34801e-10	-3.70903e-06	2.2241e-10
-9.2199e-06	-5.96341e-11	-1.23434e-08	-1.55514e-10	-8.84043e-06	2.89086e-10	-4.45027e-07	-4.58989e-11	-8.09736e-06	2.4155e-10	-1.28635e-06	-6.90228e-11	-5.72098e-06	2.4788e-10	-3.714e-06	2.25052e-10
-9.21936e-06	-6.7111e-11	-1.27188e-08	-1.78315e-10	-8.83937e-06	2.78201e-10	-4.46101e-07	-3.30852e-11	-8.0954e-06	2.47521e-10	-1.28842e-06	-5.42273e-11	-5.71572e-06	2.40059e-10	-3.71895e-06	2.15198e-10
-9.2188e-06	-7.69393e-11	-1.31806e-08	-1.85712e-10	-8.83825e-06	2.57989e-10	-4.47026e-07	-4.71674e-11	-8.09339e-06	2.42421e-10	-1.29039e-06	-5.78471e-11	-5.71068e-06	2.77153e-10	-3.72399e-06	2.08038e-10
-9.21833e-06	-7.23686e-11	-1.36853e-08	-1.85237e-10	-8.83732e-06	2.70883e-10	-4.48029e-07	-4.68236e-11	-8.09149e-06	2.57376e-10	-1.2923e-06	-7.39108e-11	-5.70524e-06	2.36387e-10	-3.72913e-06	2.10521e-10
-9.21789e-06	-6.19062e-11	-1.43717e-08	-1.52053e-10	-8.83641e-06	2.86946e-10	-4.49046e-07	-4.36534e-11	-8.08944e-06	2.44615e-10	-1.29418e-06	-9.67114e-11	-5.70009e-06	2.30944e-10	-3.73414e-06	1.88486e-10
-9.21727e-06	-8.26199e-11	-1.47998e-08	-1.65369e-10	-8.83532e-06	2.71199e-10	-4.50144e-07	-2.5529e-11	-8.08734e-06	2.20678e-10	-1.29639e-06	-6.20214e-11	-5.69515e-06	2.51763e-10	-3.73932e-06	2.06452e-10
-9.2169e-06	-5.83657e-11	-1.52481e-08	-1.75197e-10	-8.83434e-06	2.74661e-10	-4.51028e-07	-4.57141e-11	-8.08549e-06	2.44007e-10	-1.29846e-06	-5.38839e-11	-5.6902e-06	2.59716e-10	-3.74436e-06	2.12661e-10
-9.21629e-06	-7.87887e-11	-1.58329e-08	-1.60296e-10	-8.8333e-06	2.66206e-10	-4.52067e-07	-3.77614e-11	-8.08355e-06	2.4974e-10	-1.30041e-06	-6.55619e-11	-5.68523e-06	2.60509e-10	-3.74942e-06	2.34749e-10
-9.21576e-06	-8.36239e-11	-1.63253e-08	-1.6204e-10	-8.83235e-06	2.76299e-10	-4.53073e-07	-3.54893e-11	-8.08153e-06	2.43769e-10	-1.30255e-06	-4.35536e-11	-5.6801e-06	2.37232e-10	-3.75431e-06	2.30336e-10
-9.21525e-06	-8.49978e-11	-1.68608e-08	-1.56016e-10	-8.83123e-06	2.5392e-10	-4.54152e-07	-1.97957e-11	-8.0796e-06	2.53201e-10	-1.30443e-06	-6.61167e-11	-5.67498e-06	2.17707e-10	-3.75917e-06	2.19451e-10
-9.21488e-06	-6.26196e-11	-1.7414e-08	-1.46637e-10	-8.83021e-06	2.49112e-10	-4.55102e-07	-2.75104e-11	-8.0775e-06	2.32567e-10	-1.30646e-06	-6.0806e-11	-5.6701e-06	2.43362e-10	-3.7641e-06	2.1311e-10
-9.21435e-06	-6.70845e-11	-1.80178e-08	-1.28327e-10	-8.82936e-06	2.76114e-10	-4.56053e-07	-3.44588e-11	-8.07556e-06	2.40335e-10	-1.30845e-06	-6.09646e-11	-5.66507e-06	2.4566e-10	-3.76894e-06	1.85659e-10
-9.21392e-06	-5.58029e-11	-1.84011e-08	-1.49701e-10	-8.82839e-06	2.80949e-10	-4.57048e-07	-3.36134e-11	-8.07364e-06	2.50163e-10	-1.31036e-06	-7.23255e-11	-5.66004e-06	2.50204e-10	-3.77405e-06	2.05448e-10
-9.21345e-06	-4.93035e-11	-1.90436e-08	-1.24259e-10	-8.82743e-06	2.87686e-10	-4.58098e-07	-2.27284e-11	-8.07164e-06	2.47574e-10	-1.31241e-06	-5.76358e-11	-5.65492e-06	2.42754e-10	-3.77906e-06	2.12159e-10
-9.21288e-06	-6.19062e-11	-1.95271e-08	-1.27587e-10	-8.82637e-06	2.76853e-10	-4.59047e-07	-2.99146e-11	-8.06961e-06	2.38379e-10	-1.31439e-06	-5.2933e-11	-5.64984e-06	2.46347e-10	-3.78404e-06	2.15937e-10
-9.2124e-06	-5.9449e-11	-1.99456e-08	-1.42462e-10	-8.82526e-06	2.58597e-10	-4.60115e-07	-1.57004e-11	-8.0677e-06	2.52118e-10	-1.31629e-06	-6.43466e-11	-5.6448e-06	2.51024e-10	-3.7889e-06	2.05765e-10
-9.21195e-06	-4.96207e-11	-2.04034e-08	-1.50256e-10	-8.82438e-06	2.79152e-10	-4.61072e-07	-2.16185e-11	-8.0658e-06	2.68393e-10	-1.31835e-06	-4.85205e-11	-5.63974e-06	2.43652e-10	-3.79377e-06	1.99768e-10
-9.21138e-06	-6.37556e-11	-2.08583e-08	-1.58579e-10	-8.82333e-06	2.72045e-10	-4.61978e-07	-3.67312e-11	-8.06364e-06	2.39198e-10	-1.32017e-06	-7.63677e-11	-5.6348e-06	2.53481e-10	-3.79876e-06	2.13136e-10
-9.21088e-06	-6.29895e-11	-2.13305e-08	-1.63625e-10	-8.82239e-06	2.83353e-10	-4.62984e-07	-3.41947e-11	-8.06169e-06	2.47309e-10	-1.32226e-06	-5.8666e-11	-5.62975e-06	2.42252e-10	-3.80373e-06	2.19478e-10
-9.21037e-06	-6.52616e-11	-2.19259e-08	-1.46504e-10	-8.8214e-06	2.8478e-10	-4.63953e-07	-3.83955e-11	-8.05975e-06	2.61444e-10	-1.32425e-06	-6.17573e-11	-5.62475e-06	2.42965e-10	-3.80867e-06	2.08856e-10
-9.20981e-06	-7.5724e-11	-2.24172e-08	-1.48275e-10	-8.82046e-06	2.96616e-10	-4.6496e-07	-3.62292e-11	-8.05772e-06	2.58406e-10	-1.32639e-06	-3.90621e-11	-5.61977e-06	2.52741e-10	-3.81372e-06	2.11419e-10
-9.20931e-06	-7.62525e-11	-2.29165e-08	-1.48275e-10	-8.81939e-06	2.83485e-10	-4.65947e-07	-3.80786e-11	-8.05566e-06	2.52831e-10	-1.32838e-06	-4.71203e-11	-5.61463e-06	2.31578e-10	-3.81875e-06	1.99609e-10
-9.20889e-06	-6.28309e-11	-2.33825e-08	-1.54431e-10	-8.81837e-06	2.80869e-10	-4.67075e-07	-1.45643e-11	-8.05369e-06	2.62105e-10	-1.33047e-06	-3.66842e-11	-5.60968e-06	2.41671e-10	-3.82392e-06	2.07086e-10
-9.20837e-06	-6.68204e-11	-2.39376e-08	-1.4455e-10	-8.81739e-06	2.84146e-10	-4.68106e-07	-8.83099e-12	-8.05153e-06	2.39806e-10	-1.33234e-06	-6.74906e-11	-5.60477e-06	2.53322e-10	-3.82911e-06	2.11314e-10
-9.20779e-06	-8.19328e-11	-2.4508e-08	-1.31762e-10	-8.81646e-06	2.95638e-10	-4.68938e-07	-3.93467e-11	-8.04954e-06	2.45011e-10	-1.33436e-06	-6.971e-11	-5.59981e-06	2.47642e-10	-3.83428e-06	2.1319e-10
-9.20739e-06	-6.4469e-11	-2.50529e-08	-1.23545e-10	-8.81531e-06	2.68689e-10	-4.69925e-07	-4.22001e-11	-8.04748e-06	2.38062e-10	-1.33636e-06	-7.51789e-11	-5.59486e-06	2.39372e-10	-3.83942e-06	2.13322e-10
-9.20688e-06	-6.52881e-11	-2.55907e-08	-1.16623e-10	-8.81431e-06	2.69693e-10	-4.70965e-07	-3.56479e-11	-8.04565e-06	2.70559e-10	-1.33847e-06	-5.98551e-11	-5.59003e-06	2.55806e-10	-3.84442e-06	1.98553e-10
-9.20644e-06	-5.435e-11	-2.58951e-08	-1.51551e-10	-8.8134e-06	2.85097e-10	-4.72015e-07	-2.78273e-11	-8.04353e-06	2.47838e-10	-1.34062e-06	-3.5786e-11	-5.58507e-06	2.52344e-10	-3.84952e-06	2.11446e-10
-9.20596e-06	-5.14435e-11	-2.65169e-08	-1.29331e-10	-8.81246e-06	2.95982e-10	-4.73095e-07	-1.47229e-11	-8.04158e-06	2.55156e-10	-1.34248e-06	-6.20745e-11	-5.58005e-06	2.45e-10	-3.85449e-06	2.05845e-10
-9.20545e-06	-5.39801e-11	-2.69692e-08	-1.37786e-10	-8.81141e-06	2.86972e-10	-4.74113e-07	-1.32697e-11	-8.03951e-06	2.38168e-10	-1.3444e-06	-7.83757e-11	-5.57509e-06	2.54908e-10	-3.85944e-06	1.97258e-10
-9.20488e-06	-6.67938e-11	-2.75347e-08	-1.25711e-10	-8.81036e-06	2.77646e-10	-4.75073e-07	-2.22791e-11	-8.03758e-06	2.46147e-10	-1.34646e-06	-6.77282e-11	-5.57005e-06	2.56123e-10	-3.8645e-06	2.0315e-10
-9.20444e-06	-5.59088e-11	-2.80118e-08	-1.29543e-10	-8.80931e-06	2.69588e-10	-4.75855e-07	-6.33893e-11	-8.03559e-06	2.40387e-10	-1.34852e-06	-5.66845e-11	-5.56503e-06	2.58738e-10	-3.86955e-06	2.02199e-10
-9.20394e-06	-5.72296e-11	-2.8609e-08	-1.11603e-10	-8.8084e-06	2.84146e-10	-4.77096e-07	-2.20678e-11	-8.03367e-06	2.48393e-10	-1.35054e-06	-5.48617e-11	-5.56002e-06	2.57312e-10	-3.87465e-06	2.15435e-10
-9.20335e-06	-7.36632e-11	-2.90563e-08	-1.20797e-10	-8.80736e-06	2.77382e-10	-4.78176e-07	-9.72947e-12	-8.03171e-06	2.50031e-10	-1.35256e-06	-5.22458e-11	-5.55507e-06	2.61433e-10	-3.87947e-06	1.89041e-10
-9.20289e-06	-6.55785e-11	-2.96294e-08	-1.0735e-10	-8.80632e-06	2.7112e-10	-4.79119e-07	-2.19619e-11	-8.02968e-06	2.39727e-10	-1.35444e-06	-7.56809e-11	-5.55004e-06	2.47695e-10	-3.88431e-06	1.88539e-10
-9.20252e-06	-4.34912e-11	-3.00898e-08	-1.14034e-10	-8.80528e-06	2.63564e-10	-4.80077e-07	-3.1262e-11	-8.02773e-06	2.45222e-10	-1.35651e-06	-6.42145e-11	-5.54514e-06	2.61909e-10	-3.8891e-06	1.93771e-10
-9.20203e-06	-4.23551e-11	-3.06049e-08	-1.11022e-10	-8.80442e-06	2.88135e-10	-4.81071e-07	-3.39306e-11	-8.02578e-06	2.5365e-10	-1.35855e-06	-5.75299e-11	-5.54003e-06	2.39161e-10	-3.89391e-06	2.06479e-10
-9.20149e-06	-4.95414e-11	-3.10791e-08	-1.15381e-10	-8.80341e-06	2.86444e-10	-4.82147e-07	-2.19885e-11	-8.02372e-06	2.43663e-10	-1.36067e-06	-3.58123e-11	-5.53507e-06	2.42912e-10	-3.89866e-06	1.94167e-10
-9.20093e-06	-6.03475e-11	-3.15464e-08	-1.20982e-10	-8.8023e-06	2.6684e-10	-4.83238e-07	-7.08742e-12	-8.0217e-06	2.40519e-10	-1.3625e-06	-6.66452e-11	-5.53004e-06	2.36123e-10	-3.90366e-06	1.98209e-10
-9.2004e-06	-6.58691e-11	-3.1994e-08	-1.29965e-10	-8.80146e-06	2.94687e-10	-4.84111e-07	-3.12885e-11	-8.01974e-06	2.46623e-10	-1.36443e-06	-7.7451e-11	-5.52502e-06	2.33348e-10	-3.90872e-06	1.84682e-10
-9.19992e-06	-6.36763e-11	-3.24994e-08	-1.28697e-10	-8.80046e-06	2.95374e-10	-4.85207e-07	-1.53835e-11	-8.01784e-06	2.61365e-10	-1.36654e-06	-5.93793e-11	-5.52013e-06	2.56044e-10	-3.91408e-06	2.10494e-10
-9.19947e-06	-5.41649e-11	-3.31799e-08	-9.59356e-11	-8.7994e-06	2.83221e-10	-4.86082e-07	-3.90561e-11	-8.01582e-06	2.52673e-10	-1.36866e-06	-3.7873e-11	-5.51514e-06	2.65079e-10	-3.91924e-06	2.03889e-10
-9.19898e-06	-5.34253e-11	-3.36389e-08	-1.03175e-10	-8.79854e-06	3.09007e-10	-4.87129e-07	-3.19754e-11	-8.01388e-06	2.56504e-10	-1.37056e-06	-5.69486e-11	-5.51002e-06	2.53718e-10	-3.92436e-06	2.0521e-10
-9.19846e-06	-5.77847e-11	-3.41752e-08	-9.63583e-11	-8.7974e-06	2.83115e-10	-4.88123e-07	-3.42475e-11	-8.01189e-06	2.5159e-10	-1.37263e-06	-4.63012e-11	-5.50495e-06	2.51394e-10	-3.92935e-06	1.99715e-10
-9.19798e-06	-5.41121e-11	-3.4634e-08	-1.03492e-10	-8.79652e-06	3.04304e-10	-4.89268e-07	-9.57088e-12	-8.00988e-06	2.40308e-10	-1.37471e-06	-3.40156e-11	-5.4999e-06	2.50812e-10	-3.93423e-06	1.82595e-10
-9.19752e-06	-4.70314e-11	-3.50825e-08	-1.12634e-10	-8.79548e-06	2.9688e-10	-4.90263e-07	-1.21071e-11	-8.0079e-06	2.33386e-10	-1.37665e-06	-4.74372e-11	-5.49498e-06	2.73904e-10	-3.93929e-06	2.01168e-10
-9.19704e-06	-4.5314e-11	-3.55598e-08	-1.16597e-10	-8.7944e-06	2.8005e-10	-4.91175e-07	-2.95184e-11	-8.00598e-06	2.37613e-10	-1.3786e-06	-6.0172e-11	-5.48984e-06	2.5718e-10	-3.94426e-06	1.99319e-10
-9.19639e-06	-7.22893e-11	-3.60939e-08	-1.10335e-10	-8.79349e-06	2.97197e-10	-4.9227e-07	-1.41682e-11	-8.00412e-06	2.5328e-10	-1.38061e-06	-5.98551e-11	-5.48478e-06	2.51446e-10	-3.94932e-06	2.0315e-10
-9.19592e-06	-6.6477e-11	-3.66627e-08	-9.78381e-11	-8.79249e-06	2.96484e-10	-4.9327e-07	-1.57797e-11	-8.00218e-06	2.55526e-10	-1.38268e-06	-4.92869e-11	-5.47982e-06	2.65317e-10	-3.9544e-06	1.99609e-10
-9.19555e-06	-4.39666e-11	-3.71636e-08	-9.77061e-11	-8.79146e-06	2.89641e-10	-4.9422e-07	-2.68233e-11	-8.00013e-06	2.40229e-10	-1.38463e-06	-6.12025e-11	-5.47469e-06	2.44973e-10	-3.95959e-06	2.013e-10
-9.19498e-06	-5.82074e-11	-3.76117e-08	-1.07085e-10	-8.79055e-06	3.05018e-10	-4.95213e-07	-3.00732e-11	-7.99811e-06	2.33861e-10	-1.38674e-06	-4.52444e-11	-5.46968e-06	2.44524e-10	-3.96487e-06	2.09966e-10
-9.19445e-06	-6.41783e-11	-3.81978e-08	-9.16293e-11	-8.78958e-06	3.11464e-10	-4.96153e-07	-4.29662e-11	-7.99617e-06	2.43241e-10	-1.38875e-06	-4.57729e-11	-5.46482e-06	2.64683e-10	-3.96999e-06	1.93876e-10
-9.194e-06	-5.49048e-11	-3.86201e-08	-1.05658e-10	-8.7884e-06	2.77144e-10	-4.97271e-07	-2.38906e-11	-7.99421e-06	2.55236e-10	-1.3907e-06	-5.73979e-11	-5.45978e-06	2.43494e-10	-3.97505e-06	1.85448e-10
-9.19344e-06	-6.74017e-11	-3.91598e-08	-9.85515e-11	-8.78748e-06	2.91358e-10	-4.98247e-07	-3.06014e-11	-7.99228e-06	2.74707e-10	-1.39267e-06	-6.47165e-11	-5.45499e-06	2.55383e-10	-3.98e-06	1.88698e-10
-9.19299e-06	-5.74675e-11	-3.96603e-08	-9.8657e-11	-8.78642e-06	2.80737e-10	-4.99258e-07	-3.113e-11	-7.99016e-06	2.63162e-10	-1.39471e-06	-5.81905e-11	-5.45025e-06	2.73005e-10	-3.9848e-06	1.92212e-10
-9.19252e-06	-5.26327e-11	-4.01587e-08	-9.9159e-11	-8.78557e-06	3.0655e-10	-5.00204e-07	-4.31248e-11	-7.98789e-06	2.29106e-10	-1.39686e-06	-2.95507e-11	-5.4453e-06	2.53032e-10	-3.98947e-06	1.87826e-10
-9.19197e-06	-6.31216e-11	-4.07228e-08	-8.78247e-11	-8.78448e-06	2.90856e-10	-5.01279e-07	-3.21074e-11	-7.98584e-06	2.35182e-10	-1.39885e-06	-2.67239e-11	-5.44033e-06	2.39531e-10	-3.99421e-06	1.90864e-10
-9.19151e-06	-5.56974e-11	-4.11185e-08	-1.06794e-10	-8.78339e-06	2.74106e-10	-5.02287e-07	-3.31379e-11	-7.98382e-06	2.47653e-10	-1.40068e-06	-5.08191e-11	-5.43552e-06	2.68989e-10	-3.99894e-06	1.7237e-10
-9.19097e-06	-6.47596e-11	-4.17182e-08	-8.90666e-11	-8.78247e-06	2.88003e-10	-5.03373e-07	-1.97957e-11	-7.98169e-06	2.43161e-10	-1.40264e-06	-4.98944e-11	-5.43034e-06	2.49782e-10	-4.00396e-06	1.78394e-10
-9.19049e-06	-6.06909e-11	-4.21117e-08	-1.08591e-10	-8.78138e-06	2.73366e-10	-5.04323e-07	-3.076e-11	-7.97971e-06	2.62924e-10	-1.40466e-06	-3.69221e-11	-5.42525e-06	2.56334e-10	-4.00918e-06	1.98447e-10
-9.18994e-06	-7.05457e-11	-4.25374e-08	-1.22171e-10	-8.78047e-06	2.89641e-10	-5.05397e-07	-1.91616e-11	-7.97749e-06	2.40942e-10	-1.4065e-06	-5.61298e-11	-5.42008e-06	2.52371e-10	-4.01434e-06	1.95752e-10
-9.18953e-06	-5.44821e-11	-4.30888e-08	-1.13294e-10	-8.77949e-06	2.92864e-10	-5.06338e-07	-3.07072e-11	-7.97531e-06	2.23135e-10	-1.40851e-06	-4.30251e-11	-5.41499e-06	2.5673e-10	-4.01942e-06	1.8344e-10
-9.18902e-06	-5.71769e-11	-4.38364e-08	-6.90925e-11	-8.77843e-06	2.83485e-10	-5.07301e-07	-3.80521e-11	-7.97337e-06	2.4472e-10	-1.41042e-06	-5.01851e-11	-5.40986e-06	2.4315e-10	-4.02463e-06	2.0167e-10
-9.18859e-06	-4.47593e-11	-4.44178e-08	-5.47989e-11	-8.77744e-06	2.86233e-10	-5.08318e-07	-3.50401e-11	-7.97138e-06	2.55394e-10	-1.4123e-06	-6.23386e-11	-5.40495e-06	2.60403e-10	-4.02968e-06	2.01934e-10
-9.18807e-06	-4.98586e-11	-4.47426e-08	-8.67149e-11	-8.77643e-06	2.85308e-10	-5.09461e-07	-8.75169e-12	-7.96929e-06	2.42105e-10	-1.41438e-06	-4.28137e-11	-5.39998e-06	2.55806e-10	-4.03466e-06	1.95329e-10
-9.18754e-06	-5.57236e-11	-4.51775e-08	-9.8789e-11	-8.77552e-06	3.02745e-10	-5.10415e-07	-1.55683e-11	-7.96726e-06	2.37164e-10	-1.41629e-06	-5.54957e-11	-5.39503e-06	2.55991e-10	-4.03967e-06	1.97865e-10
-9.18698e-06	-6.6609e-11	-4.56753e-08	-9.95555e-11	-8.77449e-06	2.98465e-10	-5.1132e-07	-3.07865e-11	-7.96539e-06	2.56187e-10	-1.41818e-06	-7.33029e-11	-5.39001e-06	2.43996e-10	-4.04468e-06	2.02938e-10
-9.18654e-06	-5.51427e-11	-4.63365e-08	-7.09156e-11	-8.77342e-06	2.86021e-10	-5.12392e-07	-1.54363e-11	-7.96344e-06	2.5904e-10	-1.42036e-06	-4.22324e-11	-5.38503e-06	2.44577e-10	-4.04961e-06	1.99504e-10
-9.18609e-06	-4.75334e-11	-4.6901e-08	-5.96603e-11	-8.7724e-06	2.83855e-10	-5.13327e-07	-2.43664e-11	-7.96152e-06	2.64218e-10	-1.42234e-06	-4.79657e-11	-5.38003e-06	2.47457e-10	-4.05452e-06	1.97152e-10
-9.18552e-06	-5.97134e-11	-4.72855e-08	-8.09818e-11	-8.77133e-06	2.70909e-10	-5.14342e-07	-1.8501e-11	-7.95947e-06	2.44483e-10	-1.42438e-06	-4.35801e-11	-5.37495e-06	2.35224e-10	-4.05942e-06	1.98421e-10
-9.18497e-06	-7.0123e-11	-4.78196e-08	-7.5222e-11	-8.77033e-06	2.72256e-10	-5.15425e-07	1.98516e-14	-7.95766e-06	2.66913e-10	-1.42639e-06	-4.34743e-11	-5.3701e-06	2.63705e-10	-4.06436e-06	2.08566e-10
-9.18445e-06	-7.21045e-11	-4.84052e-08	-6.00041e-11	-8.76943e-06	2.91094e-10	-5.16306e-07	-1.77877e-11	-7.95565e-06	2.51774e-10	-1.42834e-06	-5.31443e-11	-5.36494e-06	2.38976e-10	-4.06919e-06	1.91947e-10
-9.18401e-06	-6.27516e-11	-4.89245e-08	-5.69128e-11	-8.76837e-06	2.80024e-10	-5.17271e-07	-2.09052e-11	-7.95371e-06	2.5048e-10	-1.43034e-06	-5.10832e-11	-5.35991e-06	2.42701e-10	-4.07418e-06	1.92344e-10
-9.18349e-06	-6.53144e-11	-4.93167e-08	-7.66752e-11	-8.7674e-06	2.8441e-10	-5.18177e-07	-3.46439e-11	-7.95173e-06	2.42369e-10	-1.43236e-06	-4.59843e-11	-5.35487e-06	2.48566e-10	-4.07914e-06	1.75672e-10
-9.18289e-06	-8.43372e-11	-4.98413e-08	-7.24479e-11	-8.76645e-06	2.93868e-10	-5.19211e-07	-2.56873e-11	-7.94976e-06	2.38062e-10	-1.43438e-06	-3.99341e-11	-5.34979e-06	2.43071e-10	-4.08436e-06	1.99292e-10
-9.18245e-06	-7.27123e-11	-5.03473e-08	-7.15759e-11	-8.76543e-06	2.89271e-10	-5.20306e-07	-6.34754e-12	-7.94796e-06	2.67732e-10	-1.43623e-06	-6.34219e-11	-5.34482e-06	2.57708e-10	-4.0894e-06	1.8735e-10
-9.18191e-06	-7.94758e-11	-5.08158e-08	-7.74413e-11	-8.76439e-06	2.80262e-10	-5.21164e-07	-3.0126e-11	-7.94591e-06	2.5299e-10	-1.43818e-06	-6.99213e-11	-5.33968e-06	2.38474e-10	-4.09449e-06	1.83572e-10
-9.18146e-06	-7.16025e-11	-5.12342e-08	-9.23427e-11	-8.76338e-06	2.7762e-10	-5.22193e-07	-2.36265e-11	-7.94391e-06	2.50955e-10	-1.44021e-06	-6.05947e-11	-5.33466e-06	2.464e-10	-4.09961e-06	1.88116e-10
-9.18109e-06	-4.77447e-11	-5.16845e-08	-1.01326e-10	-8.76239e-06	2.78095e-10	-5.23188e-07	-2.37058e-11	-7.9419e-06	2.45988e-10	-1.44225e-06	-5.16383e-11	-5.32958e-06	2.45026e-10	-4.10469e-06	1.86161e-10
-9.18038e-06	-8.42579e-11	-5.23383e-08	-7.38483e-11	-8.76142e-06	2.83617e-10	-5.24245e-07	-1.30321e-11	-7.93989e-06	2.42501e-10	-1.44435e-06	-3.23248e-11	-5.3246e-06	2.55806e-10	-4.10978e-06	1.92502e-10
-9.17992e-06	-7.81284e-11	-5.28858e-08	-6.53409e-11	-8.76035e-06	2.68241e-10	-5.25312e-07	-1.32755e-12	-7.93791e-06	2.45407e-10	-1.44641e-06	-2.15187e-11	-5.31965e-06	2.61169e-10	-4.1147e-06	1.81881e-10
-9.17955e-06	-5.45876e-11	-5.347e-08	-5.02282e-11	-8.75937e-06	2.72626e-10	-5.26145e-07	-3.17378e-11	-7.93599e-06	2.59912e-10	-1.44834e-06	-3.49934e-11	-5.31463e-06	2.34485e-10	-4.11958e-06	1.8233e-10
-9.17915e-06	-3.6067e-11	-5.38818e-08	-6.5975e-11	-8.75843e-06	2.81451e-10	-5.27115e-07	-3.792e-11	-7.93394e-06	2.52356e-10	-1.45034e-06	-3.68163e-11	-5.3099e-06	2.54643e-10	-4.12444e-06	1.89781e-10
-9.17854e-06	-5.57767e-11	-5.4318e-08	-7.74944e-11	-8.75747e-06	2.87474e-10	-5.28225e-07	-1.91351e-11	-7.93193e-06	2.54364e-10	-1.45235e-06	-3.72127e-11	-5.30517e-06	2.7858e-10	-4.12928e-06	1.97601e-10
-9.17802e-06	-5.86301e-11	-5.49835e-08	-4.75862e-11	-8.75653e-06	2.99073e-10	-5.29249e-07	-1.59645e-11	-7.92989e-06	2.52329e-10	-1.45439e-06	-3.64729e-11	-5.30021e-06	2.74696e-10	-4.13412e-06	1.96545e-10
-9.17754e-06	-5.44821e-11	-5.55089e-08	-4.30419e-11	-8.75544e-06	2.81794e-10	-5.30251e-07	-1.66251e-11	-7.9279e-06	2.61708e-10	-1.45637e-06	-4.58522e-11	-5.2952e-06	2.76651e-10	-4.13896e-06	1.8019e-10
-9.177e-06	-6.28575e-11	-5.58628e-08	-6.92245e-11	-8.75448e-06	2.9009e-10	-5.31184e-07	-2.95447e-11	-7.92579e-06	2.49978e-10	-1.45845e-06	-3.78203e-11	-5.29001e-06	2.56783e-10	-4.14393e-06	1.71313e-10
-9.1766e-06	-4.43101e-11	-5.64092e-08	-6.07436e-11	-8.7533e-06	2.56906e-10	-5.32301e-07	-9.17471e-12	-7.92368e-06	2.40149e-10	-1.46044e-06	-4.68297e-11	-5.28495e-06	2.5821e-10	-4.14923e-06	2.08407e-10
-9.17599e-06	-6.40728e-11	-5.69024e-08	-6.20117e-11	-8.75243e-06	2.80262e-10	-5.33241e-07	-2.05352e-11	-7.92173e-06	2.5867e-10	-1.46243e-06	-5.63939e-11	-5.2798e-06	2.35567e-10	-4.15429e-06	1.91736e-10
-9.17545e-06	-7.06778e-11	-5.73697e-08	-6.77716e-11	-8.75145e-06	2.84172e-10	-5.34243e-07	-2.01918e-11	-7.91967e-06	2.57323e-10	-1.46451e-06	-4.8415e-11	-5.2749e-06	2.52952e-10	-4.15936e-06	1.75355e-10
-9.17495e-06	-7.05457e-11	-5.7907e-08	-6.09288e-11	-8.75031e-06	2.59892e-10	-5.35259e-07	-1.69685e-11	-7.91765e-06	2.62343e-10	-1.46658e-06	-3.98017e-11	-5.27e-06	2.64947e-10	-4.16465e-06	1.97549e-10
-9.17445e-06	-6.93038e-11	-5.84215e-08	-5.83657e-11	-8.74938e-06	2.73392e-10	-5.36281e-07	-1.1975e-11	-7.91555e-06	2.49529e-10	-1.46854e-06	-5.25892e-11	-5.26489e-06	2.42992e-10	-4.16969e-06	1.77205e-10
-9.17396e-06	-6.76923e-11	-5.89866e-08	-4.65294e-11	-8.74838e-06	2.7474e-10	-5.37185e-07	-2.78273e-11	-7.91359e-06	2.58327e-10	-1.47053e-06	-5.69752e-11	-5.2599e-06	2.48936e-10	-4.17488e-06	1.90336e-10
-9.1735e-06	-6.1087e-11	-5.94577e-08	-5.16021e-11	-8.74736e-06	2.71305e-10	-5.3819e-07	-2.51325e-11	-7.91161e-06	2.63611e-10	-1.47254e-06	-5.49144e-11	-5.25487e-06	2.58236e-10	-4.17999e-06	1.95409e-10
-9.17304e-06	-5.34515e-11	-5.98659e-08	-6.80092e-11	-8.74635e-06	2.72389e-10	-5.39121e-07	-3.53573e-11	-7.90956e-06	2.53228e-10	-1.47458e-06	-4.44783e-11	-5.2497e-06	2.51552e-10	-4.18492e-06	1.7813e-10
-9.17245e-06	-6.85377e-11	-6.04392e-08	-5.46934e-11	-8.7453e-06	2.65123e-10	-5.4026e-07	-7.85353e-12	-7.90753e-06	2.46834e-10	-1.47657e-06	-4.24968e-11	-5.24452e-06	2.46638e-10	-4.18978e-06	1.59265e-10
-9.17192e-06	-7.45352e-11	-6.10164e-08	-4.08226e-11	-8.74432e-06	2.7075e-10	-5.41217e-07	-1.31376e-11	-7.90556e-06	2.50136e-10	-1.47852e-06	-4.43725e-11	-5.2395e-06	2.69888e-10	-4.19485e-06	1.87086e-10
-9.1715e-06	-5.90528e-11	-6.15086e-08	-4.21172e-11	-8.7435e-06	3.04383e-10	-5.4219e-07	-1.53304e-11	-7.9035e-06	2.36213e-10	-1.48049e-06	-4.08323e-11	-5.23432e-06	2.58236e-10	-4.19964e-06	1.70468e-10
-9.17093e-06	-7.12063e-11	-6.20237e-08	-3.92638e-11	-8.74241e-06	2.90566e-10	-5.43049e-07	-3.83162e-11	-7.90152e-06	2.38353e-10	-1.48246e-06	-3.84016e-11	-5.22924e-06	2.53877e-10	-4.20458e-06	1.78896e-10
-9.17049e-06	-6.0585e-11	-6.23939e-08	-6.25137e-11	-8.74139e-06	2.89588e-10	-5.4397e-07	-5.04169e-11	-7.89953e-06	2.36398e-10	-1.48437e-06	-4.66183e-11	-5.22427e-06	2.62464e-10	-4.20944e-06	1.66029e-10
-9.17003e-06	-5.2844e-11	-6.29533e-08	-5.15228e-11	-8.74027e-06	2.71833e-10	-5.45084e-07	-2.82238e-11	-7.89767e-06	2.56953e-10	-1.4864e-06	-3.49669e-11	-5.21927e-06	2.53216e-10	-4.21465e-06	2.05052e-10
-9.16959e-06	-4.11132e-11	-6.34198e-08	-5.7441e-11	-8.73924e-06	2.6861e-10	-5.46159e-07	-1.34283e-11	-7.89566e-06	2.51854e-10	-1.48831e-06	-4.64863e-11	-5.21453e-06	2.85661e-10	-4.21962e-06	1.87562e-10
-9.16908e-06	-4.26458e-11	-6.38937e-08	-6.20117e-11	-8.73817e-06	2.59337e-10	-5.47152e-07	-1.42737e-11	-7.89372e-06	2.60572e-10	-1.49029e-06	-4.7913e-11	-5.20944e-06	2.52318e-10	-4.22462e-06	1.68407e-10
-9.16837e-06	-7.96872e-11	-6.44842e-08	-4.56047e-11	-8.73734e-06	2.92098e-10	-5.48056e-07	-3.14206e-11	-7.8916e-06	2.36768e-10	-1.49236e-06	-3.4782e-11	-5.20452e-06	2.53692e-10	-4.22982e-06	1.83836e-10
-9.16803e-06	-5.08888e-11	-6.49393e-08	-5.33988e-11	-8.73632e-06	2.91147e-10	-5.49059e-07	-3.12885e-11	-7.88969e-06	2.49476e-10	-1.49446e-06	-1.65784e-11	-5.19959e-06	2.57127e-10	-4.23488e-06	1.79292e-10
-9.16748e-06	-5.98717e-11	-6.54123e-08	-5.81281e-11	-8.73527e-06	2.83432e-10	-5.50069e-07	-3.02845e-11	-7.88773e-06	2.56821e-10	-1.49648e-06	-1.57326e-11	-5.19469e-06	2.67669e-10	-4.24e-06	1.97205e-10
-9.16707e-06	-4.29892e-11	-6.60691e-08	-2.9779e-11	-8.73424e-06	2.78359e-10	-5.51126e-07	-2.12486e-11	-7.88585e-06	2.76134e-10	-1.49839e-06	-3.5654e-11	-5.18972e-06	2.62094e-10	-4.24491e-06	1.92899e-10
-9.16646e-06	-6.31216e-11	-6.65483e-08	-3.33985e-11	-8.7333e-06	2.90354e-10	-5.52149e-07	-1.87124e-11	-7.88379e-06	2.65355e-10	-1.50055e-06	-1.19545e-11	-5.18476e-06	2.56783e-10	-4.24985e-06	2.04973e-10
-9.16596e-06	-6.26723e-11	-6.71752e-08	-1.04392e-11	-8.73224e-06	2.79099e-10	-5.53117e-07	-2.63213e-11	-7.88167e-06	2.44139e-10	-1.50242e-06	-4.00131e-11	-5.17976e-06	2.43784e-10	-4.25462e-06	1.90891e-10
-9.16558e-06	-4.0162e-11	-6.76361e-08	-1.71762e-11	-8.73126e-06	2.82243e-10	-5.54109e-07	-2.99146e-11	-7.87974e-06	2.56213e-10	-1.50453e-06	-2.54554e-11	-5.17498e-06	2.73481e-10	-4.2595e-06	1.9171e-10
-9.16494e-06	-6.52616e-11	-6.80932e-08	-2.47855e-11	-8.73032e-06	2.91992e-10	-5.55052e-07	-4.22267e-11	-7.87774e-06	2.55156e-10	-1.50668e-06	-3.10371e-12	-5.16994e-06	2.55224e-10	-4.26436e-06	1.85474e-10
-9.16437e-06	-7.69659e-11	-6.86169e-08	-2.03996e-11	-8.72926e-06	2.80975e-10	-5.56218e-07	-1.43002e-11	-7.8757e-06	2.47283e-10	-1.50865e-06	-1.12412e-11	-5.16504e-06	2.56942e-10	-4.26939e-06	2.05501e-10
-9.16389e-06	-7.40066e-11	-6.90876e-08	-2.57102e-11	-8.7283e-06	2.86867e-10	-5.57254e-07	-9.75569e-12	-7.87368e-06	2.42131e-10	-1.51058e-06	-2.5984e-11	-5.16013e-06	2.53164e-10	-4.27421e-06	1.88143e-10
-9.1635e-06	-5.35836e-11	-6.95865e-08	-2.57895e-11	-8.72723e-06	2.72309e-10	-5.58169e-07	-2.69026e-11	-7.87182e-06	2.66861e-10	-1.51258e-06	-2.59574e-11	-5.15524e-06	2.58184e-10	-4.2792e-06	1.97337e-10
-9.16289e-06	-7.33463e-11	-6.99565e-08	-4.90659e-11	-8.72622e-06	2.69059e-10	-5.59196e-07	-2.38379e-11	-7.86974e-06	2.50031e-10	-1.51446e-06	-4.52182e-11	-5.1502e-06	2.46611e-10	-4.28413e-06	1.90283e-10
-9.16249e-06	-5.48782e-11	-7.06272e-08	-1.82068e-11	-8.72525e-06	2.73155e-10	-5.60296e-07	-7.16672e-12	-7.86779e-06	2.56794e-10	-1.51657e-06	-2.34212e-11	-5.14517e-06	2.52688e-10	-4.28918e-06	1.9237e-10
-9.16204e-06	-4.60805e-11	-7.12021e-08	-4.75865e-12	-8.72427e-06	2.74027e-10	-5.61376e-07	5.88524e-12	-7.86572e-06	2.40202e-10	-1.51856e-06	-2.11753e-11	-5.14003e-06	2.5718e-10	-4.2944e-06	2.05052e-10
-9.16144e-06	-6.36236e-11	-7.16008e-08	-2.2883e-11	-8.72326e-06	2.69852e-10	-5.62312e-07	-6.79678e-12	-7.8639e-06	2.69106e-10	-1.52052e-06	-2.33685e-11	-5.13478e-06	2.50548e-10	-4.29947e-06	1.76518e-10
-9.16089e-06	-7.20517e-11	-7.19234e-08	-5.4852e-11	-8.72228e-06	2.72151e-10	-5.63348e-07	-1.08998e-12	-7.86181e-06	2.49661e-10	-1.52247e-06	-2.749e-11	-5.12957e-06	2.52054e-10	-4.30476e-06	1.81009e-10
-9.16049e-06	-5.40594e-11	-7.25655e-08	-2.91449e-11	-8.72137e-06	2.86523e-10	-5.64276e-07	-1.47229e-11	-7.85988e-06	2.60731e-10	-1.52441e-06	-3.2642e-11	-5.12446e-06	2.62437e-10	-4.31007e-06	1.96703e-10
-9.15997e-06	-5.58295e-11	-7.30447e-08	-3.2923e-11	-8.72039e-06	2.8861e-10	-5.65315e-07	-8.01212e-12	-7.85796e-06	2.75738e-10	-1.52627e-06	-5.14532e-11	-5.11929e-06	2.52714e-10	-4.31529e-06	2.09834e-10
-9.15949e-06	-5.34515e-11	-7.36514e-08	-1.37681e-11	-8.71931e-06	2.73313e-10	-5.66272e-07	-1.5991e-11	-7.85595e-06	2.76768e-10	-1.52828e-06	-4.61429e-11	-5.11422e-06	2.52318e-10	-4.32033e-06	2.00481e-10
-9.15887e-06	-7.5143e-11	-7.4008e-08	-3.94487e-11	-8.71837e-06	2.81609e-10	-5.67249e-07	-2.04032e-11	-7.85387e-06	2.65196e-10	-1.5303e-06	-3.74241e-11	-5.10928e-06	2.70363e-10	-4.3254e-06	2.03942e-10
-9.15843e-06	-6.40728e-11	-7.45818e-08	-2.62122e-11	-8.71741e-06	2.87871e-10	-5.68217e-07	-2.62158e-11	-7.8518e-06	2.57825e-10	-1.53231e-06	-3.35136e-11	-5.10422e-06	2.59637e-10	-4.33043e-06	2.02965e-10
-9.15786e-06	-7.47993e-11	-7.50729e-08	-2.78503e-11	-8.71642e-06	2.88848e-10	-5.69224e-07	-2.51853e-11	-7.84966e-06	2.38141e-10	-1.53437e-06	-2.29985e-11	-5.09919e-06	2.47483e-10	-4.33537e-06	1.91947e-10
-9.15746e-06	-5.73882e-11	-7.54691e-08	-4.65822e-11	-8.71542e-06	2.88188e-10	-5.70241e-07	-2.24377e-11	-7.84761e-06	2.3217e-10	-1.53626e-06	-4.0885e-11	-5.09431e-06	2.47298e-10	-4.34031e-06	1.94114e-10
-9.157e-06	-5.05719e-11	-7.60885e-08	-2.51289e-11	-8.71437e-06	2.77382e-10	-5.71263e-07	-1.87651e-11	-7.84564e-06	2.41153e-10	-1.53814e-06	-6.29461e-11	-5.08954e-06	2.56387e-10	-4.34509e-06	1.85078e-10
-9.15639e-06	-7.03606e-11	-7.65783e-08	-2.70049e-11	-8.71346e-06	2.94317e-10	-5.72336e-07	-6.21548e-12	-7.84368e-06	2.50718e-10	-1.54019e-06	-5.3065e-11	-5.08475e-06	2.57021e-10	-4.34993e-06	1.95963e-10
-9.15587e-06	-7.19197e-11	-7.71435e-08	-1.53006e-11	-8.71241e-06	2.85308e-10	-5.73289e-07	-1.50663e-11	-7.84176e-06	2.6546e-10	-1.54235e-06	-2.44252e-11	-5.07999e-06	2.64789e-10	-4.35467e-06	1.85527e-10
-9.1554e-06	-6.67148e-11	-7.76639e-08	-1.18394e-11	-8.71135e-06	2.74238e-10	-5.74283e-07	-1.65989e-11	-7.8397e-06	2.52567e-10	-1.5442e-06	-5.04492e-11	-5.07503e-06	2.45872e-10	-4.35954e-06	1.82859e-10
-9.15504e-06	-4.26192e-11	-7.81305e-08	-1.78896e-11	-8.71025e-06	2.57117e-10	-5.75234e-07	-2.59517e-11	-7.83776e-06	2.59225e-10	-1.54627e-06	-3.53633e-11	-5.0702e-06	2.61565e-10	-4.36452e-06	1.7731e-10
-9.15447e-06	-5.37949e-11	-7.86141e-08	-2.0875e-11	-8.7093e-06	2.67712e-10	-5.76216e-07	-2.94654e-11	-7.83585e-06	2.68657e-10	-1.54836e-06	-1.88505e-11	-5.06534e-06	2.81698e-10	-4.36963e-06	1.77442e-10
-9.1539e-06	-6.67676e-11	-7.91012e-08	-2.34116e-11	-8.70833e-06	2.7548e-10	-5.7725e-07	-2.37058e-11	-7.83385e-06	2.60414e-10	-1.55026e-06	-3.48083e-11	-5.06016e-06	2.52582e-10	-4.37474e-06	1.68935e-10
-9.15347e-06	-5.32929e-11	-7.95858e-08	-2.62122e-11	-8.70726e-06	2.65202e-10	-5.78367e-07	-2.78079e-12	-7.83182e-06	2.44799e-10	-1.55224e-06	-3.79261e-11	-5.05506e-06	2.47668e-10	-4.38001e-06	1.88724e-10
-9.15291e-06	-6.52351e-11	-8.01365e-08	-1.71235e-11	-8.7064e-06	2.93023e-10	-5.79279e-07	-1.86331e-11	-7.8299e-06	2.46649e-10	-1.55427e-06	-3.10832e-11	-5.04999e-06	2.54934e-10	-4.38518e-06	1.99873e-10
-9.15243e-06	-6.1589e-11	-8.06151e-08	-2.11922e-11	-8.7054e-06	2.95295e-10	-5.80175e-07	-3.74446e-11	-7.82797e-06	2.48023e-10	-1.55631e-06	-2.44252e-11	-5.04497e-06	2.74696e-10	-4.39007e-06	1.75038e-10
-9.15201e-06	-4.62653e-11	-8.11608e-08	-1.3002e-11	-8.70426e-06	2.74027e-10	-5.81116e-07	-4.80921e-11	-7.82599e-06	2.40255e-10	-1.55824e-06	-4.01717e-11	-5.0398e-06	2.74141e-10	-4.39507e-06	1.83149e-10
-9.15143e-06	-6.03475e-11	-8.16578e-08	-1.37415e-11	-8.70329e-06	2.81503e-10	-5.82331e-07	-9.57088e-12	-7.82414e-06	2.55843e-10	-1.56036e-06	-2.21266e-11	-5.03458e-06	2.62596e-10	-4.39994e-06	1.80032e-10
-9.15088e-06	-6.85377e-11	-8.21712e-08	-1.13639e-11	-8.70221e-06	2.7046e-10	-5.83244e-07	-2.54497e-11	-7.82218e-06	2.52752e-10	-1.56236e-06	-2.67239e-11	-5.02936e-06	2.42411e-10	-4.40483e-06	1.8196e-10
-9.15052e-06	-4.3174e-11	-8.27196e-08	-2.85649e-12	-8.70135e-06	2.98439e-10	-5.84316e-07	-1.27942e-11	-7.82023e-06	2.53835e-10	-1.5643e-06	-4.43725e-11	-5.02431e-06	2.4175e-10	-4.4097e-06	1.79926e-10
-9.1499e-06	-6.51296e-11	-8.3205e-08	-5.52475e-12	-8.70029e-06	2.9112e-10	-5.85387e-07	-4.82147e-13	-7.81815e-06	2.35315e-10	-1.56644e-06	-2.54027e-11	-5.01938e-06	2.50997e-10	-4.41456e-06	1.66425e-10
-9.14938e-06	-6.83791e-11	-8.37436e-08	1.21226e-12	-8.69921e-06	2.80156e-10	-5.86267e-07	-2.27811e-11	-7.81628e-06	2.56715e-10	-1.56851e-06	-1.73179e-11	-5.01441e-06	2.52794e-10	-4.41964e-06	1.83466e-10
-9.14889e-06	-6.75603e-11	-8.41411e-08	-1.72821e-11	-8.69826e-06	2.90592e-10	-5.87192e-07	-3.69426e-11	-7.81426e-06	2.55077e-10	-1.57045e-06	-3.32495e-11	-5.00945e-06	2.61037e-10	-4.42471e-06	1.90019e-10
-9.14852e-06	-4.32005e-11	-8.47791e-08	7.36829e-12	-8.69717e-06	2.75691e-10	-5.88276e-07	-2.30452e-11	-7.8123e-06	2.66253e-10	-1.57242e-06	-4.04361e-11	-5.00437e-06	2.53058e-10	-4.42968e-06	1.6838e-10
-9.14792e-06	-6.0955e-11	-8.50789e-08	-2.87222e-11	-8.69614e-06	2.72626e-10	-5.89304e-07	-1.89237e-11	-7.81026e-06	2.67415e-10	-1.57446e-06	-3.44121e-11	-4.99947e-06	2.68963e-10	-4.43489e-06	1.86161e-10
-9.14745e-06	-5.64901e-11	-8.57003e-08	-6.8987e-12	-8.69515e-06	2.75189e-10	-5.90321e-07	-1.68895e-11	-7.80811e-06	2.49661e-10	-1.57647e-06	-3.57595e-11	-4.99448e-06	2.57919e-10	-4.43998e-06	1.7953e-10
-9.14684e-06	-7.5222e-11	-8.62908e-08	9.19115e-12	-8.69419e-06	2.82322e-10	-5.91309e-07	-2.01918e-11	-7.80592e-06	2.3003e-10	-1.57851e-06	-3.08716e-11	-4.98968e-06	2.6788e-10	-4.44515e-06	1.92e-10
-9.14636e-06	-7.13646e-11	-8.6677e-08	-1.13374e-11	-8.69327e-06	2.97805e-10	-5.92344e-07	-1.52777e-11	-7.80384e-06	2.29766e-10	-1.58049e-06	-3.78996e-11	-4.98476e-06	2.56413e-10	-4.45025e-06	2.00666e-10
-9.14589e-06	-6.68469e-11	-8.72896e-08	8.7157e-12	-8.69236e-06	3.13499e-10	-5.93326e-07	-2.0007e-11	-7.80191e-06	2.60388e-10	-1.58262e-06	-2.00393e-11	-4.97977e-06	2.46796e-10	-4.45513e-06	1.83519e-10
-9.14546e-06	-5.27382e-11	-8.77888e-08	8.53088e-12	-8.69113e-06	2.70671e-10	-5.94278e-07	-3.03373e-11	-7.79983e-06	2.6229e-10	-1.58468e-06	-1.54685e-11	-4.97484e-06	2.65264e-10	-4.46005e-06	1.84074e-10
-9.14493e-06	-5.9079e-11	-8.83708e-08	2.30885e-11	-8.69008e-06	2.62428e-10	-5.95219e-07	-4.24642e-11	-7.79775e-06	2.6517e-10	-1.58663e-06	-3.10832e-11	-4.96966e-06	2.55779e-10	-4.46489e-06	1.77733e-10
-9.14432e-06	-7.74679e-11	-8.88094e-08	1.18332e-11	-8.68915e-06	2.73683e-10	-5.96295e-07	-3.04694e-11	-7.79564e-06	2.60995e-10	-1.58855e-06	-5.25892e-11	-4.96452e-06	2.55356e-10	-4.46979e-06	1.81934e-10
-9.14393e-06	-5.80223e-11	-8.93141e-08	1.26524e-11	-8.68835e-06	3.07395e-10	-5.97322e-07	-2.7167e-11	-7.79368e-06	2.8155e-10	-1.59078e-06	-1.66311e-11	-4.95962e-06	2.87537e-10	-4.47477e-06	1.87086e-10
-9.1434e-06	-6.36763e-11	-8.9758e-08	2.34831e-12	-8.68731e-06	2.99839e-10	-5.98403e-07	-1.40623e-11	-7.79151e-06	2.6221e-10	-1.59272e-06	-3.25627e-11	-4.9545e-06	2.58686e-10	-4.47978e-06	1.81009e-10
-9.14289e-06	-6.48389e-11	-9.04048e-08	2.85574e-11	-8.68622e-06	2.81847e-10	-5.99372e-07	-2.08524e-11	-7.78945e-06	2.58723e-10	-1.59473e-06	-3.43328e-11	-4.94959e-06	2.50654e-10	-4.48483e-06	1.68407e-10
-9.14249e-06	-4.65294e-11	-9.08549e-08	1.9548e-11	-8.68525e-06	2.85282e-10	-6.00413e-07	-1.43795e-11	-7.7875e-06	2.72515e-10	-1.59671e-06	-3.89301e-11	-4.94484e-06	2.64921e-10	-4.48991e-06	1.57019e-10
-9.14189e-06	-6.36498e-11	-9.11702e-08	-1.39001e-11	-8.68418e-06	2.71173e-10	-6.01484e-07	-1.96192e-12	-7.78538e-06	2.49582e-10	-1.59887e-06	-7.67445e-12	-4.93996e-06	2.63943e-10	-4.49516e-06	1.84814e-10
-9.1415e-06	-4.31212e-11	-9.17396e-08	-1.45601e-12	-8.68325e-06	2.80658e-10	-6.02357e-07	-2.48684e-11	-7.78352e-06	2.72488e-10	-1.60078e-06	-2.16511e-11	-4.93499e-06	2.64022e-10	-4.50018e-06	1.88143e-10
-9.14099e-06	-4.46535e-11	-9.22906e-08	7.68548e-12	-8.68227e-06	2.82877e-10	-6.03297e-07	-3.541e-11	-7.78146e-06	2.54734e-10	-1.60267e-06	-3.52575e-11	-4.92989e-06	2.56889e-10	-4.50507e-06	1.82172e-10
-9.14037e-06	-6.60277e-11	-9.28648e-08	2.10012e-11	-8.68124e-06	2.75374e-10	-6.04335e-07	-2.77746e-11	-7.77952e-06	2.55949e-10	-1.60459e-06	-4.24175e-11	-4.92475e-06	2.53137e-10	-4.50994e-06	1.77575e-10
-9.13992e-06	-5.82336e-11	-9.3368e-08	2.15298e-11	-8.68028e-06	2.80288e-10	-6.05395e-07	-1.55949e-11	-7.77748e-06	2.35922e-10	-1.60661e-06	-3.03434e-11	-4.91964e-06	2.59927e-10	-4.51488e-06	1.77416e-10
-9.13932e-06	-7.45879e-11	-9.37638e-08	2.90338e-12	-8.67931e-06	2.82613e-10	-6.0643e-07	-7.40429e-12	-7.77556e-06	2.36794e-10	-1.60857e-06	-2.64067e-11	-4.91462e-06	2.75383e-10	-4.51986e-06	1.70732e-10
-9.1388e-06	-7.84453e-11	-9.42141e-08	-6.07983e-12	-8.67845e-06	3.05282e-10	-6.07331e-07	-2.28869e-11	-7.77377e-06	2.62264e-10	-1.61046e-06	-3.45176e-11	-4.90943e-06	2.55489e-10	-4.52492e-06	1.6801e-10
-9.13834e-06	-7.13384e-11	-9.47197e-08	-4.94378e-12	-8.67731e-06	2.7651e-10	-6.08346e-07	-1.74705e-11	-7.77171e-06	2.37851e-10	-1.61243e-06	-2.78334e-11	-4.9045e-06	2.79267e-10	-4.53013e-06	1.96043e-10
-9.13784e-06	-7.1127e-11	-9.53845e-08	2.46738e-11	-8.67636e-06	2.83723e-10	-6.09321e-07	-1.9003e-11	-7.76982e-06	2.47362e-10	-1.61433e-06	-3.28003e-11	-4.8993e-06	2.55092e-10	-4.53511e-06	1.91313e-10
-9.13735e-06	-6.98589e-11	-9.58796e-08	2.39074e-11	-8.67542e-06	2.92072e-10	-6.10252e-07	-2.80917e-11	-7.76797e-06	2.64377e-10	-1.61634e-06	-2.16773e-11	-4.89422e-06	2.54854e-10	-4.54003e-06	1.85237e-10
-9.13687e-06	-6.46538e-11	-9.62816e-08	6.39083e-12	-8.67444e-06	2.92362e-10	-6.11225e-07	-2.94126e-11	-7.76596e-06	2.55183e-10	-1.61819e-06	-3.86922e-11	-4.88921e-06	2.67616e-10	-4.54497e-06	1.80058e-10
-9.13645e-06	-5.07567e-11	-9.6733e-08	-2.06384e-12	-8.67346e-06	2.93868e-10	-6.12201e-07	-3.01525e-11	-7.76393e-06	2.44931e-10	-1.6202e-06	-2.92073e-11	-4.88423e-06	2.83838e-10	-4.5499e-06	1.66478e-10
-9.13582e-06	-7.38218e-11	-9.72603e-08	2.98236e-12	-8.67236e-06	2.73736e-10	-6.13214e-07	-2.41813e-11	-7.76192e-06	2.37957e-10	-1.62218e-06	-2.62481e-11	-4.87911e-06	2.60535e-10	-4.55489e-06	1.61749e-10
-9.13535e-06	-6.82736e-11	-9.77778e-08	6.25878e-12	-8.67139e-06	2.77091e-10	-6.14145e-07	-3.30321e-11	-7.76007e-06	2.62343e-10	-1.62414e-06	-2.74372e-11	-4.87416e-06	2.53534e-10	-4.56e-06	1.80138e-10
-9.13487e-06	-6.41256e-11	-9.82729e-08	5.65095e-12	-8.67032e-06	2.62534e-10	-6.15342e-07	5.88524e-12	-7.75811e-06	2.67019e-10	-1.62604e-06	-4.33422e-11	-4.86933e-06	2.59135e-10	-4.5651e-06	2.01617e-10
-9.13433e-06	-7.1127e-11	-9.87753e-08	6.2057e-12	-8.66932e-06	2.6182e-10	-6.16195e-07	-1.73384e-11	-7.75604e-06	2.48921e-10	-1.62804e-06	-4.32364e-11	-4.86463e-06	2.8722e-10	-4.56996e-06	1.85105e-10
-9.1338e-06	-7.64373e-11	-9.91648e-08	-1.33981e-11	-8.66837e-06	2.69614e-10	-6.17227e-07	-8.77823e-12	-7.7541e-06	2.55632e-10	-1.63013e-06	-2.7992e-11	-4.85968e-06	2.757e-10	-4.57484e-06	1.80824e-10
-9.13338e-06	-6.32271e-11	-9.97395e-08	3.40315e-13	-8.6674e-06	2.74132e-10	-6.18138e-07	-2.24112e-11	-7.75204e-06	2.40916e-10	-1.6321e-06	-3.61822e-11	-4.85477e-06	2.77523e-10	-4.57958e-06	1.60031e-10
-9.13289e-06	-6.13777e-11	-1.00394e-07	2.82406e-11	-8.66645e-06	2.82587e-10	-6.19021e-07	-4.15395e-11	-7.75014e-06	2.55711e-10	-1.63423e-06	-1.67897e-11	-4.84977e-06	2.69941e-10	-4.58456e-06	1.85659e-10
-9.13237e-06	-6.34384e-11	-1.00939e-07	3.67215e-11	-8.66543e-06	2.80843e-10	-6.20157e-07	-1.57269e-11	-7.74817e-06	2.59331e-10	-1.63619e-06	-3.12153e-11	-4.84482e-06	2.75119e-10	-4.58948e-06	1.94933e-10
-9.13193e-06	-5.35574e-11	-1.01235e-07	1.55502e-13	-8.66451e-06	2.95454e-10	-6.21048e-07	-3.44853e-11	-7.7461e-06	2.47257e-10	-1.6381e-06	-5.58126e-11	-4.83977e-06	2.63256e-10	-4.59427e-06	1.68512e-10
-9.13137e-06	-6.44955e-11	-1.01842e-07	1.9548e-11	-8.66344e-06	2.84225e-10	-6.22087e-07	-2.69026e-11	-7.74412e-06	2.5661e-10	-1.64028e-06	-3.1638e-11	-4.83486e-06	2.80905e-10	-4.59944e-06	1.95277e-10
-9.1309e-06	-5.86036e-11	-1.02334e-07	1.83857e-11	-8.66248e-06	2.9474e-10	-6.23078e-07	-2.85407e-11	-7.74222e-06	2.81418e-10	-1.64236e-06	-2.79127e-11	-4.82978e-06	2.70733e-10	-4.6044e-06	1.7015e-10
-9.13043e-06	-5.29233e-11	-1.02894e-07	2.94821e-11	-8.66141e-06	2.84542e-10	-6.24062e-07	-3.14999e-11	-7.74003e-06	2.58987e-10	-1.64443e-06	-2.6618e-11	-4.82478e-06	2.70839e-10	-4.60968e-06	1.95118e-10
-9.12991e-06	-5.67014e-11	-1.03375e-07	2.62853e-11	-8.66046e-06	2.96061e-10	-6.25081e-07	-2.86465e-11	-7.73799e-06	2.6583e-10	-1.64643e-06	-3.75296e-11	-4.81982e-06	2.72319e-10	-4.61475e-06	1.77707e-10
-9.12936e-06	-6.63977e-11	-1.0378e-07	9.24423e-12	-8.65945e-06	2.96933e-10	-6.26156e-07	-1.58062e-11	-7.7358e-06	2.47627e-10	-1.64862e-06	-1.40156e-11	-4.81486e-06	2.74459e-10	-4.62e-06	1.99794e-10
-9.12893e-06	-5.29233e-11	-1.04331e-07	1.84912e-11	-8.65834e-06	2.79865e-10	-6.27207e-07	-7.69494e-12	-7.7337e-06	2.43875e-10	-1.65051e-06	-4.54295e-11	-4.80989e-06	2.81328e-10	-4.62499e-06	1.87429e-10
-9.12835e-06	-6.72431e-11	-1.04873e-07	2.62853e-11	-8.65728e-06	2.71728e-10	-6.28147e-07	-1.97691e-11	-7.73172e-06	2.62158e-10	-1.65275e-06	-8.86358e-12	-4.80472e-06	2.68223e-10	-4.62992e-06	1.7591e-10
-9.12796e-06	-4.86694e-11	-1.05314e-07	1.5823e-11	-8.6563e-06	2.79231e-10	-6.29114e-07	-2.70877e-11	-7.72961e-06	2.53835e-10	-1.65458e-06	-4.35271e-11	-4.79966e-06	2.91209e-10	-4.63491e-06	1.77548e-10
-9.12739e-06	-6.07174e-11	-1.05771e-07	8.00235e-12	-8.6554e-06	2.99601e-10	-6.30156e-07	-2.09052e-11	-7.7275e-06	2.43056e-10	-1.65672e-06	-2.14132e-11	-4.79432e-06	2.68857e-10	-4.63996e-06	1.86478e-10
-9.12699e-06	-4.33061e-11	-1.06268e-07	7.65894e-12	-8.65435e-06	2.93604e-10	-6.31189e-07	-1.65196e-11	-7.72551e-06	2.48578e-10	-1.65873e-06	-1.7371e-11	-4.78928e-06	2.9356e-10	-4.64496e-06	1.76888e-10
-9.12653e-06	-3.7018e-11	-1.06823e-07	1.73817e-11	-8.6533e-06	2.87871e-10	-6.32128e-07	-2.90427e-11	-7.72352e-06	2.49846e-10	-1.66065e-06	-2.79392e-11	-4.78402e-06	2.64736e-10	-4.65004e-06	1.77601e-10
-9.12597e-06	-4.69259e-11	-1.07192e-07	-6.21188e-12	-8.65229e-06	2.88294e-10	-6.33176e-07	-2.19885e-11	-7.72152e-06	2.45566e-10	-1.66252e-06	-4.57464e-11	-4.77905e-06	2.73534e-10	-4.65509e-06	1.71498e-10
-9.1254e-06	-6.03475e-11	-1.07718e-07	-1.56184e-12	-8.65125e-06	2.8367e-10	-6.34204e-07	-1.84745e-11	-7.71959e-06	2.50057e-10	-1.66456e-06	-3.32233e-11	-4.77419e-06	2.9113e-10	-4.6602e-06	1.75699e-10
-9.1249e-06	-6.12194e-11	-1.08162e-07	-1.18659e-11	-8.65028e-06	2.91147e-10	-6.35126e-07	-3.40099e-11	-7.71769e-06	2.56398e-10	-1.66659e-06	-1.98807e-11	-4.76908e-06	2.57285e-10	-4.66526e-06	1.69966e-10
-9.12439e-06	-6.28044e-11	-1.08726e-07	-5.05089e-13	-8.64919e-06	2.78359e-10	-6.36207e-07	-2.07997e-11	-7.71579e-06	2.61629e-10	-1.66856e-06	-1.80051e-11	-4.76419e-06	2.61328e-10	-4.67039e-06	1.7562e-10
-9.12393e-06	-5.60936e-11	-1.09367e-07	2.48321e-11	-8.64834e-06	3.0729e-10	-6.37198e-07	-2.37586e-11	-7.71383e-06	2.54892e-10	-1.67049e-06	-2.39232e-11	-4.75935e-06	2.71526e-10	-4.67542e-06	1.69939e-10
-9.12354e-06	-3.74144e-11	-1.09862e-07	2.3564e-11	-8.64725e-06	2.93446e-10	-6.38177e-07	-2.89106e-11	-7.71195e-06	2.64086e-10	-1.67246e-06	-2.2972e-11	-4.75445e-06	2.70046e-10	-4.68056e-06	1.92423e-10
-9.12294e-06	-5.46141e-11	-1.10323e-07	1.62457e-11	-8.64622e-06	2.90381e-10	-6.39214e-07	-2.36265e-11	-7.70997e-06	2.55156e-10	-1.67429e-06	-4.61956e-11	-4.7496e-06	2.77893e-10	-4.68551e-06	1.91815e-10
-9.12243e-06	-5.72034e-11	-1.10833e-07	1.7963e-11	-8.64519e-06	2.86286e-10	-6.40166e-07	-3.38778e-11	-7.70799e-06	2.49925e-10	-1.67637e-06	-2.39494e-11	-4.74468e-06	2.78791e-10	-4.69045e-06	1.96492e-10
-9.12199e-06	-4.73486e-11	-1.11259e-07	4.38284e-12	-8.64426e-06	2.99469e-10	-6.41119e-07	-4.36268e-11	-7.70612e-06	2.64641e-10	-1.67837e-06	-1.76879e-11	-4.73959e-06	2.58131e-10	-4.69533e-06	1.90124e-10
-9.12146e-06	-5.34515e-11	-1.11859e-07	2.22166e-11	-8.64313e-06	2.78703e-10	-6.41987e-07	-6.8964e-11	-7.70405e-06	2.46623e-10	-1.68047e-06	6.64529e-12	-4.73467e-06	2.71949e-10	-4.70016e-06	1.73955e-10
-9.12101e-06	-4.37025e-11	-1.12331e-07	1.68532e-11	-8.6423e-06	3.10328e-10	-6.43126e-07	-4.545e-11	-7.70208e-06	2.48551e-10	-1.68231e-06	-1.70011e-11	-4.7297e-06	2.71975e-10	-4.70514e-06	1.76808e-10
-9.12044e-06	-5.60936e-11	-1.12821e-07	1.47397e-11	-8.64109e-06	2.73207e-10	-6.44284e-07	-1.82897e-11	-7.70022e-06	2.71511e-10	-1.68418e-06	-3.50727e-11	-4.72467e-06	2.5718e-10	-4.71023e-06	1.93982e-10
-9.11996e-06	-5.34253e-11	-1.13264e-07	4.3563e-12	-8.63997e-06	2.53181e-10	-6.45349e-07	-7.61564e-12	-7.69813e-06	2.56979e-10	-1.6861e-06	-4.82829e-11	-4.71993e-06	2.88039e-10	-4.71524e-06	1.93876e-10
-9.11935e-06	-7.35577e-11	-1.13834e-07	1.67211e-11	-8.63911e-06	2.79522e-10	-6.4626e-07	-2.44457e-11	-7.69614e-06	2.60176e-10	-1.68822e-06	-2.66973e-11	-4.71488e-06	2.68408e-10	-4.72026e-06	1.98421e-10
-9.11898e-06	-5.06509e-11	-1.14395e-07	2.758e-11	-8.63814e-06	2.85731e-10	-6.47165e-07	-4.21208e-11	-7.69416e-06	2.69027e-10	-1.69025e-06	-2.19418e-11	-4.70989e-06	2.66215e-10	-4.72515e-06	1.88433e-10
-9.11849e-06	-5.02282e-11	-1.14892e-07	2.68401e-11	-8.63709e-06	2.7828e-10	-6.48206e-07	-3.50139e-11	-7.6921e-06	2.63294e-10	-1.69227e-06	-2.08847e-11	-4.70491e-06	2.77127e-10	-4.72996e-06	1.69622e-10
-9.11795e-06	-5.60936e-11	-1.15255e-07	1.82009e-12	-8.63613e-06	2.847e-10	-6.49297e-07	-1.89237e-11	-7.69007e-06	2.634e-10	-1.69423e-06	-3.10039e-11	-4.6997e-06	2.53639e-10	-4.73488e-06	1.70309e-10
-9.11747e-06	-5.45876e-11	-1.15676e-07	-1.25793e-11	-8.63505e-06	2.71226e-10	-6.50251e-07	-2.70347e-11	-7.68806e-06	2.68631e-10	-1.69625e-06	-2.95242e-11	-4.69469e-06	2.66955e-10	-4.73982e-06	1.66346e-10
-9.11695e-06	-5.75203e-11	-1.16372e-07	2.256e-11	-8.63409e-06	2.79205e-10	-6.51284e-07	-2.05883e-11	-7.68603e-06	2.70876e-10	-1.69831e-06	-2.0594e-11	-4.68966e-06	2.73296e-10	-4.74489e-06	1.71604e-10
-9.11648e-06	-5.27913e-11	-1.16896e-07	2.66553e-11	-8.63315e-06	2.90354e-10	-6.52253e-07	-2.57666e-11	-7.68391e-06	2.55077e-10	-1.70023e-06	-3.60767e-11	-4.6844e-06	2.37523e-10	-4.75003e-06	1.74827e-10
-9.11603e-06	-4.42045e-11	-1.17411e-07	2.92708e-11	-8.63214e-06	2.8758e-10	-6.5308e-07	-5.66257e-11	-7.68187e-06	2.53254e-10	-1.70233e-06	-1.83747e-11	-4.67936e-06	2.48038e-10	-4.75523e-06	1.84048e-10
-9.1155e-06	-4.86694e-11	-1.17711e-07	-6.92523e-12	-8.63119e-06	2.94872e-10	-6.54159e-07	-4.18567e-11	-7.67991e-06	2.64747e-10	-1.70429e-06	-2.53499e-11	-4.67436e-06	2.72054e-10	-4.76052e-06	2.15884e-10
-9.11495e-06	-5.70976e-11	-1.18217e-07	-6.02675e-12	-8.63014e-06	2.85387e-10	-6.55074e-07	-5.63878e-11	-7.67791e-06	2.69688e-10	-1.70627e-06	-2.98414e-11	-4.66918e-06	2.68303e-10	-4.76541e-06	1.90336e-10
-9.11448e-06	-5.221e-11	-1.18965e-07	3.85181e-11	-8.62924e-06	3.02164e-10	-6.56173e-07	-3.78935e-11	-7.67593e-06	2.7513e-10	-1.70846e-06	2.2859e-12	-4.66407e-06	2.74194e-10	-4.77014e-06	1.51841e-10
-9.11399e-06	-5.02282e-11	-1.1933e-07	1.40791e-11	-8.6281e-06	2.7577e-10	-6.57288e-07	-1.66251e-11	-7.67394e-06	2.77059e-10	-1.71048e-06	4.18838e-12	-4.659e-06	2.77048e-10	-4.77521e-06	1.81828e-10
-9.11346e-06	-5.61729e-11	-1.1984e-07	1.58492e-11	-8.62721e-06	2.93208e-10	-6.58272e-07	-1.88972e-11	-7.67181e-06	2.5151e-10	-1.71227e-06	-3.7873e-11	-4.65395e-06	2.64445e-10	-4.7801e-06	1.74378e-10
-9.11293e-06	-6.18535e-11	-1.20362e-07	1.97066e-11	-8.62611e-06	2.73287e-10	-6.59196e-07	-3.20019e-11	-7.66983e-06	2.49925e-10	-1.71429e-06	-3.97227e-11	-4.64905e-06	2.64128e-10	-4.78506e-06	1.72898e-10
-9.11242e-06	-6.3465e-11	-1.20781e-07	5.12241e-12	-8.62522e-06	2.91702e-10	-6.60197e-07	-3.09451e-11	-7.66793e-06	2.61999e-10	-1.71642e-06	-2.12812e-11	-4.64425e-06	2.7356e-10	-4.79014e-06	1.83044e-10
-9.11197e-06	-5.55388e-11	-1.21197e-07	-9.93722e-12	-8.62418e-06	2.8227e-10	-6.61193e-07	-3.08131e-11	-7.66604e-06	2.72594e-10	-1.71836e-06	-3.95111e-11	-4.63937e-06	2.69941e-10	-4.79521e-06	1.80243e-10
-9.11151e-06	-4.77975e-11	-1.2186e-07	1.94425e-11	-8.62326e-06	2.94106e-10	-6.62167e-07	-3.46967e-11	-7.66411e-06	2.7661e-10	-1.72058e-06	-6.37981e-12	-4.63455e-06	2.83653e-10	-4.80038e-06	1.8706e-10
-9.11104e-06	-4.21438e-11	-1.22404e-07	2.74214e-11	-8.62217e-06	2.73498e-10	-6.63067e-07	-5.19229e-11	-7.66219e-06	2.8155e-10	-1.72265e-06	-2.70754e-12	-4.62956e-06	2.68963e-10	-4.8055e-06	1.78579e-10
-9.1105e-06	-4.92773e-11	-1.22867e-07	2.07633e-11	-8.62123e-06	2.81768e-10	-6.64067e-07	-5.10244e-11	-7.66015e-06	2.64906e-10	-1.72456e-06	-2.60895e-11	-4.62466e-06	2.68038e-10	-4.81069e-06	1.90521e-10
-9.10992e-06	-6.38349e-11	-1.23368e-07	2.08692e-11	-8.62023e-06	2.80737e-10	-6.6517e-07	-3.14206e-11	-7.65817e-06	2.58934e-10	-1.72666e-06	-1.26679e-11	-4.6198e-06	2.74961e-10	-4.81573e-06	1.90362e-10
-9.10945e-06	-5.97924e-11	-1.23828e-07	1.3815e-11	-8.61932e-06	2.92812e-10	-6.66193e-07	-2.65327e-11	-7.65629e-06	2.71458e-10	-1.72867e-06	-1.25096e-11	-4.6148e-06	2.59531e-10	-4.82078e-06	2.0315e-10
-9.10902e-06	-4.64501e-11	-1.24273e-07	4.09219e-12	-8.61832e-06	2.91781e-10	-6.67145e-07	-3.44326e-11	-7.65429e-06	2.64166e-10	-1.73068e-06	-1.17432e-11	-4.60994e-06	2.78976e-10	-4.82566e-06	1.90759e-10
-9.10852e-06	-4.63446e-11	-1.24727e-07	-4.12459e-12	-8.61733e-06	2.912e-10	-6.6814e-07	-3.47232e-11	-7.65241e-06	2.80863e-10	-1.73259e-06	-2.54554e-11	-4.60495e-06	2.82358e-10	-4.83057e-06	1.83863e-10
-9.10798e-06	-5.3848e-11	-1.25326e-07	1.38943e-11	-8.61629e-06	2.81424e-10	-6.69214e-07	-2.10903e-11	-7.65024e-06	2.46966e-10	-1.73456e-06	-2.67766e-11	-4.59993e-06	2.86797e-10	-4.83559e-06	1.95171e-10
-9.10751e-06	-4.8326e-11	-1.25667e-07	-1.464e-11	-8.61523e-06	2.70513e-10	-6.7019e-07	-2.54497e-11	-7.64838e-06	2.69872e-10	-1.73642e-06	-4.51651e-11	-4.59483e-06	2.81618e-10	-4.84054e-06	1.92132e-10
-9.10688e-06	-7.30292e-11	-1.26261e-07	2.34831e-12	-8.61438e-06	2.94925e-10	-6.71245e-07	-1.58324e-11	-7.64618e-06	2.35552e-10	-1.73856e-06	-1.3223e-11	-4.58963e-06	2.66189e-10	-4.84549e-06	1.88962e-10
-9.10652e-06	-4.73748e-11	-1.26786e-07	6.97213e-12	-8.61322e-06	2.65308e-10	-6.7215e-07	-3.3772e-11	-7.6443e-06	2.6044e-10	-1.74036e-06	-4.31571e-11	-4.58462e-06	2.91077e-10	-4.85043e-06	1.84206e-10
-9.10598e-06	-5.43762e-11	-1.27257e-07	2.0049e-12	-8.61231e-06	2.81398e-10	-6.73149e-07	-3.51987e-11	-7.64229e-06	2.63214e-10	-1.74243e-06	-2.26551e-11	-4.5793e-06	2.65185e-10	-4.85541e-06	1.85448e-10
-9.10546e-06	-5.79168e-11	-1.27815e-07	1.25996e-11	-8.61133e-06	2.84568e-10	-6.74235e-07	-2.1381e-11	-7.64028e-06	2.66728e-10	-1.74439e-06	-2.30778e-11	-4.57424e-06	2.8825e-10	-4.86034e-06	1.76597e-10
-9.10502e-06	-4.77447e-11	-1.28379e-07	2.42511e-11	-8.61027e-06	2.72943e-10	-6.75119e-07	-4.4446e-11	-7.63813e-06	2.46411e-10	-1.74632e-06	-2.89167e-11	-4.56901e-06	2.71183e-10	-4.86534e-06	1.7694e-10
-9.10445e-06	-6.10077e-11	-1.28904e-07	2.89008e-11	-8.60929e-06	2.7651e-10	-6.76337e-07	-8.09142e-12	-7.63628e-06	2.80863e-10	-1.74827e-06	-3.15587e-11	-4.56402e-06	2.86268e-10	-4.87042e-06	1.91208e-10
-9.10404e-06	-4.50234e-11	-1.29287e-07	8.0551e-12	-8.60836e-06	2.89905e-10	-6.77394e-07	-1.14274e-12	-7.63413e-06	2.60229e-10	-1.75027e-06	-2.36588e-11	-4.55899e-06	2.77259e-10	-4.87542e-06	1.85765e-10
-9.10349e-06	-5.40594e-11	-1.29731e-07	-1.95801e-12	-8.60733e-06	2.83564e-10	-6.78347e-07	-1.33224e-11	-7.63219e-06	2.7838e-10	-1.75226e-06	-1.79258e-11	-4.55403e-06	2.62517e-10	-4.88052e-06	1.97945e-10
-9.103e-06	-5.21307e-11	-1.30322e-07	1.45018e-11	-8.60632e-06	2.83247e-10	-6.79315e-07	-2.29132e-11	-7.63009e-06	2.66755e-10	-1.75414e-06	-3.1506e-11	-4.54931e-06	2.75145e-10	-4.88547e-06	1.86452e-10
-9.10247e-06	-5.75203e-11	-1.30818e-07	1.38412e-11	-8.6054e-06	2.9622e-10	-6.80349e-07	-2.10372e-11	-7.62809e-06	2.6982e-10	-1.75627e-06	-9.20364e-14	-4.5446e-06	2.85159e-10	-4.89048e-06	1.92555e-10
-9.102e-06	-5.36367e-11	-1.31337e-07	1.73552e-11	-8.60446e-06	3.06946e-10	-6.81435e-07	-9.49158e-12	-7.62606e-06	2.64245e-10	-1.7581e-06	-2.37646e-11	-4.53976e-06	2.75357e-10	-4.89556e-06	2.12027e-10
-9.10153e-06	-4.76127e-11	-1.31763e-07	3.96014e-12	-8.60334e-06	2.8655e-10	-6.82342e-07	-3.02845e-11	-7.62409e-06	2.70269e-10	-1.76002e-06	-2.98148e-11	-4.53489e-06	2.77074e-10	-4.90054e-06	2.09544e-10
-9.10099e-06	-5.58822e-11	-1.32237e-07	-7.42659e-13	-8.60226e-06	2.69931e-10	-6.83356e-07	-3.13678e-11	-7.62202e-06	2.54971e-10	-1.76212e-06	-7.93888e-12	-4.52996e-06	2.78844e-10	-4.9055e-06	1.99055e-10
-9.10043e-06	-6.70052e-11	-1.32742e-07	4.99869e-14	-8.60137e-06	2.89668e-10	-6.844e-07	-2.68499e-11	-7.62013e-06	2.70242e-10	-1.7639e-06	-4.26289e-11	-4.52482e-06	2.51288e-10	-4.91045e-06	1.90019e-10
-9.09986e-06	-7.95814e-11	-1.33326e-07	1.50038e-11	-8.60035e-06	2.8515e-10	-6.8547e-07	-1.73912e-11	-7.6181e-06	2.60467e-10	-1.76599e-06	-2.38967e-11	-4.51991e-06	2.68303e-10	-4.91538e-06	1.78526e-10
-9.09951e-06	-5.15494e-11	-1.33772e-07	5.30754e-12	-8.59932e-06	2.78597e-10	-6.86464e-07	-2.10638e-11	-7.61612e-06	2.59621e-10	-1.76803e-06	-1.77937e-11	-4.51484e-06	2.63441e-10	-4.9204e-06	1.88671e-10
-9.09894e-06	-6.40197e-11	-1.34297e-07	9.53488e-12	-8.59838e-06	2.88716e-10	-6.87382e-07	-3.80259e-11	-7.61408e-06	2.50348e-10	-1.77014e-06	-4.61661e-13	-4.50975e-06	2.6788e-10	-4.92538e-06	1.90838e-10
-9.09841e-06	-7.10212e-11	-1.34746e-07	1.02745e-13	-8.59742e-06	2.94053e-10	-6.88396e-07	-3.70746e-11	-7.61209e-06	2.48895e-10	-1.77201e-06	-2.76748e-11	-4.5046e-06	2.74961e-10	-4.93041e-06	1.99847e-10
-9.09796e-06	-6.06381e-11	-1.3523e-07	-2.98854e-12	-8.59645e-06	2.97911e-10	-6.89332e-07	-4.96508e-11	-7.6102e-06	2.67336e-10	-1.77418e-06	-1.62425e-12	-4.49951e-06	2.95859e-10	-4.93526e-06	1.7414e-10
-9.09749e-06	-5.50896e-11	-1.35769e-07	3.77501e-12	-8.59543e-06	2.9297e-10	-6.9028e-07	-5.95057e-11	-7.60818e-06	2.64853e-10	-1.77603e-06	-3.6235e-11	-4.49422e-06	2.76334e-10	-4.94031e-06	1.81749e-10
-9.097e-06	-5.38742e-11	-1.36351e-07	1.83592e-11	-8.59445e-06	2.94608e-10	-6.91355e-07	-4.60841e-11	-7.60619e-06	2.68472e-10	-1.7781e-06	-3.03699e-11	-4.48906e-06	2.66136e-10	-4.94546e-06	1.99504e-10
-9.09641e-06	-6.97265e-11	-1.36872e-07	2.1688e-11	-8.59331e-06	2.68029e-10	-6.92379e-07	-4.10906e-11	-7.60415e-06	2.64086e-10	-1.78016e-06	-2.78861e-11	-4.48394e-06	2.54564e-10	-4.95045e-06	1.86214e-10
-9.09604e-06	-4.68728e-11	-1.37306e-07	9.69315e-12	-8.59247e-06	2.94899e-10	-6.93359e-07	-4.36268e-11	-7.60206e-06	2.53782e-10	-1.78234e-06	-2.65479e-12	-4.47903e-06	2.75674e-10	-4.95551e-06	1.86003e-10
-9.09558e-06	-4.04792e-11	-1.37819e-07	1.15691e-11	-8.5914e-06	2.80262e-10	-6.94463e-07	-2.30718e-11	-7.60012e-06	2.69582e-10	-1.78426e-06	-2.40818e-11	-4.47387e-06	2.51975e-10	-4.96063e-06	2.04788e-10
-9.09504e-06	-4.72693e-11	-1.38426e-07	3.06447e-11	-8.59048e-06	2.93287e-10	-6.95388e-07	-3.44588e-11	-7.59815e-06	2.79041e-10	-1.78621e-06	-3.79523e-11	-4.46906e-06	2.85e-10	-4.96544e-06	1.80587e-10
-9.09455e-06	-4.49972e-11	-1.38938e-07	3.23886e-11	-8.58958e-06	3.09879e-10	-6.96421e-07	-2.60045e-11	-7.59613e-06	2.81603e-10	-1.78822e-06	-4.03302e-11	-4.46407e-06	2.78633e-10	-4.97031e-06	1.71947e-10
-9.09393e-06	-6.68204e-11	-1.39418e-07	2.86105e-11	-8.58844e-06	2.85361e-10	-6.97442e-07	-1.92144e-11	-7.59395e-06	2.5299e-10	-1.7903e-06	-3.03434e-11	-4.45908e-06	2.60931e-10	-4.97536e-06	1.91049e-10
-9.09346e-06	-6.10343e-11	-1.39711e-07	-8.85393e-12	-8.58747e-06	2.90275e-10	-6.98334e-07	-3.55159e-11	-7.59188e-06	2.4258e-10	-1.79232e-06	-3.08188e-11	-4.45421e-06	2.56017e-10	-4.9804e-06	1.93982e-10
-9.09291e-06	-7.01758e-11	-1.40314e-07	9.4818e-12	-8.58648e-06	2.91675e-10	-6.99365e-07	-2.66385e-11	-7.58992e-06	2.52778e-10	-1.79447e-06	-7.4631e-12	-4.44943e-06	2.59293e-10	-4.9854e-06	1.74246e-10
-9.09242e-06	-6.87225e-11	-1.40866e-07	1.87026e-11	-8.5855e-06	2.97646e-10	-7.00272e-07	-4.01394e-11	-7.58796e-06	2.60546e-10	-1.79653e-06	-4.35442e-13	-4.44473e-06	2.77814e-10	-4.99062e-06	1.88592e-10
-9.09199e-06	-5.70183e-11	-1.41327e-07	1.14898e-11	-8.5844e-06	2.79443e-10	-7.01102e-07	-6.78807e-11	-7.58612e-06	2.88895e-10	-1.79845e-06	-1.90353e-11	-4.43986e-06	2.76493e-10	-4.99583e-06	2.03414e-10
-9.09152e-06	-5.0704e-11	-1.41883e-07	2.15032e-11	-8.58333e-06	2.68848e-10	-7.02195e-07	-4.83562e-11	-7.58409e-06	2.81392e-10	-1.80044e-06	-2.6988e-11	-4.43501e-06	2.91368e-10	-5.00086e-06	1.92397e-10
-9.09106e-06	-4.36232e-11	-1.42453e-07	3.38681e-11	-8.5824e-06	2.83142e-10	-7.03191e-07	-4.64537e-11	-7.58196e-06	2.56081e-10	-1.8025e-06	-2.16246e-11	-4.43e-06	2.88937e-10	-5.0059e-06	1.87456e-10
-9.09052e-06	-5.21834e-11	-1.4285e-07	1.52944e-11	-8.5813e-06	2.68055e-10	-7.04307e-07	-2.33359e-11	-7.57997e-06	2.52567e-10	-1.80455e-06	-1.89032e-11	-4.42482e-06	2.62173e-10	-5.01097e-06	1.85342e-10
-9.09002e-06	-5.25534e-11	-1.43318e-07	9.45558e-12	-8.58042e-06	2.91728e-10	-7.05193e-07	-4.20681e-11	-7.57804e-06	2.58855e-10	-1.80646e-06	-4.20211e-11	-4.4198e-06	2.66823e-10	-5.01606e-06	1.87509e-10
-9.08951e-06	-5.33195e-11	-1.438e-07	6.285e-12	-8.57938e-06	2.87924e-10	-7.06185e-07	-4.19622e-11	-7.57607e-06	2.57032e-10	-1.80867e-06	-9.15423e-12	-4.41474e-06	2.68989e-10	-5.02113e-06	1.88513e-10
-9.0889e-06	-7.31878e-11	-1.44327e-07	1.10143e-11	-8.5783e-06	2.77382e-10	-7.07235e-07	-3.16054e-11	-7.57419e-06	2.69767e-10	-1.81069e-06	-1.06071e-11	-4.40971e-06	2.85106e-10	-5.02613e-06	1.85316e-10
-9.08855e-06	-4.66352e-11	-1.44795e-07	5.281e-12	-8.57736e-06	2.91173e-10	-7.08218e-07	-3.39834e-11	-7.5722e-06	2.64588e-10	-1.8126e-06	-3.02375e-11	-4.40451e-06	2.75595e-10	-5.03126e-06	2.13744e-10
-9.08803e-06	-5.00961e-11	-1.45334e-07	1.2309e-11	-8.57629e-06	2.83591e-10	-7.09279e-07	-2.28604e-11	-7.57034e-06	2.82105e-10	-1.81465e-06	-2.17301e-11	-4.39937e-06	2.74829e-10	-5.03612e-06	2.03889e-10
-9.08746e-06	-6.43104e-11	-1.45759e-07	-1.2712e-12	-8.57534e-06	2.95982e-10	-7.10228e-07	-3.20284e-11	-7.56816e-06	2.45751e-10	-1.81663e-06	-2.41346e-11	-4.39424e-06	2.71631e-10	-5.04088e-06	1.80507e-10
-9.08692e-06	-7.16818e-11	-1.46319e-07	9.42905e-12	-8.5743e-06	2.92151e-10	-7.111e-07	-5.5701e-11	-7.56635e-06	2.77587e-10	-1.81864e-06	-1.959e-11	-4.38915e-06	2.67616e-10	-5.04585e-06	1.96888e-10
-9.08651e-06	-5.52216e-11	-1.46848e-07	1.46869e-11	-8.57314e-06	2.68425e-10	-7.12317e-07	-1.76556e-11	-7.56434e-06	2.74734e-10	-1.8207e-06	-6.74975e-12	-4.38412e-06	2.69597e-10	-5.05071e-06	1.91947e-10
-9.08609e-06	-4.1166e-11	-1.47358e-07	1.63512e-11	-8.5722e-06	2.81979e-10	-7.13275e-07	-2.65857e-11	-7.5623e-06	2.68736e-10	-1.8225e-06	-3.90356e-11	-4.37911e-06	2.73217e-10	-5.05557e-06	1.85105e-10
-9.08545e-06	-6.67938e-11	-1.47742e-07	-4.44178e-12	-8.57111e-06	2.68293e-10	-7.14271e-07	-2.88313e-11	-7.56023e-06	2.58987e-10	-1.82454e-06	-2.91015e-11	-4.37412e-06	2.81434e-10	-5.06045e-06	1.83968e-10
-9.08498e-06	-6.08495e-11	-1.48449e-07	3.27848e-11	-8.57011e-06	2.71331e-10	-7.15228e-07	-3.82634e-11	-7.55824e-06	2.64166e-10	-1.82648e-06	-3.83223e-11	-4.36905e-06	2.7467e-10	-5.06542e-06	1.96122e-10
-9.08448e-06	-6.10343e-11	-1.48978e-07	3.76462e-11	-8.56918e-06	2.86312e-10	-7.16224e-07	-4.10375e-11	-7.55618e-06	2.56583e-10	-1.82871e-06	3.42195e-12	-4.36408e-06	2.79954e-10	-5.0704e-06	2.06294e-10
-9.08395e-06	-6.71903e-11	-1.49374e-07	1.88877e-11	-8.56827e-06	3.02508e-10	-7.17336e-07	-2.28869e-11	-7.55428e-06	2.76795e-10	-1.83057e-06	-2.11753e-11	-4.35909e-06	2.72292e-10	-5.07536e-06	1.98209e-10
-9.08354e-06	-5.1708e-11	-1.49854e-07	1.52944e-11	-8.56724e-06	2.99232e-10	-7.18363e-07	-2.02449e-11	-7.5522e-06	2.67468e-10	-1.83254e-06	-2.5482e-11	-4.35408e-06	2.54406e-10	-5.08041e-06	1.93215e-10
-9.08304e-06	-5.03868e-11	-1.50231e-07	-6.79318e-12	-8.56617e-06	2.86788e-10	-7.1934e-07	-2.63213e-11	-7.55026e-06	2.80388e-10	-1.83463e-06	-8.15023e-12	-4.34922e-06	2.60218e-10	-5.08555e-06	1.91472e-10
-9.08259e-06	-4.28571e-11	-1.5081e-07	7.36829e-12	-8.56508e-06	2.71464e-10	-7.20206e-07	-5.27156e-11	-7.54814e-06	2.63162e-10	-1.83662e-06	-8.62569e-12	-4.34433e-06	2.60429e-10	-5.09057e-06	1.7089e-10
-9.08196e-06	-6.60277e-11	-1.51449e-07	3.2098e-11	-8.56415e-06	2.83115e-10	-7.21305e-07	-3.68895e-11	-7.54617e-06	2.73466e-10	-1.83859e-06	-1.05016e-11	-4.33948e-06	2.73375e-10	-5.09574e-06	1.86505e-10
-9.08157e-06	-4.67145e-11	-1.51831e-07	1.08823e-11	-8.5632e-06	2.92124e-10	-7.22368e-07	-2.76425e-11	-7.5441e-06	2.64906e-10	-1.84059e-06	-8.73153e-12	-4.33447e-06	2.66268e-10	-5.10067e-06	1.70388e-10
-9.08102e-06	-5.4218e-11	-1.52342e-07	1.25731e-11	-8.56221e-06	2.93948e-10	-7.23285e-07	-4.44988e-11	-7.54207e-06	2.62528e-10	-1.84266e-06	5.40373e-12	-4.32947e-06	2.70627e-10	-5.10565e-06	1.6595e-10
-9.0805e-06	-5.91056e-11	-1.52754e-07	-3.33195e-12	-8.56111e-06	2.7474e-10	-7.24342e-07	-3.59386e-11	-7.5401e-06	2.69555e-10	-1.8445e-06	-2.07792e-11	-4.32441e-06	2.69544e-10	-5.11068e-06	1.68143e-10
-9.08007e-06	-4.63446e-11	-1.53373e-07	1.79892e-11	-8.56019e-06	2.8861e-10	-7.25387e-07	-2.93071e-11	-7.53799e-06	2.49951e-10	-1.84655e-06	-8.3878e-12	-4.31949e-06	2.915e-10	-5.11579e-06	1.77812e-10
-9.07955e-06	-4.97262e-11	-1.5388e-07	1.90991e-11	-8.55921e-06	2.90988e-10	-7.26283e-07	-4.92281e-11	-7.53603e-06	2.56187e-10	-1.84843e-06	-2.47159e-11	-4.31452e-06	2.95014e-10	-5.12092e-06	1.89094e-10
-9.07893e-06	-7.13646e-11	-1.54392e-07	2.1054e-11	-8.55819e-06	2.85704e-10	-7.2742e-07	-2.56345e-11	-7.53411e-06	2.6723e-10	-1.85039e-06	-2.45573e-11	-4.30932e-06	2.51737e-10	-5.12594e-06	1.82357e-10
-9.07846e-06	-6.44162e-11	-1.54958e-07	3.2732e-11	-8.55721e-06	2.87606e-10	-7.28409e-07	-2.84879e-11	-7.53216e-06	2.71801e-10	-1.85235e-06	-2.41608e-11	-4.30458e-06	2.89809e-10	-5.13105e-06	1.97152e-10
-9.07795e-06	-6.61336e-11	-1.55318e-07	7.36829e-12	-8.55609e-06	2.64806e-10	-7.2941e-07	-2.88579e-11	-7.53004e-06	2.45222e-10	-1.85429e-06	-2.45838e-11	-4.29956e-06	2.88171e-10	-5.13602e-06	2.0204e-10
-9.0775e-06	-5.77316e-11	-1.5599e-07	3.81482e-11	-8.55517e-06	2.80156e-10	-7.30361e-07	-3.77614e-11	-7.52812e-06	2.555e-10	-1.85628e-06	-1.57857e-11	-4.29444e-06	2.80932e-10	-5.14083e-06	1.92397e-10
-9.07699e-06	-5.9079e-11	-1.56387e-07	1.93897e-11	-8.55419e-06	2.82719e-10	-7.31359e-07	-3.79466e-11	-7.52608e-06	2.43611e-10	-1.85823e-06	-1.50986e-11	-4.2893e-06	2.78659e-10	-5.1455e-06	1.73083e-10
-9.07657e-06	-4.47858e-11	-1.56898e-07	2.09747e-11	-8.55319e-06	2.81001e-10	-7.32407e-07	-2.89899e-11	-7.52422e-06	2.67125e-10	-1.86011e-06	-2.71728e-11	-4.28416e-06	2.79558e-10	-5.15022e-06	1.6772e-10
-9.07603e-06	-5.12322e-11	-1.5736e-07	1.39998e-11	-8.55221e-06	2.85202e-10	-7.33462e-07	-1.82104e-11	-7.52226e-06	2.72382e-10	-1.86218e-06	-7.72753e-12	-4.27911e-06	2.88039e-10	-5.15519e-06	2.00191e-10
-9.07542e-06	-7.04137e-11	-1.57887e-07	1.85705e-11	-8.55122e-06	2.88505e-10	-7.34443e-07	-2.0879e-11	-7.52021e-06	2.60704e-10	-1.86406e-06	-2.32099e-11	-4.27403e-06	2.8043e-10	-5.16007e-06	1.96254e-10
-9.07497e-06	-6.19328e-11	-1.58431e-07	2.6206e-11	-8.55025e-06	2.93208e-10	-7.35279e-07	-4.97036e-11	-7.51824e-06	2.66728e-10	-1.86611e-06	-1.08716e-11	-4.26914e-06	2.96599e-10	-5.1651e-06	1.92819e-10
-9.0745e-06	-5.51954e-11	-1.59004e-07	3.89408e-11	-8.54926e-06	2.96774e-10	-7.36275e-07	-4.9545e-11	-7.51623e-06	2.64826e-10	-1.86805e-06	-2.08054e-11	-4.2642e-06	2.91632e-10	-5.17017e-06	1.78684e-10
[truncated: 18,909 more rows]

## Sheet: Fig 1i
5um/s		10um/s		20um/s		50um/s			Arranged in xyxy…			Fit
[truncated: 20,001 more rows]

[truncated: 23 more sheets: Fig 2a, Fig 2b, Fig 2d, Fig 2e, Fig 3c, Fig 3d, Fig 3e, Fig 3f, Fig 3g, Fig S1, Fig S2, Fig S3, Fig S4, Fig S5, Fig S7, Fig S8, Fig S11, Fig S12, Fig S13, Fig S14 …]
